# Supplementary material for: Molecular characteristics, clinical significance, and immune landscape of extracellular matrix remodeling-associated genes in colorectal cancer
Source: Front Oncol. 2023 Aug 9;13:1109181. doi: 10.3389/fonc.2023.1109181 (PMC10446763; doi:10.3389/fonc.2023.1109181)
Supplement: Supplementary file 2 [file Table_1.xlsx]

## Sheet: S1
Table S1: Summary of 69 recognized ECM remodeling-associated genes.
Gene	Type
MXRA8	extracellular matrix remodeling
MXRA5	extracellular matrix remodeling
MXRA7	extracellular matrix remodeling
MMP14	extracellular matrix remodeling
MMP2	extracellular matrix remodeling
NTN4	extracellular matrix remodeling
LTBP3	extracellular matrix remodeling
TNFRSF11B	extracellular matrix remodeling
CST3	extracellular matrix remodeling
SERAC1	extracellular matrix remodeling
SPP2	extracellular matrix remodeling
P3H4	extracellular matrix remodeling
CTHRC1	extracellular matrix remodeling
APOC3	extracellular matrix remodeling
THBS4	extracellular matrix remodeling
CTSK	extracellular matrix remodeling
APOA4	extracellular matrix remodeling
C1QA	extracellular matrix remodeling
CSPG4	extracellular matrix remodeling
HRG	extracellular matrix remodeling
PLG	extracellular matrix remodeling
AGT	extracellular matrix remodeling
APOA1	extracellular matrix remodeling
GREM1	extracellular matrix remodeling
URS000024463E_9606	extracellular matrix remodeling
SPP1	extracellular matrix remodeling
PDK4	extracellular matrix remodeling
LOXL2	extracellular matrix remodeling
TIMP1	extracellular matrix remodeling
BCR	extracellular matrix remodeling
IL7	extracellular matrix remodeling
TGFB1	extracellular matrix remodeling
SFRP1	extracellular matrix remodeling
ELF3	extracellular matrix remodeling
IHH	extracellular matrix remodeling
DDR2	extracellular matrix remodeling
TGFB3	extracellular matrix remodeling
ITGB3	extracellular matrix remodeling
TIE1	extracellular matrix remodeling
UMOD	extracellular matrix remodeling
RUVBL1	extracellular matrix remodeling
APOE	extracellular matrix remodeling
JAG1	extracellular matrix remodeling
MDK	extracellular matrix remodeling
ADAM8	extracellular matrix remodeling
RUNX1	extracellular matrix remodeling
EXT1	extracellular matrix remodeling
IL6	extracellular matrix remodeling
LRP5	extracellular matrix remodeling
SRC	extracellular matrix remodeling
ACTB	extracellular matrix remodeling
RUVBL2	extracellular matrix remodeling
DNMT3A	extracellular matrix remodeling
BAX	extracellular matrix remodeling
FGF10	extracellular matrix remodeling
FOXC2	extracellular matrix remodeling
FOXC1	extracellular matrix remodeling
NF1	extracellular matrix remodeling
ATP7A	extracellular matrix remodeling
SOX9	extracellular matrix remodeling
ROCK1	extracellular matrix remodeling
SMARCA4	extracellular matrix remodeling
CX3CL1	extracellular matrix remodeling
RB1	extracellular matrix remodeling
CTNNB1	extracellular matrix remodeling
APP	extracellular matrix remodeling
PTK2B	extracellular matrix remodeling
TP53	extracellular matrix remodeling
CAV1	extracellular matrix remodeling

## Sheet: S2
Table S2: Clinical information of 762 colorectal cancer patients.
Id	futime	fustat	Age	Gender	AJCC_stage	Dataset
GSM437093	4276.5	0	73	Male	1	GSE17536
GSM437094	3681.6	0	63	Male	1	GSE17536
GSM437095	868.8	1	51	Male	1	GSE17536
GSM437096	3576.3	0	56	Female	1	GSE17536
GSM437097	1785.9	0	50	Male	1	GSE17536
GSM437098	2064.3	1	63	Female	1	GSE17536
GSM437099	2468.7	0	66	Male	1	GSE17536
GSM437100	3324.6	0	63	Male	1	GSE17536
GSM437101	1976.4	1	88	Male	1	GSE17536
GSM437102	2523.9	0	66	Male	1	GSE17536
GSM437103	494.1	1	80	Female	1	GSE17536
GSM437104	2692.5	0	62	Male	1	GSE17536
GSM437105	2282.1	0	82	Male	1	GSE17536
GSM437106	2034.6	0	78	Female	1	GSE17536
GSM437107	1567.2	0	76	Male	1	GSE17536
GSM437108	1923	0	87	Female	1	GSE17536
GSM437109	1653.9	0	74	Female	1	GSE17536
GSM437110	1733.7	0	55	Male	1	GSE17536
GSM437111	1503	0	71	Male	1	GSE17536
GSM437112	1313.7	0	86	Female	1	GSE17536
GSM437113	908.1	0	58	Male	1	GSE17536
GSM437114	109.2	0	78	Male	1	GSE17536
GSM437115	1097.7	0	57	Male	1	GSE17536
GSM437116	600.6	0	81	Male	1	GSE17536
GSM437117	3557.4	0	74	Female	2	GSE17536
GSM437118	1659.9	0	77	Female	2	GSE17536
GSM437119	4045.8	1	41	Male	2	GSE17536
GSM437120	3818.7	0	43	Female	2	GSE17536
GSM437121	3618.6	0	51	Female	2	GSE17536
GSM437122	3208.2	0	70	Male	2	GSE17536
GSM437123	351	1	78	Female	2	GSE17536
GSM437124	863.7	1	80	Male	2	GSE17536
GSM437125	804.6	1	66	Male	2	GSE17536
GSM437126	1575	1	76	Female	2	GSE17536
GSM437127	720.9	1	58	Female	2	GSE17536
GSM437128	2669.7	0	74	Male	2	GSE17536
GSM437129	3073.2	0	49	Male	2	GSE17536
GSM437130	1011.9	1	54	Female	2	GSE17536
GSM437131	2558.4	0	71	Female	2	GSE17536
GSM437132	795.9	0	79	Female	2	GSE17536
GSM437133	1119.3	1	75	Female	2	GSE17536
GSM437134	2592.9	0	74	Female	2	GSE17536
GSM437135	1677.6	0	74	Female	2	GSE17536
GSM437136	2119.5	0	83	Female	2	GSE17536
GSM437137	2281.2	0	73	Male	2	GSE17536
GSM437138	2373.9	0	57	Female	2	GSE17536
GSM437139	2519.7	0	65	Female	2	GSE17536
GSM437140	2407.5	0	86	Female	2	GSE17536
GSM437141	1218	0	89	Female	2	GSE17536
GSM437142	2861.1	0	56	Female	2	GSE17536
GSM437143	931.8	1	86	Female	2	GSE17536
GSM437144	1119.3	1	71	Male	2	GSE17536
GSM437145	660.6	1	78	Female	2	GSE17536
GSM437146	1897.5	0	76	Male	2	GSE17536
GSM437147	1022.7	0	66	Female	2	GSE17536
GSM437148	1564.2	0	65	Female	2	GSE17536
GSM437149	1981.2	0	74	Female	2	GSE17536
GSM437150	1798.8	0	67	Male	2	GSE17536
GSM437151	1435.8	0	56	Male	2	GSE17536
GSM437152	1753.5	0	48	Female	2	GSE17536
GSM437153	1379.7	0	68	Male	2	GSE17536
GSM437154	1812.6	0	71	Male	2	GSE17536
GSM437155	1130.1	0	38	Female	2	GSE17536
GSM437156	471.3	0	73	Male	2	GSE17536
GSM437157	1177.5	0	59	Female	2	GSE17536
GSM437158	1496.1	0	76	Female	2	GSE17536
GSM437159	757.2	0	71	Male	2	GSE17536
GSM437160	1349.1	0	58	Male	2	GSE17536
GSM437161	1077	0	60	Male	2	GSE17536
GSM437162	799.8	0	71	Male	2	GSE17536
GSM437163	1103.4	0	64	Female	2	GSE17536
GSM437164	1245.6	0	84	Female	2	GSE17536
GSM437165	666.6	0	87	Female	2	GSE17536
GSM437166	996	0	51	Male	2	GSE17536
GSM437167	1190.4	0	69	Male	2	GSE17536
GSM437168	768.3	0	78	Male	2	GSE17536
GSM437169	2519.7	0	65	Female	2	GSE17536
GSM437170	451.5	0	54	Male	2	GSE17536
GSM437171	251.4	0	40	Female	2	GSE17536
GSM437172	545.4	0	68	Male	2	GSE17536
GSM437173	814.5	1	52	Female	2	GSE17536
GSM437174	727.8	1	46	Male	3	GSE17536
GSM437175	3155.1	0	39	Male	3	GSE17536
GSM437176	352.8	1	38	Male	3	GSE17536
GSM437177	2113.5	1	26	Male	3	GSE17536
GSM437178	2852.1	0	71	Female	3	GSE17536
GSM437179	3369.9	0	64	Female	3	GSE17536
GSM437180	825.3	1	53	Male	3	GSE17536
GSM437181	1377.6	1	53	Female	3	GSE17536
GSM437182	1621.2	1	92	Female	3	GSE17536
GSM437183	3119.4	0	60	Male	3	GSE17536
GSM437184	183.3	1	74	Male	3	GSE17536
GSM437185	2985.3	0	48	Female	3	GSE17536
GSM437186	613.2	1	63	Male	3	GSE17536
GSM437187	2298	1	58	Male	3	GSE17536
GSM437188	300.6	1	75	Male	3	GSE17536
GSM437189	1243.5	1	63	Male	3	GSE17536
GSM437190	2887.8	0	46	Male	3	GSE17536
GSM437191	2568.3	0	71	Female	3	GSE17536
GSM437192	2366.1	0	63	Male	3	GSE17536
GSM437193	667.5	1	87	Female	3	GSE17536
GSM437194	2235.9	0	63	Male	3	GSE17536
GSM437195	1772.1	1	87	Male	3	GSE17536
GSM437196	1434	1	30	Male	3	GSE17536
GSM437197	170.4	1	83	Female	3	GSE17536
GSM437198	2381.7	0	55	Male	3	GSE17536
GSM437199	2222.1	0	66	Male	3	GSE17536
GSM437200	1522.8	1	69	Male	3	GSE17536
GSM437201	2034.6	1	64	Female	3	GSE17536
GSM437202	2125.2	0	62	Male	3	GSE17536
GSM437203	1517.7	0	67	Female	3	GSE17536
GSM437204	1037.4	1	57	Male	3	GSE17536
GSM437205	1161.6	1	73	Female	3	GSE17536
GSM437206	1647	1	83	Female	3	GSE17536
GSM437207	2037.6	0	65	Female	3	GSE17536
GSM437208	1753.5	0	63	Female	3	GSE17536
GSM437209	1780.2	0	69	Male	3	GSE17536
GSM437210	1636.2	0	71	Female	3	GSE17536
GSM437211	570.9	1	51	Female	3	GSE17536
GSM437212	787.8	1	78	Female	3	GSE17536
GSM437213	1585.8	0	72	Male	3	GSE17536
GSM437214	961.5	1	46	Male	3	GSE17536
GSM437215	1678.5	0	67	Male	3	GSE17536
GSM437216	1700.1	0	67	Male	3	GSE17536
GSM437217	1512.9	0	26	Male	3	GSE17536
GSM437218	127.2	1	78	Female	3	GSE17536
GSM437219	1473.3	0	71	Female	3	GSE17536
GSM437220	1487.1	0	60	Female	3	GSE17536
GSM437221	1514.7	0	46	Male	3	GSE17536
GSM437222	1891.5	0	41	Male	3	GSE17536
GSM437223	1477.2	1	75	Female	3	GSE17536
GSM437224	27.6	0	54	Male	3	GSE17536
GSM437225	940.8	0	78	Female	3	GSE17536
GSM437226	1209	0	61	Female	3	GSE17536
GSM437227	3499.2	0	74	Male	3	GSE17536
GSM437228	957.6	0	79	Female	3	GSE17536
GSM437229	599.4	0	81	Female	3	GSE17536
GSM437230	738.6	0	62	Female	3	GSE17536
GSM437231	556.2	1	64	Male	4	GSE17536
GSM437232	3922.5	0	72	Female	4	GSE17536
GSM437233	528.6	1	59	Female	4	GSE17536
GSM437234	159.6	1	46	Male	4	GSE17536
GSM437235	70.8	1	69	Male	4	GSE17536
GSM437236	171.6	1	73	Male	4	GSE17536
GSM437237	458.4	1	66	Male	4	GSE17536
GSM437238	2852.1	0	54	Male	4	GSE17536
GSM437239	148.8	1	88	Male	4	GSE17536
GSM437240	866.7	1	58	Male	4	GSE17536
GSM437241	97.5	1	82	Female	4	GSE17536
GSM437242	27.6	1	58	Female	4	GSE17536
GSM437243	563.1	1	69	Male	4	GSE17536
GSM437244	1731.9	1	51	Male	4	GSE17536
GSM437245	431.7	1	70	Female	4	GSE17536
GSM437246	153.6	1	82	Female	4	GSE17536
GSM437247	149.7	1	60	Male	4	GSE17536
GSM437248	995.1	1	52	Male	4	GSE17536
GSM437249	1515.9	1	59	Male	4	GSE17536
GSM437250	171.6	1	56	Male	4	GSE17536
GSM437251	240.6	1	63	Male	4	GSE17536
GSM437252	1020.6	1	65	Female	4	GSE17536
GSM437253	43.2	1	54	Male	4	GSE17536
GSM437254	1108.5	1	76	Male	4	GSE17536
GSM437255	1822.5	0	58	Female	4	GSE17536
GSM437256	1123.2	1	69	Female	4	GSE17536
GSM437257	692.1	1	42	Female	4	GSE17536
GSM437258	595.5	1	78	Female	4	GSE17536
GSM437259	955.5	0	51	Male	4	GSE17536
GSM437260	258.3	1	63	Male	4	GSE17536
GSM437261	1268.1	0	66	Male	4	GSE17536
GSM437262	457.5	1	73	Male	4	GSE17536
GSM437263	436.8	1	62	Male	4	GSE17536
GSM437264	298.8	1	82	Female	4	GSE17536
GSM437265	268.2	1	76	Male	4	GSE17536
GSM437266	980.1	0	78	Female	4	GSE17536
GSM437267	62.1	1	66	Female	4	GSE17536
GSM437268	683.4	1	68	Male	4	GSE17536
GSM437269	670.5	0	47	Male	4	GSE17536
GSM971957	300	1	34.5	Male	4	GSE39582
GSM971958	270	1	36.4	Female	4	GSE39582
GSM971959	1560	0	36.9	Male	2	GSE39582
GSM971960	2220	0	38.2	Female	1	GSE39582
GSM971961	960	1	39.2	Female	4	GSE39582
GSM971962	2190	0	60.9	Male	3	GSE39582
GSM971963	600	1	78.2	Male	2	GSE39582
GSM971964	1050	0	35.4	Female	3	GSE39582
GSM971965	990	0	37.5	Female	2	GSE39582
GSM971966	1890	0	40.5	Female	3	GSE39582
GSM971967	930	1	42.6	Male	2	GSE39582
GSM971968	3360	0	44.9	Female	2	GSE39582
GSM971969	1890	0	30.2	Male	1	GSE39582
GSM971970	2580	0	31.7	Female	1	GSE39582
GSM971971	1950	0	34.7	Female	4	GSE39582
GSM971972	2250	0	40.2	Male	1	GSE39582
GSM971973	1380	0	24.9	Male	2	GSE39582
GSM971974	1680	0	40.7	Female	4	GSE39582
GSM971975	1380	0	41.9	Female	2	GSE39582
GSM971976	1080	0	45.2	Female	2	GSE39582
GSM971977	1470	0	40.8	Female	3	GSE39582
GSM971978	3270	0	71.4	Female	1	GSE39582
GSM971979	1590	0	66.4	Female	2	GSE39582
GSM971980	1770	0	76.9	Male	3	GSE39582
GSM971981	1440	0	81.8	Male	2	GSE39582
GSM971982	1260	1	79.3	Male	3	GSE39582
GSM971983	2610	0	75.3	Male	3	GSE39582
GSM971984	2430	0	68	Female	2	GSE39582
GSM971985	210	0	66.6	Male	0	GSE39582
GSM971986	2040	0	66.3	Male	2	GSE39582
GSM971987	2040	0	66.7	Male	2	GSE39582
GSM971988	540	1	77.2	Female	4	GSE39582
GSM971989	720	1	71.3	Male	1	GSE39582
GSM971990	360	1	83.1	Male	1	GSE39582
GSM971991	1650	1	71.3	Male	2	GSE39582
GSM971992	600	1	85.6	Male	2	GSE39582
GSM971993	1680	0	67.5	Male	2	GSE39582
GSM971994	1290	0	80.9	Male	2	GSE39582
GSM971995	750	0	61.8	Female	2	GSE39582
GSM971996	2280	0	63	Female	3	GSE39582
GSM971997	2670	0	72	Male	3	GSE39582
GSM971998	690	1	74.8	Male	3	GSE39582
GSM971999	30	0	61.5	Male	3	GSE39582
GSM972000	270	0	76.4	Female	3	GSE39582
GSM972001	2190	0	71.5	Male	3	GSE39582
GSM972002	780	0	77.8	Male	3	GSE39582
GSM972003	810	1	64.6	Male	4	GSE39582
GSM972004	2670	0	62.9	Female	4	GSE39582
GSM972005	1320	0	66.1	Male	4	GSE39582
GSM972006	690	1	67.5	Female	4	GSE39582
GSM972007	60	1	71	Male	4	GSE39582
GSM972008	2160	1	67.3	Male	4	GSE39582
GSM972009	300	1	68.1	Male	4	GSE39582
GSM972010	1380	1	74.5	Male	4	GSE39582
GSM972011	600	1	75.3	Female	4	GSE39582
GSM972012	3030	0	86.8	Female	4	GSE39582
GSM972013	1290	1	89.4	Female	4	GSE39582
GSM972014	870	1	65.8	Male	4	GSE39582
GSM972015	2730	0	92.4	Female	2	GSE39582
GSM972016	480	1	74.5	Female	2	GSE39582
GSM972017	1290	0	73	Female	3	GSE39582
GSM972018	3510	0	68	Female	3	GSE39582
GSM972019	750	1	54	Male	3	GSE39582
GSM972020	2340	0	49	Female	3	GSE39582
GSM972021	1110	1	58	Female	3	GSE39582
GSM972022	2460	0	76	Female	3	GSE39582
GSM972023	480	0	59	Female	3	GSE39582
GSM972024	1290	0	62	Male	3	GSE39582
GSM972025	1590	0	49	Male	3	GSE39582
GSM972026	1020	1	75	Male	3	GSE39582
GSM972027	2820	0	70	Female	3	GSE39582
GSM972028	2340	0	46	Female	3	GSE39582
GSM972029	1080	0	58	Male	3	GSE39582
GSM972030	1560	0	68	Female	3	GSE39582
GSM972031	1650	0	81	Male	2	GSE39582
GSM972032	1800	0	64	Female	2	GSE39582
GSM972033	1500	0	45	Female	2	GSE39582
GSM972034	1500	0	77	Male	2	GSE39582
GSM972035	1170	0	94	Female	2	GSE39582
GSM972036	1500	0	47	Female	2	GSE39582
GSM972037	990	0	78	Male	2	GSE39582
GSM972038	30	1	61	Male	2	GSE39582
GSM972039	1560	1	65	Male	4	GSE39582
GSM972040	1890	0	81	Male	2	GSE39582
GSM972041	1650	0	78	Male	2	GSE39582
GSM972042	1530	0	83	Male	2	GSE39582
GSM972043	810	1	56	Male	4	GSE39582
GSM972044	1260	0	58	Male	2	GSE39582
GSM972045	330	1	71	Male	4	GSE39582
GSM972046	1740	0	54	Male	2	GSE39582
GSM972047	990	0	93	Female	2	GSE39582
GSM972048	900	0	50	Female	4	GSE39582
GSM972049	780	0	79	Male	2	GSE39582
GSM972050	570	0	75	Female	2	GSE39582
GSM972051	840	1	34	Female	4	GSE39582
GSM972052	450	0	68	Male	2	GSE39582
GSM972053	870	0	55	Male	2	GSE39582
GSM972054	780	0	82	Male	2	GSE39582
GSM972055	2790	0	31	Female	2	GSE39582
GSM972056	2760	0	78	Female	2	GSE39582
GSM972057	780	1	70	Male	2	GSE39582
GSM972058	1800	0	75	Female	2	GSE39582
GSM972059	1770	0	76	Female	2	GSE39582
GSM972060	2460	0	66	Male	2	GSE39582
GSM972061	1290	1	78	Female	2	GSE39582
GSM972062	690	1	43	Female	2	GSE39582
GSM972063	2100	0	54	Male	2	GSE39582
GSM972064	660	1	60	Male	4	GSE39582
GSM972065	1380	0	48	Male	2	GSE39582
GSM972066	1470	0	69	Male	4	GSE39582
GSM972067	5490	1	83	Female	2	GSE39582
GSM972068	660	1	44	Male	2	GSE39582
GSM972069	6030	0	68	Male	2	GSE39582
GSM972070	2040	1	64	Female	2	GSE39582
GSM972071	5490	0	68	Female	2	GSE39582
GSM972072	5160	0	70	Female	2	GSE39582
GSM972073	4890	0	80	Female	2	GSE39582
GSM972074	2250	1	70	Female	2	GSE39582
GSM972075	1320	1	42	Male	2	GSE39582
GSM972076	4590	0	48	Male	2	GSE39582
GSM972077	930	1	58	Female	2	GSE39582
GSM972078	4350	1	63	Male	2	GSE39582
GSM972079	5040	0	44	Male	2	GSE39582
GSM972080	4950	0	61	Male	2	GSE39582
GSM972081	780	0	68	Female	2	GSE39582
GSM972082	3960	1	75	Male	2	GSE39582
GSM972083	3810	0	65	Female	2	GSE39582
GSM972084	3870	0	73	Female	2	GSE39582
GSM972085	2910	0	56	Male	2	GSE39582
GSM972086	1290	1	81	Male	2	GSE39582
GSM972087	960	1	84	Female	2	GSE39582
GSM972088	2370	0	73	Female	2	GSE39582
GSM972089	2610	0	68	Female	2	GSE39582
GSM972090	2070	0	72	Female	2	GSE39582
GSM972091	2100	0	67	Male	2	GSE39582
GSM972092	1410	0	76	Female	2	GSE39582
GSM972093	2220	0	55	Female	2	GSE39582
GSM972094	1830	0	67	Female	2	GSE39582
GSM972095	2010	0	50	Male	2	GSE39582
GSM972096	450	0	63	Female	3	GSE39582
GSM972097	360	1	64	Male	3	GSE39582
GSM972098	450	1	66	Male	3	GSE39582
GSM972099	450	0	78	Male	3	GSE39582
GSM972100	750	0	71	Female	3	GSE39582
GSM972101	1050	0	56	Male	3	GSE39582
GSM972102	1380	0	22	Male	3	GSE39582
GSM972103	1740	0	66	Male	3	GSE39582
GSM972104	1230	0	72	Female	3	GSE39582
GSM972105	960	0	53	Male	3	GSE39582
GSM972106	2160	0	96	Female	3	GSE39582
GSM972107	1800	1	76	Male	3	GSE39582
GSM972108	3090	0	64	Male	3	GSE39582
GSM972109	1080	0	96	Male	3	GSE39582
GSM972110	210	1	76	Male	3	GSE39582
GSM972111	660	0	63	Male	3	GSE39582
GSM972112	960	1	64	Female	3	GSE39582
GSM972113	810	0	63	Female	3	GSE39582
GSM972114	1380	0	73	Male	3	GSE39582
GSM972115	2250	1	59	Female	3	GSE39582
GSM972116	870	1	79	Female	3	GSE39582
GSM972117	960	0	78	Female	3	GSE39582
GSM972118	900	0	64	Male	3	GSE39582
GSM972119	1110	0	96	Male	3	GSE39582
GSM972120	1080	0	96	Female	3	GSE39582
GSM972121	1050	0	96	Male	3	GSE39582
GSM972122	570	1	97	Female	3	GSE39582
GSM972123	2130	0	53	Male	2	GSE39582
GSM972124	2250	0	49	Female	2	GSE39582
GSM972125	2040	0	64	Female	2	GSE39582
GSM972126	1890	0	61	Male	2	GSE39582
GSM972127	2550	0	66	Female	2	GSE39582
GSM972128	2790	0	64	Male	2	GSE39582
GSM972129	330	0	76	Male	2	GSE39582
GSM972130	1650	0	76	Male	2	GSE39582
GSM972131	2580	0	78	Female	2	GSE39582
GSM972132	1830	1	87	Female	2	GSE39582
GSM972133	1590	1	64	Male	3	GSE39582
GSM972134	420	1	74	Male	3	GSE39582
GSM972135	390	1	78	Female	2	GSE39582
GSM972136	3900	0	54	Male	3	GSE39582
GSM972137	3870	0	68	Male	2	GSE39582
GSM972138	1590	1	77	Male	2	GSE39582
GSM972139	3060	0	69	Female	3	GSE39582
GSM972140	5160	0	64	Male	2	GSE39582
GSM972141	2520	0	58	Male	3	GSE39582
GSM972142	1050	1	86	Female	3	GSE39582
GSM972143	4620	0	57	Male	2	GSE39582
GSM972144	3630	0	63	Female	2	GSE39582
GSM972145	4050	0	63	Female	3	GSE39582
GSM972146	1980	0	60	Male	3	GSE39582
GSM972147	4200	0	79	Male	2	GSE39582
GSM972148	3810	0	59	Male	3	GSE39582
GSM972149	3960	0	64	Male	2	GSE39582
GSM972150	3270	0	55	Female	3	GSE39582
GSM972151	2310	0	75	Female	3	GSE39582
GSM972152	1680	0	70	Female	3	GSE39582
GSM972153	1980	1	71	Male	2	GSE39582
GSM972154	1320	1	49	Female	3	GSE39582
GSM972155	720	1	42	Male	3	GSE39582
GSM972156	3360	1	67	Male	3	GSE39582
GSM972157	3540	0	57	Male	3	GSE39582
GSM972158	3600	0	45	Female	3	GSE39582
GSM972159	2790	0	67	Male	3	GSE39582
GSM972160	2310	0	73	Male	2	GSE39582
GSM972161	330	1	91	Female	2	GSE39582
GSM972162	2310	0	73	Female	3	GSE39582
GSM972163	1230	0	71	Male	2	GSE39582
GSM972164	2070	1	70	Male	3	GSE39582
GSM972165	2610	1	67	Male	2	GSE39582
GSM972166	360	1	42	Female	3	GSE39582
GSM972167	1350	1	47	Male	2	GSE39582
GSM972168	240	1	76	Male	3	GSE39582
GSM972169	4920	0	50	Male	2	GSE39582
GSM972170	2190	0	67	Female	3	GSE39582
GSM972171	3900	0	70	Female	3	GSE39582
GSM972172	150	1	88	Female	2	GSE39582
GSM972173	780	1	59	Female	2	GSE39582
GSM972174	2910	0	75	Male	3	GSE39582
GSM972175	1290	1	83	Female	3	GSE39582
GSM972176	1080	1	85	Female	3	GSE39582
GSM972177	660	1	71	Male	2	GSE39582
GSM972178	2010	0	69	Female	3	GSE39582
GSM972179	540	1	77	Male	2	GSE39582
GSM972180	720	1	66	Female	2	GSE39582
GSM972181	1020	1	69	Male	3	GSE39582
GSM972182	1740	1	53	Male	2	GSE39582
GSM972183	960	1	62	Female	3	GSE39582
GSM972184	1170	1	70	Female	2	GSE39582
GSM972185	1170	0	58	Female	3	GSE39582
GSM972186	1410	1	50	Female	3	GSE39582
GSM972187	1470	0	62	Male	2	GSE39582
GSM972188	660	0	58	Female	3	GSE39582
GSM972189	5760	0	63	Male	3	GSE39582
GSM972190	3240	0	68	Male	2	GSE39582
GSM972191	3660	0	49	Male	3	GSE39582
GSM972192	4740	0	72	Female	2	GSE39582
GSM972193	2190	0	51	Female	3	GSE39582
GSM972194	2490	0	43	Male	3	GSE39582
GSM972195	3600	0	54	Female	2	GSE39582
GSM972196	2190	0	69	Female	2	GSE39582
GSM972197	1500	0	78	Female	2	GSE39582
GSM972198	1710	0	52	Female	3	GSE39582
GSM972199	1980	0	73	Male	3	GSE39582
GSM972200	1620	0	61	Male	2	GSE39582
GSM972201	2010	0	78	Male	3	GSE39582
GSM972202	1590	0	57	Female	3	GSE39582
GSM972203	1620	0	66	Female	3	GSE39582
GSM972204	1320	0	78	Male	2	GSE39582
GSM972205	1050	1	76	Male	2	GSE39582
GSM972206	1260	0	74	Male	2	GSE39582
GSM972207	2460	0	65	Male	3	GSE39582
GSM972208	750	1	63	Male	4	GSE39582
GSM972209	390	1	54	Male	4	GSE39582
GSM972210	1380	1	50	Male	4	GSE39582
GSM972211	1710	0	65	Male	3	GSE39582
GSM972212	540	1	54	Female	4	GSE39582
GSM972213	30	1	71	Female	4	GSE39582
GSM972214	60	1	88	Female	4	GSE39582
GSM972215	1410	0	73	Female	3	GSE39582
GSM972216	2820	0	45	Female	4	GSE39582
GSM972217	2100	0	73	Male	4	GSE39582
GSM972218	210	1	75	Female	4	GSE39582
GSM972219	1590	0	60	Male	4	GSE39582
GSM972220	30	0	81	Male	3	GSE39582
GSM972221	1950	0	75	Female	2	GSE39582
GSM972222	1710	0	69	Female	2	GSE39582
GSM972223	990	1	78	Male	2	GSE39582
GSM972224	750	1	74	Male	3	GSE39582
GSM972225	1110	0	51	Male	2	GSE39582
GSM972226	600	0	57	Male	2	GSE39582
GSM972227	600	1	61	Male	4	GSE39582
GSM972228	30	0	68	Male	2	GSE39582
GSM972229	0	0	81	Female	2	GSE39582
GSM972230	810	0	55	Male	3	GSE39582
GSM972231	420	0	54	Male	4	GSE39582
GSM972232	630	0	69	Male	4	GSE39582
GSM972233	450	0	67	Male	2	GSE39582
GSM972234	300	1	79	Male	4	GSE39582
GSM972235	210	0	57	Female	3	GSE39582
GSM972236	360	0	71	Male	4	GSE39582
GSM972237	750	0	55	Female	1	GSE39582
GSM972238	570	0	53	Female	3	GSE39582
GSM972239	420	0	59	Male	2	GSE39582
GSM972240	420	0	67	Female	4	GSE39582
GSM972241	510	1	61	Male	2	GSE39582
GSM972242	510	0	69	Male	1	GSE39582
GSM972243	60	0	66	Male	2	GSE39582
GSM972244	420	0	51	Female	1	GSE39582
GSM972245	0	1	77	Male	4	GSE39582
GSM972246	0	0	92	Female	3	GSE39582
GSM972247	180	0	79	Male	2	GSE39582
GSM972248	420	0	58	Male	2	GSE39582
GSM972249	420	0	74	Female	1	GSE39582
GSM972250	360	0	52	Male	3	GSE39582
GSM972251	210	1	57	Male	4	GSE39582
GSM972252	480	0	37	Female	4	GSE39582
GSM972253	480	0	56	Female	4	GSE39582
GSM972254	420	0	77	Female	4	GSE39582
GSM972255	150	0	81	Female	2	GSE39582
GSM972256	570	0	63	Female	4	GSE39582
GSM972257	630	1	88	Female	2	GSE39582
GSM972258	0	1	77	Female	2	GSE39582
GSM972259	870	0	72	Female	2	GSE39582
GSM972260	390	0	70	Male	4	GSE39582
GSM972261	210	1	79	Female	3	GSE39582
GSM972262	150	0	88	Female	2	GSE39582
GSM972263	2280	0	32	Male	3	GSE39582
GSM972264	2190	0	46	Male	2	GSE39582
GSM972265	1800	0	78	Female	3	GSE39582
GSM972266	600	1	56	Male	4	GSE39582
GSM972267	2010	1	82	Male	2	GSE39582
GSM972268	1440	0	67	Male	3	GSE39582
GSM972269	2370	0	70	Male	1	GSE39582
GSM972270	1950	0	75	Female	2	GSE39582
GSM972271	420	1	92	Male	3	GSE39582
GSM972272	450	1	47	Female	4	GSE39582
GSM972273	480	1	84	Male	0	GSE39582
GSM972274	1710	0	91	Female	3	GSE39582
GSM972275	120	1	76	Male	2	GSE39582
GSM972276	1290	0	59	Male	3	GSE39582
GSM972277	1530	0	88	Female	2	GSE39582
GSM972278	1350	0	72	Female	1	GSE39582
GSM972279	1560	0	67	Female	3	GSE39582
GSM972280	1380	1	79	Female	2	GSE39582
GSM972281	1680	0	64	Male	1	GSE39582
GSM972282	1530	0	79	Female	1	GSE39582
GSM972283	1530	0	65	Male	2	GSE39582
GSM972284	810	1	63	Female	4	GSE39582
GSM972285	60	1	71	Male	2	GSE39582
GSM972286	1110	0	24	Male	2	GSE39582
GSM972287	1290	0	77	Male	2	GSE39582
GSM972288	1050	1	53	Male	4	GSE39582
GSM972289	510	1	72	Male	4	GSE39582
GSM972290	1170	0	70	Female	1	GSE39582
GSM972291	960	0	46	Male	3	GSE39582
GSM972292	750	0	62	Female	2	GSE39582
GSM972293	1500	0	N/A	Male	1	GSE39582
GSM972294	750	0	74	Male	2	GSE39582
GSM972295	1830	0	68	Male	3	GSE39582
GSM972296	660	0	77	Female	0	GSE39582
GSM972297	1380	1	77	Male	1	GSE39582
GSM972298	270	0	83	Female	2	GSE39582
GSM972299	1230	1	54	Female	4	GSE39582
GSM972300	1230	0	75	Male	0	GSE39582
GSM972301	3150	1	74	Male	3	GSE39582
GSM972302	810	1	79	Male	3	GSE39582
GSM972303	570	0	80	Female	1	GSE39582
GSM972304	900	0	60	Female	2	GSE39582
GSM972305	930	0	82	Female	3	GSE39582
GSM972306	1680	0	70	Male	2	GSE39582
GSM972307	2460	0	71	Female	2	GSE39582
GSM972308	2760	0	79	Female	3	GSE39582
GSM972309	2850	0	78	Male	2	GSE39582
GSM972310	750	0	80	Female	3	GSE39582
GSM972311	3180	0	55	Male	2	GSE39582
GSM972312	2910	1	71	Male	2	GSE39582
GSM972313	2730	1	83	Female	1	GSE39582
GSM972314	1380	0	86	Female	3	GSE39582
GSM972315	2520	0	60	Female	1	GSE39582
GSM972316	2490	0	77	Female	2	GSE39582
GSM972317	900	1	85	Male	2	GSE39582
GSM972318	1080	1	84	Female	2	GSE39582
GSM972319	2340	1	71	Female	2	GSE39582
GSM972320	1740	1	64	Male	3	GSE39582
GSM972321	270	0	52	Male	3	GSE39582
GSM972322	2580	1	46	Male	2	GSE39582
GSM972323	2400	0	67	Female	3	GSE39582
GSM972324	2460	0	72	Male	2	GSE39582
GSM972325	2130	0	55	Male	3	GSE39582
GSM972326	2550	0	71	Female	2	GSE39582
GSM972327	2490	0	60	Male	2	GSE39582
GSM972328	2460	0	74	Male	3	GSE39582
GSM972329	2340	0	61	Male	2	GSE39582
GSM972330	2580	0	79	Female	2	GSE39582
GSM972331	2250	1	79	Male	2	GSE39582
GSM972332	2610	0	72	Female	2	GSE39582
GSM972333	2400	0	49	Male	2	GSE39582
GSM972334	2310	0	79	Female	3	GSE39582
GSM972335	1380	1	73	Male	1	GSE39582
GSM972336	1500	0	63	Male	3	GSE39582
GSM972337	1230	1	80	Female	3	GSE39582
GSM972338	2220	0	69	Male	2	GSE39582
GSM972339	2280	0	67	Male	3	GSE39582
GSM972340	2520	0	75	Male	2	GSE39582
GSM972341	2070	0	89	Female	3	GSE39582
GSM972342	840	0	78	Male	1	GSE39582
GSM972343	1560	1	86	Male	2	GSE39582
GSM972344	2250	0	70	Female	2	GSE39582
GSM972345	1260	1	83	Male	3	GSE39582
GSM972346	2160	1	82	Female	3	GSE39582
GSM972347	210	0	73	Female	2	GSE39582
GSM972348	1860	0	60	Male	2	GSE39582
GSM972349	150	1	79	Female	3	GSE39582
GSM972350	270	1	84	Female	3	GSE39582
GSM972351	720	0	71	Male	2	GSE39582
GSM972352	4170	0	66	Male	3	GSE39582
GSM972353	3990	0	46	Female	2	GSE39582
GSM972354	2850	1	68	Female	3	GSE39582
GSM972355	1020	1	72	Male	2	GSE39582
GSM972356	1590	1	73	Female	2	GSE39582
GSM972357	1260	1	88	Female	2	GSE39582
GSM972358	2430	0	53	Female	2	GSE39582
GSM972359	900	1	56	Female	2	GSE39582
GSM972360	4230	0	54	Female	3	GSE39582
GSM972361	570	1	72	Female	3	GSE39582
GSM972362	2940	0	50	Male	3	GSE39582
GSM972363	4200	0	68	Female	3	GSE39582
GSM972364	3090	0	71	Female	3	GSE39582
GSM972365	1410	0	59	Female	3	GSE39582
GSM972366	720	1	50	Male	3	GSE39582
GSM972367	2850	0	72	Male	3	GSE39582
GSM972368	2760	0	70	Female	3	GSE39582
GSM972369	3060	1	58	Male	3	GSE39582
GSM972370	2130	1	73	Female	3	GSE39582
GSM972371	2430	0	47	Male	3	GSE39582
GSM972372	1500	1	59	Male	3	GSE39582
GSM972373	2370	0	66	Male	3	GSE39582
GSM972374	2700	0	65	Male	3	GSE39582
GSM972375	3510	0	46	Female	3	GSE39582
GSM972376	2610	0	73	Female	3	GSE39582
GSM972377	2460	0	59	Female	3	GSE39582
GSM972378	2580	0	78	Male	3	GSE39582
GSM972379	2850	0	63	Female	3	GSE39582
GSM972380	450	1	64	Female	3	GSE39582
GSM972381	1440	1	63	Male	2	GSE39582
GSM972382	1140	1	58	Male	2	GSE39582
GSM972383	2760	0	70	Female	2	GSE39582
GSM972384	3180	1	61	Male	2	GSE39582
GSM972385	1890	0	70	Male	2	GSE39582
GSM972386	2700	0	77	Female	2	GSE39582
GSM972387	3690	0	62	Male	2	GSE39582
GSM972388	2490	1	75	Female	2	GSE39582
GSM972389	2790	0	77	Male	2	GSE39582
GSM972390	240	1	87	Male	3	GSE39582
GSM972391	1560	1	68	Male	2	GSE39582
GSM972392	1320	1	75	Female	2	GSE39582
GSM972393	1410	1	76	Male	2	GSE39582
GSM972394	330	1	81	Male	3	GSE39582
GSM972395	4410	0	64	Male	3	GSE39582
GSM972396	3210	0	72	Male	2	GSE39582
GSM972397	3150	0	83	Female	2	GSE39582
GSM972398	1920	1	65	Male	2	GSE39582
GSM972399	2700	0	54	Female	3	GSE39582
GSM972400	330	1	67.8	Female	4	GSE39582
GSM972401	0	1	69	Male	2	GSE39582
GSM972402	930	1	71	Male	2	GSE39582
GSM972403	1680	0	70	Female	2	GSE39582
GSM972404	1440	0	68	Male	2	GSE39582
GSM972405	2370	1	70	Female	2	GSE39582
GSM972406	3180	0	66	Female	2	GSE39582
GSM972407	3960	0	42	Female	2	GSE39582
GSM972408	960	1	66	Male	2	GSE39582
GSM972409	3120	0	72	Female	2	GSE39582
GSM972410	2730	0	68	Female	2	GSE39582
GSM972411	3750	0	48	Female	3	GSE39582
GSM972412	240	1	78	Male	3	GSE39582
GSM972413	600	1	66	Male	3	GSE39582
GSM972414	1590	0	52	Female	2	GSE39582
GSM972415	1260	1	69	Male	3	GSE39582
GSM972416	240	1	49	Male	2	GSE39582
GSM972417	4380	0	59	Male	2	GSE39582
GSM972418	2100	0	64	Male	2	GSE39582
GSM972419	960	1	85	Female	3	GSE39582
GSM972420	180	1	83	Male	3	GSE39582
GSM972421	840	0	66	Male	3	GSE39582
GSM972422	1110	1	74	Male	2	GSE39582
GSM972423	1200	0	52	Female	2	GSE39582
GSM972424	3120	0	70	Male	2	GSE39582
GSM972425	1770	0	72	Female	3	GSE39582
GSM972426	2430	0	49	Male	2	GSE39582
GSM972427	1590	0	63	Male	2	GSE39582
GSM972428	1650	0	62	Male	3	GSE39582
GSM972429	1860	0	64	Male	3	GSE39582
GSM972430	1590	0	43	Female	2	GSE39582
GSM972431	1620	0	59	Male	3	GSE39582
GSM972432	1650	0	71	Male	3	GSE39582
GSM972433	480	1	85	Male	3	GSE39582
GSM972434	1260	1	70	Male	2	GSE39582
GSM972435	1200	0	71	Male	3	GSE39582
GSM972436	540	1	81	Male	2	GSE39582
GSM972437	210	1	48	Female	4	GSE39582
GSM972438	900	1	44	Male	4	GSE39582
GSM972439	60	1	65	Male	4	GSE39582
GSM972440	1560	0	50	Male	2	GSE39582
GSM972441	2040	0	49	Female	4	GSE39582
GSM972442	180	1	54	Female	4	GSE39582
GSM972443	1440	0	49	Male	2	GSE39582
GSM972444	420	1	73	Male	3	GSE39582
GSM972445	1050	0	48	Male	2	GSE39582
GSM972446	N/A	N/A	67	Male	3	GSE39582
GSM972447	930	0	71	Male	2	GSE39582
GSM972448	N/A	N/A	74	Female	2	GSE39582
GSM972449	1230	1	51	Female	3	GSE39582
GSM972450	1410	1	80	Male	2	GSE39582
GSM972451	2910	0	58	Male	2	GSE39582
GSM972452	2970	0	75	Female	3	GSE39582
GSM972453	3000	0	51	Female	3	GSE39582
GSM972454	2250	0	62	Male	1	GSE39582
GSM972455	2220	0	89	Female	3	GSE39582
GSM972456	0	1	82	Female	2	GSE39582
GSM972457	2040	0	74	Female	3	GSE39582
GSM972458	510	1	65	Male	2	GSE39582
GSM972459	360	0	80	Male	2	GSE39582
GSM972460	2880	0	70	Female	2	GSE39582
GSM972461	2880	0	56	Male	2	GSE39582
GSM972462	2640	0	72	Male	1	GSE39582
GSM972463	60	1	67	Male	3	GSE39582
GSM972464	2580	0	76	Female	1	GSE39582
GSM972465	2520	1	73	Male	2	GSE39582
GSM972466	2250	0	73	Female	3	GSE39582
GSM972467	2160	0	54	Male	3	GSE39582
GSM972468	720	1	73	Male	2	GSE39582
GSM972469	2580	0	69	Male	1	GSE39582
GSM972470	2550	0	50	Male	2	GSE39582
GSM972471	N/A	N/A	73	Female	1	GSE39582
GSM972472	2400	0	58	Male	2	GSE39582
GSM972473	3510	0	67	Male	2	GSE39582
GSM972474	3570	0	49	Female	3	GSE39582
GSM972475	2610	0	68	Female	2	GSE39582
GSM972476	1920	0	61	Male	3	GSE39582
GSM972477	2430	0	75	Male	2	GSE39582
GSM972478	2070	0	80	Male	2	GSE39582
GSM972479	90	0	79	Male	3	GSE39582
GSM972480	2070	0	78	Male	2	GSE39582
GSM972481	1950	1	67	Male	3	GSE39582
GSM972482	1260	0	90	Female	2	GSE39582
GSM972483	840	1	80	Female	2	GSE39582
GSM972484	2280	0	68	Male	2	GSE39582
GSM972485	2250	0	69	Male	2	GSE39582
GSM972486	990	0	87	Male	2	GSE39582
GSM972487	2010	0	84	Male	2	GSE39582
GSM972488	1470	0	65	Male	2	GSE39582
GSM972489	2220	0	77	Female	2	GSE39582
GSM972490	2220	0	67	Male	2	GSE39582
GSM972491	2100	0	74	Male	2	GSE39582
GSM972492	2040	0	69	Male	1	GSE39582
GSM972493	1770	0	89	Female	2	GSE39582
GSM972494	1710	0	43	Female	1	GSE39582
GSM972495	810	1	69	Female	3	GSE39582
GSM972496	4260	0	65	Female	1	GSE39582
GSM972497	30	0	77	Female	3	GSE39582
GSM972498	1770	1	50	Female	3	GSE39582
GSM972499	2160	0	82	Male	3	GSE39582
GSM972500	N/A	N/A	74	Female	2	GSE39582
GSM972501	3180	1	76	Female	3	GSE39582
GSM972502	3930	0	69	Male	2	GSE39582
GSM972503	4380	0	42	Female	2	GSE39582
GSM972504	900	1	80	Male	3	GSE39582
GSM972505	4320	0	69	Male	2	GSE39582
GSM972506	4230	0	68	Male	2	GSE39582
GSM972507	1260	0	83	Female	3	GSE39582
GSM972508	4020	0	69	Female	1	GSE39582
GSM972509	420	0	73	Female	1	GSE39582
GSM972510	2580	0	89	Male	2	GSE39582
GSM972511	1410	1	75	Male	3	GSE39582
GSM972512	690	1	62	Male	3	GSE39582
GSM972513	1440	1	85	Male	3	GSE39582
GSM972514	960	1	79	Female	3	GSE39582
GSM972515	3540	0	72	Female	2	GSE39582
GSM972516	1980	0	82	Male	2	GSE39582
GSM972517	1110	1	88	Female	2	GSE39582
GSM972518	1050	1	82	Female	3	GSE39582
GSM972519	420	1	58	Male	2	GSE39582
GSM972520	1860	1	76	Male	3	GSE39582
GSM972521	2280	1	90	Female	2	GSE39582
GSM972522	2970	0	53	Female	2	GSE39582
GSM1681353	3930	0	69	Male	2	GSE39582
GSM1681354	4260	0	65	Female	1	GSE39582
GSM1681355	4230	0	54	Female	3	GSE39582
GSM1681356	4020	0	69	Female	1	GSE39582
GSM1681357	3690	0	62	Male	2	GSE39582
GSM1681358	N/A	N/A	64	Male	N/A	GSE39582
GSM1681359	1080	1	84	Female	2	GSE39582
GSM1681360	900	1	85	Male	2	GSE39582
GSM1681361	2580	0	76	Female	1	GSE39582
GSM1681362	2580	0	69	Male	1	GSE39582
GSM1681363	2550	0	50	Male	2	GSE39582
GSM1681364	2550	0	71	Female	2	GSE39582
GSM1681365	2580	0	78	Male	3	GSE39582
GSM1681366	N/A	N/A	72	Male	N/A	GSE39582
GSM1681367	2280	0	67	Male	3	GSE39582
GSM1681368	2430	0	47	Male	3	GSE39582
GSM1681369	1950	1	67	Male	3	GSE39582
GSM1681370	2220	0	77	Female	2	GSE39582
GSM1681371	2040	0	69	Male	1	GSE39582

## Sheet: S3
Table S3: The prognostic values of ECM remodeling related genes in CRC patients.
id	HR	HR.95L	HR.95H	pvalue
MXRA8	1.26498	1.07311	1.49117	0.00509988
MXRA7	1.4369	1.1647	1.77272	0.000717612
MMP14	1.39876	1.12008	1.74677	0.00307343
LTBP3	1.55121	1.14009	2.11058	0.00519895
CTHRC1	1.10739	1.01327	1.21025	0.0243886
CSPG4	1.40165	1.03109	1.90538	0.0311322
AGT	0.880151	0.783799	0.988348	0.0309205
SPP1	1.1375	1.03494	1.25022	0.00753379
PDK4	1.30672	1.10762	1.54161	0.00151443
TIMP1	1.25645	1.05236	1.50012	0.0115933
IL7	0.850504	0.745298	0.970561	0.016239
IHH	0.834958	0.703304	0.991256	0.0393723
DDR2	1.24708	1.08364	1.43518	0.00206562
TIE1	1.42732	1.03981	1.95922	0.0276977
RUVBL1	0.759573	0.596381	0.96742	0.0258567
SRC	0.453345	0.250911	0.819102	0.00876445
ACTB	2.03436	1.15508	3.58298	0.0139253
RUVBL2	0.537007	0.367572	0.784542	0.00130658
FOXC1	1.3588	1.15495	1.59862	0.000218073
CAV1	1.20533	1.05318	1.37946	0.00667772

## Sheet: S4
Table S4: The activation states of biological pathways in distinct ECM remodeling subtype by GSVA enrichment analysis.
Pathway	logFC	AveExpr	t	P.Value	adj.P.Val	B
ECM_RECEPTOR_INTERACTION	-0.462246	-0.010027	-31.412	1.20268e-138	2.23698e-136	306.187
GLYCOSAMINOGLYCAN_BIOSYNTHESIS_CHONDROITIN_SULFATE	-0.477084	-0.0133072	-27.7272	7.51253e-117	6.98665e-115	256.126
FOCAL_ADHESION	-0.337291	-0.00498676	-26.3146	1.83504e-108	1.13772e-106	236.86
LEUKOCYTE_TRANSENDOTHELIAL_MIGRATION	-0.283546	0.000863163	-22.0718	1.77609e-83	8.25883e-82	179.477
CELL_ADHESION_MOLECULES_CAMS	-0.324537	-0.00169074	-21.5715	1.40962e-80	5.24377e-79	172.819
REGULATION_OF_ACTIN_CYTOSKELETON	-0.206367	-0.000863778	-19.3553	6.11657e-68	1.89614e-66	143.806
LEISHMANIA_INFECTION	-0.345518	-0.00472843	-18.3109	3.90026e-62	1.03636e-60	130.485
COMPLEMENT_AND_COAGULATION_CASCADES	-0.275795	-0.000717046	-17.7954	2.58522e-59	6.01063e-58	124.011
SYSTEMIC_LUPUS_ERYTHEMATOSUS	-0.344682	-0.00929215	-17.7097	7.5533e-59	1.56102e-57	122.942
CHEMOKINE_SIGNALING_PATHWAY	-0.236014	-0.00127066	-17.4251	2.62443e-57	4.88144e-56	119.407
VIRAL_MYOCARDITIS	-0.298994	-0.00149794	-17.3054	1.15825e-56	1.9585e-55	117.928
HYPERTROPHIC_CARDIOMYOPATHY_HCM	-0.23327	-0.00361454	-17.1693	6.23927e-56	9.67087e-55	116.25
DILATED_CARDIOMYOPATHY	-0.236009	-0.0056516	-16.9417	1.02799e-54	1.47082e-53	113.459
PATHWAYS_IN_CANCER	-0.17121	-0.00149954	-16.6567	3.35713e-53	4.46019e-52	109.986
CYTOKINE_CYTOKINE_RECEPTOR_INTERACTION	-0.221588	0.000196589	-16.2932	2.75177e-51	3.4122e-50	105.598
PRION_DISEASES	-0.227177	0.000921498	-15.957	1.55677e-49	1.80975e-48	101.579
VASCULAR_SMOOTH_MUSCLE_CONTRACTION	-0.183913	-0.00256348	-15.8002	1.00787e-48	1.10273e-47	99.7187
MAPK_SIGNALING_PATHWAY	-0.1419	-0.00198373	-15.7912	1.12116e-48	1.15853e-47	99.6127
GAP_JUNCTION	-0.178078	-0.000513258	-15.746	1.9189e-48	1.8785e-47	99.0776
AXON_GUIDANCE	-0.161571	-0.0026339	-15.4246	8.52212e-47	7.92558e-46	95.3006
GLYCOSPHINGOLIPID_BIOSYNTHESIS_GANGLIO_SERIES	-0.272567	0.00226478	-15.383	1.3893e-46	1.23053e-45	94.8141
TOLL_LIKE_RECEPTOR_SIGNALING_PATHWAY	-0.226194	-0.00247675	-15.3741	1.54153e-46	1.30329e-45	94.7106
FC_GAMMA_R_MEDIATED_PHAGOCYTOSIS	-0.208979	-0.00222443	-14.703	3.67944e-43	2.97555e-42	86.9689
MELANOMA	-0.162057	0.000917259	-14.5802	1.4967e-42	1.15995e-41	85.5726
HEMATOPOIETIC_CELL_LINEAGE	-0.259542	-0.00379833	-14.5056	3.49734e-42	2.60202e-41	84.728
LYSOSOME	-0.223005	-0.00308708	-14.1354	2.2829e-40	1.63315e-39	80.5704
ARRHYTHMOGENIC_RIGHT_VENTRICULAR_CARDIOMYOPATHY_ARVC	-0.202462	-0.00234522	-14.0475	6.10127e-40	4.2031e-39	79.5925
JAK_STAT_SIGNALING_PATHWAY	-0.151643	-0.00186074	-13.4639	3.80695e-37	2.5289e-36	73.1912
NATURAL_KILLER_CELL_MEDIATED_CYTOTOXICITY	-0.192683	-0.00602859	-13.448	4.52635e-37	2.9031e-36	73.0191
GLYCOSPHINGOLIPID_BIOSYNTHESIS_GLOBO_SERIES	-0.23296	-0.000999811	-13.3383	1.48975e-36	9.23646e-36	71.8345
B_CELL_RECEPTOR_SIGNALING_PATHWAY	-0.204695	-0.00446058	-13.2678	3.19229e-36	1.91537e-35	71.0768
VEGF_SIGNALING_PATHWAY	-0.15117	-0.00257329	-12.9882	6.39862e-35	3.7192e-34	68.0965
PATHOGENIC_ESCHERICHIA_COLI_INFECTION	-0.217478	0.00213091	-12.9432	1.03341e-34	5.8247e-34	67.62
GLYCOSAMINOGLYCAN_DEGRADATION	-0.222951	-0.00729264	-12.7976	4.83283e-34	2.64384e-33	66.0868
GRAFT_VERSUS_HOST_DISEASE	-0.320312	-0.00828743	-12.55	6.49091e-33	3.44946e-32	63.5055
NOD_LIKE_RECEPTOR_SIGNALING_PATHWAY	-0.20702	0.00186342	-12.5283	8.13992e-33	4.20563e-32	63.2806
RENAL_CELL_CARCINOMA	-0.19723	-0.000409653	-12.3263	6.60036e-32	3.31802e-31	61.2013
ASTHMA	-0.282246	8.88407e-06	-12.2008	2.39507e-31	1.17232e-30	59.921
TGF_BETA_SIGNALING_PATHWAY	-0.180821	0.00347099	-11.8326	1.00051e-29	4.77167e-29	56.2145
ALLOGRAFT_REJECTION	-0.310092	-0.0100835	-11.7919	1.50497e-29	6.99812e-29	55.8092
INTESTINAL_IMMUNE_NETWORK_FOR_IGA_PRODUCTION	-0.260562	-0.0030862	-11.7673	1.92364e-29	8.72677e-29	55.5655
TYPE_I_DIABETES_MELLITUS	-0.260905	-0.00601808	-11.7137	3.28473e-29	1.45466e-28	55.0343
SMALL_CELL_LUNG_CANCER	-0.163276	-0.00152883	-11.676	4.77964e-29	2.06747e-28	54.6619
MATURITY_ONSET_DIABETES_OF_THE_YOUNG	0.200441	0.0108544	11.4485	4.52105e-28	1.91117e-27	52.4316
GLIOMA	-0.1331	-0.000625005	-11.2278	3.8837e-27	1.60526e-26	50.2976
ANTIGEN_PROCESSING_AND_PRESENTATION	-0.214656	-0.0079215	-11.2119	4.53201e-27	1.83251e-26	50.1444
FC_EPSILON_RI_SIGNALING_PATHWAY	-0.128889	-0.000970628	-11.1341	9.59484e-27	3.79711e-26	49.4003
T_CELL_RECEPTOR_SIGNALING_PATHWAY	-0.158565	-0.0037712	-11.0165	2.9639e-26	1.14851e-25	48.2815
PROSTATE_CANCER	-0.137233	3.98519e-05	-10.8084	2.13434e-25	8.1018e-25	46.3236
EPITHELIAL_CELL_SIGNALING_IN_HELICOBACTER_PYLORI_INFECTION	-0.148218	-0.000232731	-10.6465	9.7356e-25	3.62164e-24	44.8189
PANCREATIC_CANCER	-0.167639	-0.000241635	-10.635	1.08376e-24	3.95254e-24	44.7126
PEROXISOME	0.163858	0.00349599	10.063	2.01071e-22	7.19217e-22	39.5372
ACUTE_MYELOID_LEUKEMIA	-0.153232	-0.00416144	-9.81539	1.80495e-21	6.33437e-21	37.3642
AUTOIMMUNE_THYROID_DISEASE	-0.214805	-0.00246641	-9.80293	2.01351e-21	6.93544e-21	37.256
TIGHT_JUNCTION	-0.0978034	0.00148651	-9.76748	2.74671e-21	9.28887e-21	36.9486
BUTANOATE_METABOLISM	0.185511	0.00558226	9.70973	4.54737e-21	1.51038e-20	36.4496
ADHERENS_JUNCTION	-0.156293	0.00298696	-9.69824	5.02563e-21	1.63994e-20	36.3506
GLYCOSAMINOGLYCAN_BIOSYNTHESIS_HEPARAN_SULFATE	-0.134358	-0.00485824	-9.66432	6.74859e-21	2.1642e-20	36.0589
AMINOACYL_TRNA_BIOSYNTHESIS	0.240514	0.0123223	9.51905	2.36392e-20	7.45235e-20	34.8186
RETINOL_METABOLISM	0.150791	0.0063256	8.90602	3.989e-18	1.23659e-17	29.7487
GLYCOSAMINOGLYCAN_BIOSYNTHESIS_KERATAN_SULFATE	-0.179774	-0.00328821	-8.87733	5.03804e-18	1.53619e-17	29.5181
MELANOGENESIS	-0.0891477	-1.2163e-05	-8.84785	6.40039e-18	1.92012e-17	29.2817
CHRONIC_MYELOID_LEUKEMIA	-0.135998	-0.00135311	-8.44155	1.62427e-16	4.79545e-16	26.0894
APOPTOSIS	-0.122265	0.000720931	-8.34223	3.51539e-16	1.02166e-15	25.3279
NEUROTROPHIN_SIGNALING_PATHWAY	-0.104405	-0.000173936	-8.32873	3.90218e-16	1.11662e-15	25.2249
LONG_TERM_DEPRESSION	-0.0791468	-0.000144493	-8.18473	1.17798e-15	3.31977e-15	24.1356
ENDOCYTOSIS	-0.0957271	0.000867114	-8.08755	2.46121e-15	6.83261e-15	23.4094
GLYCOSYLPHOSPHATIDYLINOSITOL_GPI_ANCHOR_BIOSYNTHESIS	0.161813	0.00228468	8.06703	2.87291e-15	7.85827e-15	23.257
DORSO_VENTRAL_AXIS_FORMATION	-0.125475	0.000322443	-8.00213	4.67612e-15	1.26052e-14	22.777
DRUG_METABOLISM_OTHER_ENZYMES	0.105708	0.00387516	7.9086	9.38212e-15	2.49296e-14	22.0912
BLADDER_CANCER	-0.126093	0.00162471	-7.85833	1.36037e-14	3.56378e-14	21.7254
PYRUVATE_METABOLISM	0.132301	0.00060002	7.81822	1.82719e-14	4.72023e-14	21.4349
PROPANOATE_METABOLISM	0.153668	0.00465374	7.79548	2.15874e-14	5.50036e-14	21.2708
GLYOXYLATE_AND_DICARBOXYLATE_METABOLISM	0.159125	-0.00218496	7.71263	3.94938e-14	9.92681e-14	20.6763
COLORECTAL_CANCER	-0.118259	0.00197192	-7.49443	1.88971e-13	4.68647e-13	19.1366
CITRATE_CYCLE_TCA_CYCLE	0.169241	0.00974841	7.35408	5.07182e-13	1.24126e-12	18.1663
CIRCADIAN_RHYTHM_MAMMAL	-0.161437	-0.00818124	-7.11901	2.55953e-12	6.18276e-12	16.5768
PRIMARY_IMMUNODEFICIENCY	-0.151451	-0.00824872	-7.03561	4.49753e-12	1.07249e-11	16.0237
MTOR_SIGNALING_PATHWAY	-0.102056	0.0014776	-6.99965	5.72527e-12	1.34798e-11	15.7869
RIG_I_LIKE_RECEPTOR_SIGNALING_PATHWAY	-0.0935614	-0.0036858	-6.99185	6.03207e-12	1.40246e-11	15.7357
VIBRIO_CHOLERAE_INFECTION	-0.0946018	0.000298509	-6.94669	8.1532e-12	1.87222e-11	15.4402
WNT_SIGNALING_PATHWAY	-0.0730574	0.00332231	-6.9399	8.52975e-12	1.9348e-11	15.396
TYPE_II_DIABETES_MELLITUS	-0.0804989	0.000205995	-6.80114	2.1294e-11	4.77191e-11	14.4993
ONE_CARBON_POOL_BY_FOLATE	0.143411	0.00347957	6.79563	2.20748e-11	4.888e-11	14.464
ADIPOCYTOKINE_SIGNALING_PATHWAY	-0.0754293	0.0013894	-6.62335	6.7204e-11	1.47058e-10	13.3739
SELENOAMINO_ACID_METABOLISM	0.112578	0.00384533	6.47096	1.76314e-10	3.8133e-10	12.4304
BASAL_CELL_CARCINOMA	-0.0927073	0.00160314	-6.37113	3.28227e-10	7.01726e-10	11.823
OLFACTORY_TRANSDUCTION	0.121072	-0.00139718	6.36304	3.45066e-10	7.29344e-10	11.7741
HOMOLOGOUS_RECOMBINATION	0.146268	-0.00343667	6.30862	4.82364e-10	1.00414e-09	11.4469
SNARE_INTERACTIONS_IN_VESICULAR_TRANSPORT	-0.111777	0.000507203	-6.30744	4.85872e-10	1.00414e-09	11.4398
TERPENOID_BACKBONE_BIOSYNTHESIS	0.155681	-0.000989109	6.23202	7.69718e-10	1.57327e-09	10.9906
PENTOSE_AND_GLUCURONATE_INTERCONVERSIONS	0.125326	0.0048116	6.18645	1.01401e-09	2.05006e-09	10.7216
ASCORBATE_AND_ALDARATE_METABOLISM	0.147381	0.007745	6.17477	1.08794e-09	2.17588e-09	10.6529
ARACHIDONIC_ACID_METABOLISM	-0.0849299	0.00276623	-6.14664	1.28835e-09	2.54929e-09	10.488
CYTOSOLIC_DNA_SENSING_PATHWAY	-0.0933963	0.000172018	-6.13378	1.39152e-09	2.72444e-09	10.4128
CALCIUM_SIGNALING_PATHWAY	-0.0728388	-0.00221009	-5.75605	1.25761e-08	2.41421e-08	8.26884
HISTIDINE_METABOLISM	0.0827617	0.00349212	5.75586	1.25902e-08	2.41421e-08	8.26775
SULFUR_METABOLISM	-0.120568	-6.64396e-05	-5.72757	1.47747e-08	2.80417e-08	8.1122
BASE_EXCISION_REPAIR	0.130769	0.00239608	5.72375	1.5097e-08	2.83641e-08	8.09122
NON_HOMOLOGOUS_END_JOINING	0.13703	0.00420317	5.66197	2.13567e-08	3.97234e-08	7.75416
PHENYLALANINE_METABOLISM	-0.097347	0.00326352	-5.61532	2.76914e-08	5.09961e-08	7.50187
LINOLEIC_ACID_METABOLISM	0.113579	0.00391682	5.60651	2.90782e-08	5.3025e-08	7.45442
NOTCH_SIGNALING_PATHWAY	-0.0862035	-0.00546621	-5.59937	3.02509e-08	5.46278e-08	7.41604
HUNTINGTONS_DISEASE	0.084338	0.00183393	5.29426	1.5734e-07	2.81397e-07	5.8177
HEDGEHOG_SIGNALING_PATHWAY	-0.0654812	0.00179122	-5.08815	4.57981e-07	8.1128e-07	4.78505
TAURINE_AND_HYPOTAURINE_METABOLISM	-0.0859571	0.000971319	-5.07056	5.00866e-07	8.78878e-07	4.69865
MISMATCH_REPAIR	0.134882	0.00418141	5.03051	6.13429e-07	1.06633e-06	4.50306
PHOSPHATIDYLINOSITOL_SIGNALING_SYSTEM	-0.0624803	-0.00171188	-5.00251	7.06255e-07	1.21633e-06	4.36716
FATTY_ACID_METABOLISM	0.100226	0.00189432	4.92541	1.03735e-06	1.77015e-06	3.99667
RIBOSOME	0.125761	0.00665117	4.89564	1.20167e-06	2.03192e-06	3.85507
SPHINGOLIPID_METABOLISM	-0.0848522	-0.00338247	-4.89243	1.22082e-06	2.0457e-06	3.83985
ALANINE_ASPARTATE_AND_GLUTAMATE_METABOLISM	0.0752694	0.00750669	4.87645	1.32063e-06	2.19319e-06	3.7642
DNA_REPLICATION	0.13964	0.00742528	4.78094	2.10245e-06	3.46067e-06	3.31695
RENIN_ANGIOTENSIN_SYSTEM	-0.0797288	0.0094286	-4.74565	2.49149e-06	4.06507e-06	3.15381
INOSITOL_PHOSPHATE_METABOLISM	-0.0646894	-0.00135374	-4.7273	2.72022e-06	4.39966e-06	3.06945
VASOPRESSIN_REGULATED_WATER_REABSORPTION	-0.0626013	-0.00233665	-4.69598	3.15814e-06	5.06392e-06	2.92613
NON_SMALL_CELL_LUNG_CANCER	-0.0639719	-0.000994704	-4.58109	5.42024e-06	8.6168e-06	2.40812
GNRH_SIGNALING_PATHWAY	-0.0461233	-0.00101466	-4.5622	5.91701e-06	9.32681e-06	2.32412
VALINE_LEUCINE_AND_ISOLEUCINE_DEGRADATION	0.100019	0.00294882	4.54456	6.42033e-06	1.00351e-05	2.24594
GLYCINE_SERINE_AND_THREONINE_METABOLISM	0.0675846	-0.000109794	4.53882	6.59257e-06	1.02185e-05	2.22059
LYSINE_DEGRADATION	0.0816861	0.0014845	4.496	8.02603e-06	1.23375e-05	2.0323
STEROID_HORMONE_BIOSYNTHESIS	0.0596647	0.00572994	4.20421	2.938e-05	4.47924e-05	0.794326
PROXIMAL_TUBULE_BICARBONATE_RECLAMATION	0.0725119	0.00124302	4.19504	3.05653e-05	4.62207e-05	0.756708
RNA_POLYMERASE	0.0984295	0.00407757	4.17603	3.31699e-05	4.97548e-05	0.678952
INSULIN_SIGNALING_PATHWAY	-0.0474443	-0.000917603	-4.14784	3.74234e-05	5.5686e-05	0.56429
AMINO_SUGAR_AND_NUCLEOTIDE_SUGAR_METABOLISM	-0.0717482	-0.000495179	-4.14067	3.85859e-05	5.69601e-05	0.535231
FOLATE_BIOSYNTHESIS	0.0887133	-0.000353641	4.10987	4.39794e-05	6.44108e-05	0.410995
LIMONENE_AND_PINENE_DEGRADATION	0.111971	0.00107517	3.86675	0.000119918	0.000173103	-0.538432
GALACTOSE_METABOLISM	-0.0633572	-0.0062141	-3.86647	0.000120055	0.000173103	-0.539509
RNA_DEGRADATION	0.0874177	0.0105904	3.81995	0.000144587	0.000206871	-0.714839
METABOLISM_OF_XENOBIOTICS_BY_CYTOCHROME_P450	0.0628793	0.00315709	3.80044	0.00015622	0.000221808	-0.787742
ENDOMETRIAL_CANCER	-0.0607107	0.00224087	-3.792	0.000161525	0.000227604	-0.819197
PENTOSE_PHOSPHATE_PATHWAY	0.0707904	0.00325915	3.722	0.000212522	0.000297211	-1.07732
OXIDATIVE_PHOSPHORYLATION	0.0698248	0.000938752	3.56919	0.000381008	0.000528862	-1.62467
PYRIMIDINE_METABOLISM	0.0663132	0.00173334	3.54742	0.000413346	0.000569499	-1.70084
SPLICEOSOME	0.0818345	0.00923925	3.53556	0.000432025	0.000590857	-1.74215
NITROGEN_METABOLISM	0.05822	0.012441	3.53183	0.000438066	0.000594747	-1.75512
ALDOSTERONE_REGULATED_SODIUM_REABSORPTION	-0.0500701	0.00314677	-3.46147	0.000567831	0.000765338	-1.99721
ETHER_LIPID_METABOLISM	-0.0543298	0.00259961	-3.45649	0.000578254	0.000773779	-2.01416
PROGESTERONE_MEDIATED_OOCYTE_MATURATION	-0.044824	-0.000535039	-3.44167	0.000610344	0.000810886	-2.06447
ERBB_SIGNALING_PATHWAY	-0.0409366	-0.000353384	-3.34127	0.000875497	0.00115491	-2.39984
TASTE_TRANSDUCTION	0.0528266	0.000212993	3.33403	0.000898248	0.00117658	-2.42364
AMYOTROPHIC_LATERAL_SCLEROSIS_ALS	-0.0405062	0.000528734	-3.3203	0.000942949	0.00122649	-2.46867
ARGININE_AND_PROLINE_METABOLISM	0.0475322	0.00496982	3.26437	0.00114713	0.00148171	-2.65018
PARKINSONS_DISEASE	0.067508	0.00185237	3.23735	0.00125981	0.00161603	-2.7368
CYSTEINE_AND_METHIONINE_METABOLISM	0.0504176	0.0065361	3.0706	0.00221385	0.00282038	-3.25584
NUCLEOTIDE_EXCISION_REPAIR	0.0687571	0.00626945	2.88652	0.00400785	0.00507116	-3.79773
DRUG_METABOLISM_CYTOCHROME_P450	0.0485795	0.00479229	2.86996	0.00422138	0.00530525	-3.84486
VALINE_LEUCINE_AND_ISOLEUCINE_BIOSYNTHESIS	0.0652537	0.0145518	2.63508	0.00858634	0.0107185	-4.48492
CELL_CYCLE	0.0565027	0.00711311	2.63209	0.00866165	0.0107405	-4.49273
GLYCOSPHINGOLIPID_BIOSYNTHESIS_LACTO_AND_NEOLACTO_SERIES	0.0416316	-0.000617568	2.36112	0.0184761	0.0227587	-5.16367
REGULATION_OF_AUTOPHAGY	-0.0344811	0.00367663	-2.34201	0.0194425	0.0237915	-5.20828
STEROID_BIOSYNTHESIS	0.0610534	0.00655829	2.33159	0.0199879	0.024299	-5.23246
PANTOTHENATE_AND_COA_BIOSYNTHESIS	-0.0392777	0.00203098	-2.20755	0.0275796	0.0333104	-5.51207
ALZHEIMERS_DISEASE	0.0332407	0.00124046	2.20219	0.0279569	0.0335483	-5.5238
PRIMARY_BILE_ACID_BIOSYNTHESIS	0.0377835	0.00336753	2.18267	0.029371	0.0350193	-5.56632
P53_SIGNALING_PATHWAY	-0.0375964	0.00248851	-2.173	0.0300945	0.0356534	-5.58726
PURINE_METABOLISM	0.0253156	0.000147145	2.02468	0.0432561	0.0509218	-5.89676
PPAR_SIGNALING_PATHWAY	-0.0242605	0.00487026	-2.02046	0.0436928	0.0511124	-5.90525
PROTEIN_EXPORT	-0.0524272	0.00344813	-1.97716	0.0483915	0.0562552	-5.99134

## Sheet: S5
Table S5: Relative Fractions of tumor-infiltrating immune cells of CRC patients by the CIBERSORT algorithm.
ID	B_cells_naive	B_cells_memory	Plasma_cells	T_cells_CD8	T_cells_CD4_naive	T_cells_CD4_memory_resting	T_cells_CD4_memory_activated	T_cells_follicular_helper	T_cells_regulatory_(Tregs)	T_cells_gamma_delta	NK_cells_resting	NK_cells_activated	Monocytes	Macrophages_M0	Macrophages_M1	Macrophages_M2	Dendritic_cells_resting	Dendritic_cells_activated	Mast_cells_resting	Mast_cells_activated	Eosinophils	Neutrophils	P-value	Correlation	RMSE
GSM437098	0	0	0.148991	0.191446	0	0.00379598	0.0789702	0.0846403	0.0117644	0.013583	0.0365813	0	0	0.0771383	0.147143	0.0861638	0.0239622	0.00904135	0.00959843	0.0613758	0	0.0158049	0.023	0.242282	0.989518
GSM437102	0.0053667	0	0.100146	0.0246683	0	0.143152	0	0.0195455	0.00488478	0	0.0400251	0	0.0102347	0.196361	0.0131223	0.217279	0.0102833	0.038324	0	0.142784	0	0.0338241	0.071	0.146923	1.03701
GSM437103	0.0290351	0	0.101968	0.136302	0	0.0345731	0.0383098	0.0898	0	0	0.0114176	0	0	0.135493	0.111283	0.0977376	0.0773314	0	0	0.121685	0	0.0150649	0.473	0.0381837	1.08581
GSM437109	0.0449618	0	0.105166	0.0779728	0	0.0709765	0.0246688	0.0812614	0.032448	0.0288206	0.0105087	0	0	0.053538	0.179924	0.11939	0.0539901	0.0267625	0	0.0631763	0	0.0264333	0.006	0.31439	0.958464
GSM437111	0.0233689	0	0.0521765	0.0601842	0.0597412	0	0	0.0543652	0.0141272	0	0.00481789	0.00951039	0	0.15178	0.0493875	0.102893	0.0447056	0.0833132	0	0.269421	0	0.020209	0.005	0.331885	0.957332
GSM437116	0.0474576	0	0.119476	0.081314	0	0	0.0750332	0.0858754	0.0187401	0.074875	0	0	0	0.127302	0.116584	0.10206	0.0279654	0	0	0.0833811	0.01168	0.028256	0.129	0.113876	1.05799
GSM437117	0.000682268	0.00568633	0.0216534	0.0760768	0	0.0350215	0.0667421	0.0518425	0.0208159	0	0.0732779	0	0	0.344572	0.074537	0.0969912	0.0234836	0	0	0.108617	0	0	0	0.574611	0.828206
GSM437118	0	0.00534014	0.0186666	0.0482126	0	0	0.0776743	0.0738845	0	0.0834398	0.0221598	0	0	0.0557765	0.315119	0.0796294	0.0136347	0.0644313	0	0.062635	0	0.0793964	0.001	0.355812	0.939763
GSM437119	0	0.0379292	0.0319278	0.0754747	0	0.0664188	0	0.043657	0.0491503	0	0.0328227	0	0	0.380954	0.0251814	0.186053	0.0249961	0	0	0.045434	0	0	0	0.396796	0.917929
GSM437120	0.0191961	0	0.21649	0.0574412	0	0.194681	6.32e-05	0.0292001	0	0	0.0424967	0.0101897	0.007446	0.0335349	0.026987	0.122735	0.0437779	0.0163125	0	0.168753	0.00025721	0.0104389	0	0.408733	0.914747
GSM437124	0	0.0245479	0.0433205	0.137312	0	0	0	0.153733	0.0319686	0	0.0383993	0	0	0.121014	0.0992611	0.109643	0.105742	0.0236552	0	0.0868994	0	0.0245047	0.097	0.131131	1.04264
GSM437125	0.0134777	0	0.0778104	0.0457543	0	0.0896579	0	0.0522419	0.0217732	0	0.00621422	0.000830148	0	0.151384	0.0305272	0.0960759	0.118337	0.00276436	0	0.163689	0.0529926	0.0764695	0	0.393439	0.920851
GSM437127	0	0.0445146	0.0835041	0.0527288	0	0.125096	0.0091657	0.0710809	0.0456055	0	0.0728296	0	0	0.113538	0.0313245	0.0798444	0.0601911	0.0311098	0	0.150757	0	0.0287093	0.01	0.294578	0.97062
GSM437130	0	0.00857562	0.0580766	0.11249	0	0	0	0.125091	0.0316647	0	0.00101513	0.0100322	0	0.153709	0.154926	0.0630308	0.100603	0.0105994	0	0.160231	0	0.00995596	0.022	0.254695	1.02104
GSM437133	0	0.0097845	0.0792539	0.0853332	0.0120894	0	0.118183	0.0479194	0	0.080808	0	0.0262636	0	0.0597768	0.214038	0.1117	0.02484	0.0438949	0	0.0861158	0	0	0	0.376434	0.927635
GSM437134	0	0.0757308	0.0778432	0.116389	0.0339454	0	0	0.0768347	0	0	0.0698091	0	0	0.112606	0.0855015	0.0893067	0.0442022	0	0	0.157164	0	0.0606675	0.124	0.11553	1.05536
GSM437135	0	0.0264923	0.0522754	0.0582489	0	0.0473081	0	0.0388437	0.0150857	0	0.056858	0	0	0.341457	0.0441623	0.0894756	0.0180356	0.00444854	0	0.195448	0	0.0118614	0.001	0.366176	0.941599
GSM437137	0	0.0157975	0.0506535	0.0719317	0.0869505	0	0.0901262	0.0334867	0.0220184	0	0.0762677	0	0	0.136208	0.0708134	0.147687	0.026835	0.0186463	0	0.129226	0	0.0233524	0	0.431345	0.901366
GSM437138	0	0	0.122017	0.0191287	0	0.24014	0	0	0.0332988	0	0.122336	0	0	0.107761	0.00707714	0.0502948	0	0.0303654	0	0.165738	0	0.101842	0	0.674161	0.758978
GSM437144	0	0	0.151657	0.0489	0	0.0602613	0	0.0945041	0.0414317	0	0.0534119	0	0	0.189869	0.0490062	0.128915	0.00409083	0	0	0.153822	0	0.0241308	0.029	0.230336	0.992611
GSM437145	0.0382924	0	0.205133	0.0617528	0	0.00268396	0.0556508	0.0729877	0.00175236	0.0488764	0.0102854	0	0	0.139801	0.143331	0.0721397	0.0213849	0	0	0.0922361	0	0.033692	0.008	0.303015	0.959237
GSM437147	0.0428199	0	0.158948	0.00188348	0.00193676	0.10192	0.00264834	0.0327598	0.0309987	0.0273756	0	0.100546	0	0.0151264	0.138474	0.119424	0.0822378	0	0	0.123626	0	0.0192744	0.016	0.283772	0.9691
GSM437149	0.0263149	0	0.0865824	0.0655028	0	0.0646791	0	0.0597699	0.0314118	0	0.0284209	0	0	0.238183	0.0618582	0.0725381	0.0089059	0	0	0.229475	0	0.0263579	0	0.405886	0.913455
GSM437152	0	0	0.0493779	0.129251	0	0.0276463	0.031443	0.122503	0.0201091	0	0.0146826	0.0294088	0	0.0915265	0.119526	0.121816	0.132548	0	0	0.0978855	0	0.0122769	0.213	0.0816022	1.06086
GSM437155	0.0258977	0	0.0693735	0.0777429	0	0.043294	0.0243214	0.134805	0.0175113	0.0182424	0.0489333	0	0	0.14028	0.142727	0.0764729	0.0865527	0.00805416	0	0.0643414	0	0.0214511	0.152	0.100051	1.04528
GSM437156	0	0.0249751	0.0368925	0.121558	0	0	0.0790363	0.0985467	0.0165975	0	0.132389	0	0	0.018231	0.199926	0.0877418	0.0946046	0	0	0.0386372	0	0.0508638	0.251	0.0735862	1.05517
GSM437157	0.0222126	0.000249391	0.0257028	0.0243735	0	0.0626755	0.0197836	0.04037	0.0184131	0	0.0591886	0	0	0.477808	0.0438462	0.0811119	0.0224215	0	0	0.0930541	0	0.00878911	0.014	0.286396	0.96427
GSM437159	0.0380133	0	0.0841394	0	0	0.0737183	0.0530449	0.0391452	0.0426944	0.0298611	0.0524464	0	0	0.172362	0.089746	0.064938	0.0448062	0	0	0.173528	0	0.0415567	0	0.510484	0.861051
GSM437161	0.0314554	0	0.0795119	0	0	0.111212	0	0.0994393	0.00959513	0.0013872	0.0027746	0	0	0.0825561	0.137916	0.0519852	0.0786641	0	0	0.217805	0.0389889	0.0567093	0.011	0.292631	0.970957
GSM437162	0.0202872	0	0.159057	0.120191	0	0.11129	0	0.0907299	0.0137336	0	0.00244341	0.00616177	0	0.056364	0.0879786	0.10209	0.0908594	0.0109802	0	0.096701	0.0182138	0.0129196	0	0.391767	0.919833
GSM437163	0	0.0112645	0.0803497	0.0988868	0	0.0662264	0.0101785	0.0377561	0.0461766	0	0.0530885	0	0.00501306	0.123292	0.028521	0.122251	0.167561	0.0267955	0	0.100726	0.0132455	0.0086686	0.001	0.356058	0.938215
GSM437166	0.00787047	0	0.117622	0.0491415	0	0.0534149	0.0189207	0.0888259	0.0106859	0.0147853	0.0220861	0	0.0278993	0.106622	0.04853	0.0595899	0.115739	0.0112749	0	0.165301	0.0118794	0.0698127	0.031	0.225406	0.988057
GSM437167	0.0154711	0	0.0491478	0.126043	0	0.0323807	0.0334341	0.0364497	0.0404019	0.0167379	0.0178038	0	0	0.0954508	0.118896	0.127499	0.0756066	0	0	0.130917	0	0.0837596	0.092	0.135645	1.04323
GSM437170	0.0314009	0	0.0665919	0.0327405	0	0.109872	0.0545197	0.0100686	0.0552849	0	0.0762101	0	0	0.264213	0.0244914	0.0727023	0.0644947	0	0	0.129288	0	0.00812225	0.006	0.31763	0.975783
GSM437171	0.0307508	0	0.0673919	0.0603926	0	0.0864125	0	0.0739329	0.0222402	0.0351091	0	0.0577567	0	0.0526978	0.117239	0.100295	0.0938054	0	0	0.179678	0	0.0222981	0.022	0.256432	0.983637
GSM437173	0	0.0189687	0.0826007	0.0344504	0	0.0405736	0	0.110507	0.0329516	0	0.0449969	0	0	0.0136361	0.0196301	0.175779	0.16667	0.0280833	0	0.187025	0	0.0441266	0.093	0.13489	1.03542
GSM437174	0	0.118438	0.0750414	0	0.00518961	0	0	0.0966236	0.0624647	0	0.083739	0	0	0.176801	0.0669536	0.122663	0.0480617	0.017735	0	0.0826398	0	0.0436486	0	0.436851	0.899054
GSM437175	0.0263793	0	0.0431758	0.12276	0	0	0.047889	0.0646049	0.0141368	0.0170294	0.0350206	0	0	0.0945188	0.14836	0.104213	0.0440597	0	0	0.172663	0	0.065191	0.006	0.323517	0.951339
GSM437178	0	0.0237918	0.0433058	0.0845898	0	0.0763233	0.0215415	0.143049	0.0225362	0.0127127	0	0.0141095	0	0.0871438	0.10639	0.0777981	0.104896	0	0	0.165579	0	0.0162329	0.372	0.0528273	1.06537
GSM437180	0.0193581	0	0.0682703	0.0213213	0.0210279	0.0864133	0	0.0479732	0	0	0.0674271	0	0.0100904	0.24344	0.0085117	0.108503	0.013184	0.0450293	0	0.200772	0	0.0386787	0	0.440189	0.898686
GSM437181	0.0203151	0.000111484	0.0808325	0.0809216	0	0.0632973	0	0.0849053	1.34e-05	0.0213109	0.0124058	0	0	0.186118	0.029899	0.0778051	0.0430458	0.0403602	0	0.224177	0	0.0344814	0	0.446224	0.894307
GSM437182	0	0.0433484	0.0381531	0.113831	0	0	0.0817584	0.0974352	0.0366415	0	0.0281559	0	0	0.080339	0.185523	0.155037	0.046641	0	0	0.0805741	0	0.0125625	0.891	-0.0227032	1.07046
GSM437187	0.0383547	0	0.118249	0.049464	0	0.0477628	0	0.0461028	0.00512865	0.0205593	0.00601014	0	0	0.0571005	0.044019	0.0584319	0.0252056	0	0	0.37968	0.0673469	0.0365841	0.208	0.0829838	1.08226
GSM437188	0.00219709	0.00887989	0.0943859	0.151982	0	0	0.0432327	0.092028	0.0522615	0	0.0658378	0	0	0.0882085	0.0886987	0.149924	0.0724582	0.0162499	0	0.0581345	0	0.0155212	0.326	0.0597704	1.06824
GSM437189	0.0420346	0	0.00128934	4.27e-05	0.00114511	0	0	0.0415136	0.0315342	0.0510569	0	0	0	0.509625	0.0283957	0.150176	0.0291243	0.00313883	0	0.056379	0	0.0545445	0	0.458805	0.895488
GSM437190	0.0301904	0	0.0359503	0.00922863	0	0.0553628	0.047199	0.0281987	0	0	0.0394883	0	0	0.316862	0.0154589	0.0837103	0.00185197	0.0119013	0	0.252993	0.0055052	0.0660993	0	0.438363	0.897868
GSM437191	0.0131668	0	0.12784	0.226992	0	0.00953233	0.0192591	0.0841205	0.0171735	0	0.0377395	0	0	0.0513736	0.0631403	0.115545	0.100088	0.0196073	0	0.108686	0	0.00573597	0	0.540868	0.84676
GSM437192	0	0.0938069	0.0846386	0.0463741	0	0.13555	0.0429683	0	0.0162912	0	0.016784	0	0	0.129191	0.0555339	0.160427	0.0522387	0	0	0.12346	0	0.0427361	0.001	0.372721	0.930048
GSM437195	0.0146701	0	0.0866137	0.0817211	0	0.00329002	0.00987823	0.0759385	0.0380651	0.0119161	0.034681	0	0	0.289412	0.061047	0.0909869	0.00960438	0	0	0.181375	0	0.0108001	0	0.463132	0.885629
GSM437196	0.0347056	0	0.0824721	0.0913323	0	0.09393	0.0708267	0.0900338	0	0	0.0657818	0	0	0.114856	0.0878373	0.0777403	0.075566	0.0146412	0	0.0607759	0.015985	0.023516	0.01	0.295888	0.97237
GSM437197	0	0.00752228	0.0540956	0.0597026	0.0430245	0.121943	0	0	0.00423428	0	0.141652	0	0	0.245549	0.0184166	0.0303402	0	0.0140773	0	0.249394	0	0.0100479	0.24	0.0758306	1.06619
GSM437198	0	0	0.028382	0.0647978	0	0	0	0.0781732	0.0123875	0	0	0.031463	0	0.0868219	0.129471	0.132171	0.0569716	0	0	0.314311	0.0220827	0.0429674	0	0.428038	0.903225
GSM437199	0	0	0.0510707	0.138545	0	0.110252	0	0.0624635	0.0307082	0.0243847	0.0289121	0	0	0.142731	0.0957453	0.202124	0.0515476	0	0	0.0613513	0	0.000163948	0.453	0.0408792	1.08257
GSM437200	0	0.0115133	0.0353023	0.0416664	0	0.140677	0	0.00994388	0.0324061	0	0.0460674	0	0	0.2255	0.0232386	0.0793427	0.0717992	0.00141739	0	0.24062	0	0.0405055	0	0.379536	0.934869
GSM437201	0.027481	0	0.0646334	0	0	0.0801982	0	0.0275116	0.0415595	0	0.0250565	0	0	0.440846	0.014175	0.134695	0.00436614	0	0	0.0822232	0	0.0572543	0.004	0.333588	0.946667
GSM437202	0	0	0.0991987	0.0615197	0	0.109356	0.00543399	0.0632999	0.0215356	0.00710489	0.0492056	0	0	0.00543799	0.0959159	0.208848	0.103853	0.100269	0.0235175	0.0162711	0	0.0292332	0.172	0.0931462	1.05226
GSM437203	0.0297577	0	0.0648868	0.0933606	0	0.0298885	0.0413074	0.063276	0	0.109538	0	0.0099943	0	0.169275	0.131258	0.0975608	0.0108184	0	0	0.127819	0	0.0212586	0.014	0.285192	0.963683
GSM437204	0.0223307	0	0.0877203	0.0325437	0	0.108981	0	0.0210411	0.00812261	0	0.0120135	0.015398	0.0547148	0	0.0532298	0.31781	0.0787843	0.00344754	0.17359	0.0102725	0	0	0	0.462065	0.888988
GSM437205	0	0	0.118031	0.0647153	0.0057266	0.0884184	0	0.0529954	0.0234843	0	0.0649732	0	0	0.130939	0.0361614	0.126675	0.0367342	0.0223704	0	0.213425	0.00088336	0.0144678	0.029	0.227966	0.987913
GSM437207	0	0.0108261	0.0394985	0.0252245	0	0.0752535	0	0.0462421	0.0515806	0	0.0383613	0	0	0.246038	0.0643829	0.0854078	0.0039502	0.00717596	0	0.248897	0.00638243	0.0507792	0.016	0.282034	0.971675
GSM437209	0	0	0.0326754	0.241668	0	0	0.15032	0.0535278	0.00603346	0	0.067799	0.0207772	0	0.0277784	0.158634	0.0777217	0.0440223	0	0	0.0766845	0	0.0423577	0.018	0.269941	0.994471
GSM437210	0.0309086	0	0.0857202	0	0.00394194	0.139527	0	0.019279	0.0227094	0.0296932	0.0377688	0	0	0.205286	0.0848237	0.0467206	0.0165044	0	0	0.21849	0	0.0586271	0.018	0.271662	0.979011
GSM437211	0.00884337	0	0.0643239	0.128598	0	0	0.093712	0.078648	0.00979658	0.0436962	0.0483087	0	0	0.0522531	0.170563	0.0996338	0.040214	0.0129152	0	0.115662	0	0.0328319	0.001	0.355318	0.944813
GSM437212	0	0.00570658	0.0554058	0.0546183	0	0	0.0472408	0.0883617	0.0407598	0	0.0639719	0.0142549	0	0.0394177	0.209653	0.0711178	0.067377	0.0800241	0	0.087139	0	0.074952	0.029	0.228806	1.00079
GSM437214	0	0.0504989	0.085615	0.0267596	0.00443554	0.0829643	0.00208197	0.059794	0.0668319	0.00861416	0.0458274	0	0.00119919	0.113231	0.0342502	0.171526	0.0741445	0	0	0.172227	0	0	0.042	0.195878	1.00962
GSM437215	0.0208778	0	0.10773	0.158032	0	0.00125098	0	0.0513954	0.0150601	0	0.0457909	0	0	0.145033	0.0248925	0.0802508	0.0475638	0.0257987	0	0.224374	0.0184847	0.0334645	0.057	0.167896	1.01904
GSM437222	0.00308314	0	0.028636	0.0118175	0	0.143574	0	0.022786	0.0113811	0.0229672	0	0.0247334	0	0.432734	0.04107	0.180287	0	0	0	0.0607637	0	0.0161668	0.001	0.373542	0.930131
GSM437223	0.00493307	0.0047389	0.102175	0.0392004	0	0.0960326	0.00255108	0.0466713	0.0299707	0	0.0131377	0.00758169	0	0.294331	0.0570239	0.135959	0.0854507	0	0	0.0430943	0.00576202	0.0313856	0.02	0.263235	0.97997
GSM437224	0.0372459	0	0.125652	0.0251783	0	0.074211	0	0.160548	0.0211382	0	0.0275599	0	0	0.0334337	0.096807	0.136745	0.0626874	0.0416692	0	0.11878	0	0.0383448	0.11	0.122906	1.03621
GSM437225	0.0255144	0	0.0732846	0.0832287	0	0.0780977	0.0630456	0.0634907	0	0	0.0268074	0	0	0.0697967	0.145375	0.14605	0.0776754	0.0450867	0	0.0845185	0.00267332	0.0153558	0.001	0.356362	0.936762
GSM437226	0.146038	0.0188913	0.0646884	0.0973543	0.00539324	0.135322	0.0266868	0	0.00194078	0.0618007	0.0312577	0	0.0283451	0.0970798	0.0685966	0.0928733	0.029037	0	0	0.0807877	0.000272902	0.0136339	0.023	0.248838	0.980364
GSM437229	0.0289338	0	0.058836	0.0828211	0	0.00784744	0.0601011	0.078013	0.00635649	0.0671775	0.0446571	0	0	0.161909	0.0728828	0.0797829	0.039065	0.0283019	0	0.0936621	0	0.0896524	0	0.445099	0.894915
GSM437231	0	0.0282699	0.0568347	0.129005	0	0.0307936	0.020302	0.0677016	0.0315702	0	0.0493673	0	0	0.144251	0.136256	0.098666	0.0201689	0.0195726	0	0.139573	0	0.0276685	0	0.518183	0.857613
GSM437233	0.0534078	0	0.162942	0.117434	0	0.0807899	0	0.0891921	0.0351449	0	0.00529657	0	0	0.0623136	0.0531451	0.165235	0.0555769	0	0	0.098183	0.00987258	0.0114665	0.184	0.0904491	1.04492
GSM437234	0	0.0364179	0.0279966	0.0295827	0	0.08076	0.0176874	0.0181871	0	0	0.0487133	0	0	0.366884	0.0132422	0.144781	0.0348895	0.00306386	0	0.152507	0	0.0252873	0.121	0.11687	1.04011
GSM437235	0.0448006	0	0.107091	0.0704052	0	0.158264	0.0110262	0.0475243	0	0	0.043124	0	0	0.0953139	0.0889792	0.12678	0.0218548	0.0253444	0	0.129409	0	0.0300827	0.011	0.292393	0.972451
GSM437239	0	0.0431295	0.062394	0.0880275	0	0.0376934	0.0429685	0.00271362	0.0271695	0	0.0594025	0	0.0108018	0.0950966	0.0193865	0.0779971	0.0544811	0.0207109	0	0.270076	0.0447903	0.043161	0.455	0.0403258	1.08661
GSM437242	0	0.0474123	0.0427404	0.0145928	0	0.151682	0	0.0883342	0.0526268	0	0	0.0972002	0	0.133852	0.0415051	0.126193	0.0338035	0.0267141	0	0.10212	0	0.0412236	0	0.498406	0.869706
GSM437243	0	0.055352	0.0374088	0.0269467	0	0.0266749	0	0.052116	0.0342813	0.00623457	0.0474431	0	0	0.338185	0.0335651	0.168939	0.016707	0	0	0.0936102	0	0.0625371	0.006	0.314117	0.958225
GSM437245	0	0.0249761	0.084487	0.096639	0	0	0.00503591	0.055102	0.00565285	0	0.0421253	0	0	0.174006	0.0620828	0.0827641	0.0618991	0.00952509	0	0.220478	0	0.0752268	0.049	0.176845	1.02029
GSM437247	0	0.0384644	0.0775504	0.0787136	0	0.0230524	0.023976	0.0587334	0.080703	0	0.0903311	0	0	0.12235	0.0344122	0.149303	0.0127629	0.0390744	0	0.131981	0	0.038593	0.106	0.125438	1.0337
GSM437250	0.0631938	0	0.133096	0.225699	0	0.0472961	0	0.0589731	0.0388619	0	0.00942886	0	0	0.0629353	0.102099	0.0696524	0.024272	0	0	0.136739	0	0.0277541	0.006	0.312345	0.98124
GSM437251	0.0620501	0	0.108031	0.0756749	0	0.121883	0	0.0490639	0.0289582	0	0.0221711	0	0	0.179764	0.0354112	0.208211	0.0339004	0.0139837	0.0196708	0.0349078	0	0.00631882	0.203	0.0846081	1.05655
GSM437257	0.0123523	0	0.0985091	0.0120204	0	0.206173	0.0246009	0.033083	0	0	0.0151424	0	0	0.185295	0.0318555	0.15498	0.128941	0.0203498	0.027484	0.0333696	0	0.0158447	0.001	0.354695	0.937557
GSM437262	0	0.0377323	0.0580186	0.082246	0	0	0.033201	0.0542471	0.0177088	0.0169259	0.0388318	0	0	0.337169	0.0217035	0.0753816	0.0163128	0.000791987	0	0.171111	0	0.0386182	0.006	0.315153	0.956327
GSM437263	0	0.0937946	0.053906	0.0454269	0	0.0660245	0	0.00956691	0.0541398	0	0.0550906	0	0	0.0890404	0.0294871	0.171084	0.0527267	0.00833652	0	0.175303	0.0425764	0.0534963	0.011	0.288889	0.975706
GSM437265	0.0386265	0	0.101331	0.0666967	0.0102059	0.0148	0.031716	0.0200438	0	0	0.028909	0	0	0.299439	0.0652978	0.114843	0.0273407	0	0	0.149939	0	0.0308123	0	0.421861	0.905938
GSM437267	0	0	0.066489	0.150637	0	0.0580725	0	0.103002	0.0556727	0	0	0.0667558	0	0.00666913	0.0364031	0.128581	0.0830862	0.00517024	0	0.230719	0	0.00874182	0.056	0.169934	1.03306
GSM971957	0.00716463	0	0.0361498	0.164074	0	0	0.00284648	0.0607855	0.0816967	0	0.00623268	0.0224337	0	0.136679	0.0785308	0.0769365	0.0441514	0.00875918	0	0.232508	0	0.0410522	0.017	0.27675	0.969397
GSM971958	0	0.0289631	0.0677674	0.0532219	0.01204	0.00927817	0.0329349	0.0149916	0.00416035	0.0293062	0.063086	0	0	0.315825	0.032302	0.184395	0.0111543	0.00315747	0	0.09239	0	0.0450263	0	0.477194	0.87883
GSM971961	0	0	0.0556026	0.0365168	0	0.00284525	0.00387517	0.0479425	0.0306283	0.00563965	0	0	0.0182341	0.5064	0.0292801	0.16678	0.00356582	0	0	0.0737709	0	0.0189189	0.113	0.121838	1.02765
GSM971962	0.0302752	0	0.076012	0.0466523	0	0.0790693	0.00946831	0.0519639	0.0265486	0	0.0382694	0	0	0.235403	0.0814906	0.142925	0.0122235	0	0	0.14367	0	0.0260295	0.078	0.142608	1.02582
GSM971963	0.0508307	0	0.0385809	0.222111	0	0	0.11437	0.0831441	0.00452907	0.0378237	0.0374538	0.00489501	0	0.120876	0.166377	0.0696011	0.0174973	0.00169615	0	0.0129289	0	0.0172847	0.013	0.286546	0.986563
GSM971965	0.0505462	0	0.0994193	0.0452983	0.00444417	0.127574	0.0102128	0.0208002	0.0268065	0	0.118455	0	0	0.139046	0.0426916	0.169934	0.0546036	0.0191667	0	0.0710014	0	0	0.113	0.12167	1.03591
GSM971966	0	0.0229758	0.0695504	0.0680848	0	0.0759799	0.0103471	0.0696536	0.0569993	0.00548032	0.0774561	0	0	0.0631624	0.069508	0.0806279	0.0512942	0.0401778	0	0.150417	0	0.0882851	0.016	0.283925	0.979398
GSM971968	0	0.0314612	0.0345765	0.0538442	0	0.0811446	0.0298992	0.0398305	0.0442185	0.00229264	0	0.0156101	0.0449176	0.215713	0.0506397	0.0751565	0.195093	0.0188006	0.0116187	0.0159594	0.00577752	0.0334469	0.044	0.187923	1.01023
GSM971974	0	0.0223535	0.109509	0.0616415	0	0.245576	0	0.0445619	0.0295291	0	0.0994403	0	0	0.0744031	0.017572	0.0841944	0.0529206	0.016074	0	0.12323	0	0.0189951	0	0.402835	0.914347
GSM971977	0.0173794	0	0.0701158	0.0774181	0	0.0473295	0.00967428	0.0721248	0.0558917	0	0.0486668	0	0	0.105634	0.15473	0.114615	0.0376877	0	0	0.115233	0	0.0735009	0.179	0.0914414	1.04732
GSM971978	0.0282998	0	0.0709342	0.197292	0	0.000960343	0.0970884	0.0940507	0	0	0.0427963	0.00301514	0	0.0522537	0.129382	0.0910506	0.122497	0.0056455	0	0.0559711	0	0.00876242	0	0.422174	0.909373
GSM971979	0	0.00456684	0.0139803	0	0	0.087206	0	0.0114388	0.000339478	0	0.0256255	0	0	0.23953	0.0271899	0.0238969	0	0.0120307	0	0.481239	0	0.0729565	0.063	0.157514	1.04361
GSM971980	0.0390252	0	0.0993941	0.161666	0	0.0505771	0.078516	0.0432655	0	0.0788457	0	0	0	0.0529394	0.159397	0.0390293	0.0148402	0.0400554	0	0.0878123	0.00754887	0.0470884	0.047	0.182462	1.01311
GSM971981	0.0156011	0	0.0767971	0.189569	0	0	0.064898	0.0841668	0.014963	0.0128681	0.00445591	0	0	0	0.156964	0.194843	0.0645468	0.00327352	0	0.0929736	0	0.0240797	0	0.603667	0.805815
GSM971982	0	0.0586703	0.0483184	0.0190507	0	0	0.0603467	0.073128	0	0.00592645	0.0516852	0.0220247	0	0.176553	0.171223	0.0999127	0.0349541	0.00350123	0	0.11276	0	0.0619455	0.068	0.148736	1.02777
GSM971983	0.0370837	0	0.0707658	0.0954908	0	0.0310693	0.0487672	0.0836802	0.0141573	0.00806873	0.0173014	0	0	0.215518	0.115897	0.0706128	0.0159057	0.00134475	0	0.0848461	0	0.0894922	0.174	0.092376	1.0606
GSM971984	0	0	0.0777882	0.164538	0	0	0.128442	0.074623	0	0.00251559	0.0459313	0	0	0.135152	0.1284	0.110542	0.064149	0	0	0.0628703	0	0.00504908	0	0.589584	0.814034
GSM971986	0.0256919	0	0.083912	0.146312	0	0.0190386	0.0466194	0.0477553	0.0365288	0	0.110979	0	0	0.13502	0.0789363	0.117188	0	0	0	0.152019	0	0	0	0.406521	0.915239
GSM971987	0.0190534	0	0.0916442	0.119135	0.0314587	0.123551	0	0.041766	0	0.0998073	0	0	0	0.0197174	0.0499487	0.0896496	0.128298	0	0.11165	0.0259535	0.0483659	0	0.854	-0.01481	1.10698
GSM971991	0	0	0.0845871	0.0362459	0	0.0913994	0.052835	0.0417364	0	0.00484609	0.0520695	0	0	0.252867	0.0721011	0.0648825	0.0146273	0	0	0.210159	0	0.0216443	0	0.403386	0.919118
GSM971993	0	0	0.0906092	0.131066	0	0.0816064	0.0398252	0.0889216	0.0156372	0	0.00810295	0.0201913	0	0.0543138	0.120344	0.0949423	0.10905	0.00308086	0	0.0851143	0.0160533	0.0411421	0	0.47253	0.880456
GSM971996	0.0303642	0	0.0699961	0.11807	0	0	0.0535236	0.040226	0.0102903	0	0.0448908	0	0	0.211882	0.105026	0.118183	0.0310789	0.017666	0	0.1242	0.000413333	0.0241894	0.113	0.121922	1.04942
GSM971997	0.0787605	0	0.0565508	0.16382	0	0	0.124703	0.0833179	0.00162336	0.0572843	0.0312659	0	0	0.0856636	0.180583	0.0749652	0.0289765	0	0	0.0324857	0	0	0.01	0.296769	0.977708
GSM971999	0.0215251	0	0.114504	0.0520613	0	0.128443	0	0.108193	0.00943856	0.0610877	0.0215334	0	0	0.10641	0.0585392	0.0970167	0.0515812	0.0127741	0	0.119519	0.0170649	0.020309	0	0.42907	0.90236
GSM972000	0	0.0700061	0.0513103	0.0688503	0	0	0	0.0767199	0.0532156	0.0445456	0	0.00255211	0	0.18522	0.0747829	0.217028	0.0622334	0	0	0.0913564	0	0.00217895	0	0.501283	0.864969
GSM972006	0	0.00093449	0.060566	0.0499527	0.053478	0.0824788	0.0565233	0.071003	0	0.0317303	0.0288887	0	0	0.128664	0.0844078	0.137324	0.0303988	0	0	0.142652	0.0409978	0	0.029	0.229334	1.00442
GSM972007	0.0489551	0	0.107876	0.0843253	0	0.0574284	0.0144697	0.0446041	0.0635124	0.0228441	0.00438266	0	0	0.110411	0.064386	0.132452	0.177549	0	0.00880725	0.049473	0	0.0085239	0	0.538854	0.846263
GSM972008	0	0	0.0354091	0.048834	0.0203719	0.0423924	0.0172707	0.00528836	0	0	0.0554611	0	0.0369346	0.144	0.019127	0.089325	0.126387	0.0596453	0	0.0899676	0.0136921	0.195894	0.017	0.274388	0.976943
GSM972009	0	0	0.204974	0.121096	0	0.130494	0	0.0491113	0.00639719	0	0.00369988	0.0179869	0	0.0679049	0.0462436	0.0967347	0.115113	0.0188634	0.0412713	0.0631253	0	0.0169843	0.093	0.13423	1.04181
GSM972010	0.0296995	0	0.0496799	0.0835288	0	0.0705212	0.0563903	0.0263099	0	0	0.0185198	0	0	0.203097	0.0510196	0.104142	0.00535458	0.0227702	0	0.242992	0.00663777	0.0293374	0	0.437052	0.89855
GSM972011	0.0617178	0	0.103192	0.181684	0	0.00565258	0	0.103528	0.0218697	0.0313057	0	0.0200072	0.00184076	0.0366125	0.145649	0.186654	0.00658399	0.0117048	0.00718194	0.0596919	0	0.0151241	0	0.394816	0.917964
GSM972013	0	0.0320754	0.0655087	0.0443792	0	0.105235	0.0478597	0.0601112	0.0202402	0	0.0623512	0	0	0.0705376	0.0496442	0.0908701	0.014354	0.040581	0	0.199982	0	0.0962707	0.01	0.294313	0.960576
GSM972015	0	0.0236749	0	0.0777925	0	0.0428478	0.0566752	0.0445075	0.0576726	0	0.097964	0	0	0.136851	0.156877	0.0119866	0.0293052	0	0	0.201155	0.00940284	0.0532885	0.022	0.250229	0.998946
GSM972016	0.048805	0	0.0849359	0	0.0186276	0	0	0.0768651	0.0341445	0	0.065615	0	0	0.241379	0.0119642	0.0849263	0	0.0246524	0	0.266458	0	0.0416273	0	0.450564	0.891963
GSM972018	0	0.0318816	0.0443671	0.0374739	0	0.016508	0.00134174	0.100626	0.0235955	0	0	0.0633306	0	0.0539445	0.211262	0.147604	0.0861963	0.00486597	0	0.0990903	0	0.0779119	0.056	0.168888	1.01123
GSM972019	0.00895734	0.00464477	0.0677202	0.0868087	0	0.116248	0.057841	0.113417	0.00153244	0.0809662	0	0.0197865	0	0.128353	0.112299	0.0908292	0.0586034	0.00220272	0	0.0373293	0	0.0124611	0.776	-0.00214288	1.07221
GSM972020	0.0573509	0	0.169449	0.0212615	0	0.117067	0.0435478	0.0787864	0.0364196	0.00668486	0.0829321	0	0	0.0444048	0.0841451	0.109295	0.0378134	0	0	0.0882225	0	0.02262	0.049	0.17706	1.04117
GSM972023	0.0153831	0.0201175	0.0714754	0.0194199	0.0284536	0.0690167	0	0.0261037	0.023024	0	0.066423	0	0	0.253808	0.0237974	0.0959881	0	0.00802521	0	0.267064	0	0.0119001	0	0.470479	0.881504
GSM972026	0.0334577	0	0.0372581	0.147636	0.00970184	0	0.0372279	0.0543524	0.00805336	0	0.000298029	0.0268912	0.0187591	0.049966	0.0690628	0.137525	0.148411	0	0	0.192634	0	0.0287652	0.019	0.268726	0.97397
GSM972029	0.0099555	0	0.0880331	0.0773959	0.00702105	0.0788415	0.0550074	0.0339474	0.0341959	0	0.103288	0	0	0.172886	0.036761	0.106497	0.0249597	0	0	0.17062	0	0.000590683	0.017	0.278547	0.998638
GSM972030	0	0	0.195336	0.11447	0.0259467	0.0205909	0	0.0421843	0.00797511	0	0.0378786	0	0.00422547	0.157031	0.0429206	0.146153	0.0122344	0.062625	0	0.0745618	0	0.0558672	0.011	0.291316	0.975211
GSM972039	0.0410215	0	0.217099	0.128157	0	0.029193	0.0113551	0.103861	0	0.0531768	0	0	0.0672567	0.0340091	0.0303139	0.0455009	0.0215959	0.0356625	0.0105033	0.124994	0	0.0463013	0	0.418825	0.908698
GSM972047	0	0.0442376	0.0683178	0.0622959	0.0650275	0.0997027	0.0741402	0.0105637	0	0	0.0889205	0	0	0.176035	0.0306061	0.120415	0.0606879	0	0	0.0990496	0	0	0	0.477383	0.879317
GSM972051	0	0	0.0554542	0.0777167	0.000433656	0.0574147	0	0.0346003	0.0198331	0	0.0418156	0	0	0.188663	0.0637415	0.1945	0.0448008	0.0220667	0	0.163046	0	0.0359138	0.043	0.192454	1.01787
GSM972054	0.0309761	0	0.0440656	0.0345269	0	0.0504941	0.0113715	0.0747873	0.0206576	0.00156416	0.0581806	0	0	0.319804	0.102277	0.123289	0.02093	0.00851102	0	0.0611196	0	0.0374457	0	0.408573	0.914167
GSM972055	0	0.0163568	0.0644832	0.177306	0	0	0.0565694	0.0916445	0.0463343	0	0.0790669	0	0.0021923	0.123011	0.0917924	0.101053	0.0322151	0	0	0.116757	0	0.00121785	0	0.414758	0.909453
GSM972058	0	0	0.0391083	0.0608026	0	0.151135	0.0252672	0.0497943	0	0	0.0152237	0.031917	0	0.152321	0.0756073	0.0380405	0.0227881	0.0327292	0	0.176706	0	0.12856	0.041	0.198131	1.02265
GSM972059	0.0597449	0	0.0989081	0.119953	0	0	0.0722346	0.0752793	0	0.0153862	0.0931345	0	0	0.113976	0.0820216	0.0730716	0.0297045	0	0	0.138691	0	0.0278948	0	0.420883	0.90677
GSM972060	0	0.0386659	0.0451356	0.0807926	0	0	0.0812023	0.093669	0.0449479	0.0373618	0.0369985	0	0	0.144615	0.109707	0.141922	0.0758541	0	0	0.0691286	0	0	0	0.465265	0.886945
GSM972063	0.0105849	0	0.100475	0.0543882	0	0.170383	0	0.0641067	0.0361626	0.00349489	0	0.0061395	0	0.1242	0.068243	0.118344	0.104703	0.0149144	0	0.105812	0	0.018049	0.011	0.291971	0.969592
GSM972064	0	0.00576577	0.109151	0.0396459	0	0.0571243	0.00683067	0.0491922	0	0	0.0204266	0	0	0.183149	0.0498508	0.0970649	0.0411527	0	0	0.269442	0	0.0712044	0.028	0.235382	0.99301
GSM972065	0.0261086	0	0.130469	0.0750219	0	0.111635	0	0.0603375	0.0162033	0	0	0.0246237	0	0.113897	0.0524419	0.111866	0.107258	0.0254356	0	0.109199	0.00783475	0.0276686	0.001	0.372821	0.931171
GSM972067	0.0460088	0	0.10443	0.124521	0	0	0.048938	0.0802993	0.0470938	0.0161951	0.0531161	0	0	0.0930254	0.104505	0.133876	0.0579713	0	0	0.09002	0	0	0.032	0.221463	1.00347
GSM972068	0	0	0.0460245	0.0585387	0	0.0140544	0	0.0475996	0.0351257	0.0356504	0.0252033	0	0	0.348966	0.0356441	0.121877	0.0725215	0	0	0.12858	0	0.0302147	0.03	0.227148	0.995872
GSM972069	0.0508309	0	0.124511	0.102737	0	0.0596155	0.0683263	0.05824	0.0350894	0	0.062952	0	0	0.125158	0.0365942	0.0907761	0.0272711	0	0	0.12151	0.00764871	0.0287403	0	0.377296	0.926603
GSM972071	0	0.0211349	0.0423293	0.053462	0	0.0516717	0	0.017659	0.0618836	0	0.0497652	0	0	0.356741	0.0213857	0.126992	0.0139804	0.0080172	0	0.164899	0	0.0100784	0.004	0.341367	0.949289
GSM972072	0.0176717	0	0.0757323	0.111125	0	0	0.102132	0.0814381	0.000819173	0.11758	0	0.052566	0	0.0911726	0.142582	0.0973429	0.0336306	0.0118101	0.0297391	0	0	0.0346577	0	0.43255	0.900926
GSM972073	0.0139648	0	0.0922187	0.0280172	0	0.0990521	0.0771396	0.048845	0	0.0118523	0.0422641	0	0	0.191114	0.096431	0.113034	0.033699	0.0125761	0	0.116042	0	0.0237502	0.047	0.182982	1.01519
GSM972075	0	0	0.0916374	0.136257	0	0	0.0777355	0.0620282	0.018726	0.0421325	0.0133427	0	0	0.166876	0.0920454	0.124029	0.0273188	0	0	0.125102	0	0.0227697	0.023	0.243467	0.985768
GSM972076	0.0144989	0	0.0439927	0.116828	0	0.0843504	0.0305024	0.0644559	0.0243378	0	0.0492795	0.0147327	0	0.147359	0.133809	0.087951	0.0577368	0	0	0.10171	0.00373244	0.0247229	0	0.393479	0.920613
GSM972077	0.031007	0	0.175221	0.196517	0	0	0.000130093	0.112708	0.0597341	0	0.0652354	0	0.00438462	0.0567719	0.0194985	0.086981	0.0408569	0.0096372	0	0.133664	0	0.00765406	0.55	0.0270973	1.08975
GSM972078	0.00589054	0	0.060019	0.0146961	0	0.0573289	0	0.0880374	0.0243876	0	0.0613879	0	0	0.28943	0.0593853	0.0874388	0.0502042	0.00628618	0	0.164524	0	0.0309841	0.02	0.264463	0.986583
GSM972079	0.0405343	0	0.0587988	0.153083	0	0	0.0260063	0.0521474	0.0480152	0	0.141326	0	0.00664702	0.112564	0.0459501	0.111308	0.0697627	0.00132157	0	0.10224	0	0.0302961	0.052	0.173134	1.03478
GSM972080	0.0153669	0	0.062946	0.0251152	0	0.126608	0	0.0381767	0.0162182	0	0.0666791	0	0	0.239352	0.081797	0.0830161	0.0217149	0	0	0.164309	0	0.0587011	0.17	0.0935517	1.05817
GSM972082	0.0362022	0	0.0878091	0.0874549	0	0.180861	0.0355884	0.0290931	0	0.0203129	0.0397076	0	0	0.11382	0.0593026	0.110114	0.0177511	0.023986	0	0.132436	0	0.0255621	0.006	0.30985	0.956047
GSM972083	0.00482624	0	0.0868231	0.0793464	0	0.187772	0.00543253	0.0922693	0.0274551	0	0.00947509	0.0033584	0	0.00921681	0.0965393	0.0898255	0.0944154	0.0158078	0	0.148177	0.00228022	0.0469793	0	0.391519	0.920175
GSM972084	0.0247306	0.00556448	0.146078	0.133182	0	0.254325	0.0177831	0.0395159	0	0	0.0504888	0	0	0.00938755	0.0405247	0.121627	0.0551133	0.0188727	0	0.0634587	0.00638229	0.0129655	0.151	0.100614	1.04846
GSM972085	0.0420903	0	0.178786	0.0432376	0.0359094	0.120446	0.0380999	0.0168911	0.0135721	0	0.0815149	0	0	0.0735562	0.0276994	0.0656447	0.0168055	0.0231205	0	0.164057	0	0.0585685	0.009	0.300828	0.961722
GSM972088	0.13287	0	0.185897	0.0817694	0	0.133778	0.0216653	0.0986303	0	0.0684101	0.0077735	0	0	0.000957829	0.04022	0.107163	0.0163864	0.00965838	0	0.0902987	0	0.00452232	0	0.467453	0.883221
GSM972089	0.0853059	0	0.017359	0.0700552	0	0.0633458	0	0.0746633	0.0269317	0.0184003	0.0134126	0	0.0066124	0	0.127657	0.198852	0.131815	0.0168045	0.0490115	0.0732751	0	0.0264989	0	0.376833	0.92679
GSM972092	0	0.0526306	0.0425922	0.0571553	0	0.0218563	0.0250502	0.0900998	0.0455509	0	0.0284571	0	0	0.116412	0.15308	0.116823	0.152599	0.00665346	0	0.0708936	0	0.0201463	0.04	0.199715	1.00987
GSM972093	0.0188429	0	0.137827	0.0375278	0	0.109611	0	0.10043	0.021753	0.0145515	0.0450639	0	0	0.193011	0.0632553	0.10362	0.050995	0	0	0.0783117	0	0.0251998	0	0.382726	0.936798
GSM972094	0.036602	0	0.237158	0.121617	0.00552145	0.0353526	0.0506197	0.0455654	0	0	0.0192964	0	0	0.148991	0.111178	0.0391922	0.0243374	0	0	0.0970678	0	0.0275009	0.058	0.165101	1.03271
GSM972095	0	0	0.0545619	0.0318724	0.0212878	0	0.0136938	0.0870493	0.0148462	0	0.0560227	0	0	0.203736	0.166833	0.0822633	0.0728773	0.0235041	0	0.156834	0	0.0146183	0.041	0.198129	0.997636
GSM972097	0	0.0767055	0.067254	0.109505	0	0.0840399	0	0.10121	0.0498484	0	0.0427345	0	0	0.0366	0.0523911	0.211311	0.0706305	0	0.0126964	0.0608011	0	0.0242722	0.024	0.240754	0.993251
GSM972102	0.02738	0	0.180882	0.0723538	0	0.196553	0.00579805	0.0587518	0	0.109077	0.0176247	0	0	0	0.0775472	0.118548	0.0704283	0.0023066	0	0.0498191	0.00182928	0.0111015	0.018	0.271455	0.977355
GSM972103	0	0.0276531	0.0973873	0.155765	0	0	0.0452255	0.130112	0.0404908	0	0.0456735	0	0	0.0412245	0.176802	0.120995	0.0663788	0	0	0.0522921	0	0	0.063	0.158941	1.02871
GSM972104	0.0263078	0	0.135161	0.0329462	0	0.16997	0	0.0692009	0.00789032	0.0204181	0.0180917	0	0	0.0848307	0.0642337	0.117732	0.082693	0	0.070181	0.0710908	0.0109532	0.0182993	0.007	0.307978	0.955764
GSM972106	0	0.017197	0.0594947	0.206016	0	0	0	0.109897	0.0775183	0	0.00993775	0.0076248	0	0.00388698	0.0539377	0.225827	0.0418635	0.0288588	0	0.134906	0	0.023034	0.096	0.132145	1.06604
GSM972107	0	0	0.127439	0.125136	0	0.0101806	0.00756527	0.0618822	0.0300063	0	0.0674583	0	0.00190956	0.159763	0.0752108	0.0982396	0.0286103	0.0196721	0	0.16016	0	0.0267676	0	0.509143	0.863408
GSM972112	0.0146458	0	0.0501971	0.0869779	0	0	0	0.0519439	0.0364836	0.0679094	0	0.00103837	0	0.252025	0.0769759	0.103046	0.0967985	0	0	0.102752	0.0329131	0.0262933	0.451	0.0412858	1.09702
GSM972113	0	0.00418298	0.100388	0.125408	0	0.133598	0	0.0380495	0.00947886	0.0270231	0.00496446	0	0.00995534	0.119625	0.0371887	0.183071	0.0999758	0.00163882	0	0.0746712	0	0.0307806	0	0.380877	0.925681
GSM972120	0.028477	0	0.078308	0.0574931	0	0.0590951	0.0337091	0.116023	0.0196921	0.0251877	0.0339686	0	0	0.127061	0.153861	0.0922548	0.0308543	0.0564327	0	0.0710968	0	0.0164848	0.312	0.0614008	1.08886
GSM972125	0.0258224	0	0.111381	0.102162	0	0.113584	0	0.0611982	0.00853855	0	0.064224	0	0	0.131085	0.0198339	0.155674	0.0537329	0.0141114	0.0397485	0.0748353	0.0135293	0.0105395	0	0.511242	0.86155
GSM972127	0	0.0159238	0.157326	0.0515902	0	0.11779	0.0319885	0.0938797	0.000333768	0	0.0685961	0	0	0.112398	0.0646068	0.155953	0.0234433	0.0202059	0	0.0856177	0	0.000347085	0.409	0.0466731	1.05971
GSM972128	0	0	0.0831072	0.0638787	0	0.0800699	0.0180399	0.0425936	0.0201049	0	0.0392672	0	0.0289225	0.268453	0.0527539	0.0600833	0.0246438	0	0	0.153209	0	0.0648728	0.016	0.27967	0.975378
GSM972131	0.0514684	0	0.121623	0.0222016	0.0292029	0.00591476	0.0166768	0.09265	0.0102062	0.0518901	0.0286839	0	0	0.305295	0.0955908	0.106101	0.0160055	0	0	0.0395338	0	0.00695647	0.039	0.20124	1.00521
GSM972132	0.0104419	0	0.0798224	0.0211733	0	0.109802	0.0375813	0.000635154	0.0412683	0	0.0576269	0	0	0.282477	0.0604244	0.12967	0.0286547	0	0	0.134083	0	0.00633996	0.043	0.192181	1.01477
GSM972133	0.0124086	0	0.0830705	0.103828	0	0.11859	0	0.0988872	0.00550915	0	0.00343725	0.0115742	0	0.141433	0.0797399	0.138693	0.0706044	0.0107811	0	0.108552	0	0.0128918	0.007	0.308475	0.960037
GSM972134	0.0435074	0.0240238	0.0804543	0.01682	0.0420548	0.0424861	0	0.104376	0	0.0110869	0.0145798	0	0	0.0832279	0.0615133	0.0868215	0.0376442	0.00740374	0	0.209883	0.0664957	0.0676218	0.398	0.04865	1.10302
GSM972140	0.00560188	0.00751254	0.0134245	0	0	0.135783	0	0.0420706	0.00577774	0	0.0164454	0	0	0.373328	0.0851374	0.162957	0.0126483	0	0	0.0962669	0	0.0430469	0	0.568257	0.837901
GSM972141	0.0297652	0	0.00667176	0	0.00309861	0.115636	0.0928093	0.00786236	0	0	0.0595582	0	0	0.153742	0.0780882	0.0239372	0.0254615	0.00761489	0	0.221431	0	0.174325	0.058	0.164972	1.03324
GSM972143	0	0.0692243	0.0690634	0.0690009	0	0.0980442	0.0600876	0.075351	0	0	0.0712058	0	0	0.0675366	0.129154	0.059206	0.0416664	0	0	0.17285	0	0.0176105	0	0.462285	0.885913
GSM972146	0.0608799	0	0.162985	0.030069	0	0.0821848	0	0.0582259	0.0516899	0.0174115	0.0319896	0	0	0.0854871	0.100602	0.090214	0.0203842	0	0	0.155356	0	0.0525217	0.016	0.281439	0.981343
GSM972157	0	0.0418831	0.114371	0.0670334	0	0.0743241	0.0299376	0.0813638	0.0126416	0.000824255	0.0250502	0	0	0.0906853	0.0755782	0.147576	0.0325927	0.0110568	0	0.136421	0.0250342	0.0336262	0	0.494933	0.870551
GSM972158	0.00207262	0	0.102574	0.0953322	0	0.0645706	0.0131605	0.0734222	0.0143343	0	0.0201426	0	0	0.251645	0.108882	0.0928539	0.0382378	0	0	0.0844442	0	0.0383288	0.02	0.261029	0.999356
GSM972160	0	0.0608514	0.0695381	0.00387977	0.0615947	0.0215946	0.00660519	0.0316087	0.0878782	0.0470589	0.077057	0.0235333	0	0.119066	0.12037	0.146374	0.0699013	0	0.0232372	0.00926667	0.0205846	0	0.018	0.269046	0.975234
GSM972162	0	0.0435961	0.03208	0.0193624	0	0.0924377	0	0.0547945	0.0176284	0	0.0590414	0	0	0.217976	0.136379	0.0722414	0.0162598	0.0134306	0	0.167285	0.000546603	0.0569414	0	0.459755	0.887633
GSM972164	0.0259674	0	0.103014	0.0721302	0.0121258	0.0470516	0.0451922	0.0403587	0	0	0.0456406	0	0	0.219883	0.0956758	0.0572558	0.0256987	0	0	0.13527	0	0.0747361	0.416	0.0457873	1.06741
GSM972165	0.0351181	0	0.103953	0.034405	0	0.114452	0	0.0723474	0.0272385	0	0.0519234	0	0	0.108585	0.0652149	0.145129	0.0818516	0	0	0.124533	0.0107968	0.0244521	0	0.430761	0.902198
GSM972168	0	0.0395536	0.0469563	0.0266399	0	0.173119	0	0.0119736	0	0	0.0184749	0	0	0.121453	0.0689629	0.0710016	0.00689473	0.0109045	0	0.290257	0	0.113809	0	0.470348	0.885189
GSM972170	0.0415883	0	0.108058	0.082579	0	0.0831282	0.009704	0.114791	0.0225107	0.031654	0.00344256	0	0	0.101765	0.0666404	0.100178	0.0776175	0.0237628	0	0.127591	0	0.00498883	0.427	0.0447011	1.06284
GSM972171	0.0655159	0	0.0652409	0.143464	0	0	0.15852	0.0363488	0	0.060647	0	0.0108069	0	0.0398903	0.204912	0.10073	0.0339945	0.0392341	0	0.0180408	0	0.0226554	0.13	0.113036	1.04052
GSM972173	0	0.070456	0.0847878	0.136662	0	0.05081	0.104635	0.033637	0.0392392	0	0.0309278	0	0	0.0384412	0.043351	0.19342	0.0795203	0	0	0.0630521	0	0.0310608	0.001	0.371971	0.931313
GSM972176	0	0.0401658	0.0613666	0.0820401	0.0192884	0	0.0184963	0.0821382	0.0680286	0	0.0354443	0	0	0.0885368	0.190484	0.113159	0.106151	0	0	0.0947014	0	0	0	0.397322	0.917627
GSM972179	0.0141428	0	0.184523	0.11544	0	0	0.00317757	0.0610018	0.0101945	0.00300168	0	0.00728036	0	0.255632	0.0694537	0.0646482	0.0231343	0	0	0.172122	0	0.0162486	0	0.451974	0.891905
GSM972181	0	0.00418186	0.0197685	0.00928803	0.0130075	0.0551314	0	0	0.000755969	0	0.0471677	0	0.0885346	0.30641	0.0312898	0.0503775	0	0.015974	0	0.275484	0	0.0826289	0.052	0.173469	1.02268
GSM972184	0	0.00827594	0.0200728	0.100886	0	0.166712	0	0.0567615	0	0.0309866	0	0.0761048	0	0.060895	0.05851	0.155319	0.114665	0.0045531	0	0.106936	0	0.0393221	0	0.413198	0.910487
GSM972186	0	0.00968154	0.0705127	0.12983	0.0231418	0.0353404	0	0.0760267	0.0500407	0.0404147	0.0125242	0	0.0114142	0.030333	0.0427056	0.282812	0.0416857	0.0247488	0.0261909	0.0735074	0.010232	0.00885707	0.029	0.227891	0.994892
GSM972187	0.0283268	0	0.188426	0.0865548	0	0	0.00616898	0.0866625	0.0390839	0	0.0175195	0	0	0.187798	0.0399965	0.0963754	0.0995873	0	0	0.0764134	0	0.0470868	0	0.403565	0.915076
GSM972192	0.0441585	0	0.128088	0.0427646	0	0	0.00242384	0.0815907	0.0489311	0.0113402	0.0638891	0	0	0.0984003	0.125138	0.080925	0.0211177	0.0422122	0	0.178295	0	0.0307262	0.007	0.304825	0.957876
GSM972201	0.0295984	0	0.171307	0.0625595	0	0	0	0.0919998	0.0128135	0.0645238	0	0.0196717	0	0.143878	0.109194	0.0922486	0.0421092	0	0	0.130347	0	0.0297488	0	0.468776	0.88261
GSM972204	0.014176	0	0.174465	0.0302154	0	0.268469	0.0506307	0.0439627	0.00648685	0	0.0503575	0	0	0.0553876	0.0297604	0.105759	0.0500912	0.0117842	0	0.0975812	0	0.010873	0.018	0.270465	0.97138
GSM972206	0	0	0.102427	0.178878	0	0.0619445	0.01903	0.0494157	0.0380455	0	0.0712615	0	0	0.0719403	0.0514427	0.115241	0.169585	0.0115429	0.0205044	0.0346275	0.0009055	0.00320734	0.009	0.300068	0.965874
GSM972207	0	0.000551502	0.202311	0.104342	0	0.0508215	0.0122248	0.100787	0.0190666	0	0.0363444	0	0	0.113019	0.0912454	0.0729688	0.072578	0.0126296	0	0.0924715	0.00270455	0.0159348	0.036	0.209288	0.989597
GSM972208	0.0316592	0	0.0866522	0.100871	0	0.0323309	0.00823173	0.0850839	0	0	0.0254951	0	0	0.152082	0.182119	0.161497	0.0181257	0.00151118	0	0.0802814	0	0.0340604	0	0.380635	0.924834
GSM972209	0.085393	0	0.0497852	0.0975509	0	0	0.0735035	0.0640896	0	0.104074	0.00690407	0	0	0.176446	0.12673	0.102906	0.0131211	0	0	0.0598183	0	0.0396777	0.014	0.285284	0.968781
GSM972210	0	0.0171359	0.0411667	0.0578636	0	0.00987911	0.0341039	0.0631414	0.0578337	0	0.0793872	0	0	0.28548	0.0684958	0.174631	0.0194968	0	0	0.0793383	0.0106133	0.00143427	0.003	0.351981	0.942037
GSM972213	0	0.0524162	0.0704974	0.0249499	0	0.0353269	0	0.0874098	0.02672	0.0225972	0	0.0486222	0	0.441903	0.0192533	0.0862693	0.0207288	0	0	0.0468767	0	0.0164291	0.715	0.00587307	1.0776
GSM972220	0.0430994	0	0.0433995	0.0736027	0	0	0.0776938	0.0868267	0.0379034	0.0478533	0.0596211	0	0	0.124488	0.145633	0.0845743	0.0161697	0	0	0.127424	0.00387782	0.027833	0.001	0.365103	0.938627
GSM972223	0	0.0022332	0.0591693	0.0146332	0	0.143376	0	0.0890553	0	0.0167567	0.014305	0.0145636	0	0.162546	0.093275	0.0840809	0.102739	0	0	0.0774655	0	0.125801	0.294	0.0629475	1.07307
GSM972224	0	0	0.0505679	0.119563	0	0	0.00441976	0.0848321	0.0548743	0.00253725	0.0189891	0	0	0.146729	0.122237	0.129969	0.0327604	0.00169142	0	0.155644	0	0.0751864	0.052	0.17353	1.0161
GSM972229	0.00899294	0	0.0143154	0	0	0.0749259	0	0.0351383	0.00670206	0.0710756	0	0.0210838	0	0.22688	0.041158	0.0454381	0	0	0	0.397251	0.0152153	0.0418235	0.003	0.347378	0.939622
GSM972231	0.0226056	0	0.092208	0.0330656	0	0.0657188	0.00468757	0.0396356	0	0.00215063	0.0318087	0	0.000413558	0.242574	0.036288	0.0941306	0.0139252	0.0160532	0	0.192949	0	0.111786	0.357	0.0557082	1.06631
GSM972232	0	0.0724268	0.0496294	0.0740915	0	0.0256722	0	0.0535377	0.0684143	0.03343	0.0544278	0	0	0.256735	0.0497726	0.143776	0.0189065	0	0	0.0696049	0	0.0295752	0.016	0.282884	0.965771
GSM972234	0.00543265	0	0.0518269	0.0423439	0	0.18414	0	0.0310389	0.00906498	0	0.017538	0	0	0.251078	0.0428837	0.150831	0.0735877	0	0	0.120816	0.00509803	0.0143196	0.003	0.347631	0.941965
GSM972235	0.014762	0	0.0539507	0.00034949	0	0.135442	0.0717967	0.0417563	0.0404869	0	0.0748415	0	0	0.19155	0.0662758	0.18651	0.0135106	0	0	0.0967733	0	0.0119947	0	0.382907	0.924375
GSM972238	0.0266412	0	0.0604811	0.0484427	0	0.103994	0.0268305	0.0926902	0.0176361	0	0.0494202	0	0	0.154161	0.0966608	0.131934	0.0602832	0.0308038	0.0111141	0.0511553	0	0.0377511	0	0.477691	0.877619
GSM972239	0.0415247	0	0.176507	0.0603681	0	0.0598433	0.0385808	0.0798658	0.04722	0.0371896	0	0.0239104	0	0.100796	0.10982	0.12072	0.054815	0	0	0.0295895	0	0.0192493	0	0.640748	0.785122
GSM972240	0.0149042	0	0.0252358	0.155098	0	0	0.00920103	0.0963765	0.0114958	0	0	0.0274067	0	0.190842	0.18321	0.141808	0.110858	0	0	0.015284	0	0.0182797	0.023	0.249558	0.982359
GSM972242	0	0	0.0451241	0.127688	0	0.108478	0.0476198	0.0968615	0.0090493	0	0.0265873	0	0	0.114645	0.0966339	0.143039	0.094162	0	0	0.0791039	0	0.0110087	0.054	0.17158	1.02911
GSM972244	0.078649	0	0.150804	0.115729	0	0.0587599	0.0415915	0.0640684	0.0244749	0	0.0688511	0	0	0.0271311	0.0802609	0.066391	0.0195945	0.0113609	0	0.160822	0	0.0315119	0.007	0.30633	0.972372
GSM972250	0	0.0297687	0.123263	0.0811863	0.01163	0.0319008	0.0734883	0.0127086	0.0381922	0	0.108547	0	0.00188656	0.084233	0.0168195	0.164268	0.0623348	5.68e-05	0	0.152105	0	0.00761221	0	0.4729	0.89787
GSM972251	0	0.0422606	0.0562646	0.0829588	0	0.022144	0.0896881	0.0622099	0	0.0267736	0.0215473	0.0154773	0	0.133435	0.11619	0.103336	0.0658017	0.00577767	0.0280974	0.0960141	0	0.0320241	0	0.506068	0.86459
GSM972252	0	0.0555467	0.0688533	0.132588	0	0.0432603	0.0247371	0.0780291	0.0330279	0.0109238	0.016159	0	0	0.0602686	0.124255	0.204206	0.0598919	0	0	0.0538729	0	0.0343799	0	0.446688	0.894219
GSM972254	0	0.0487104	0.0449397	0.0431595	0	0	0	0.0784376	0.0765114	0.0203698	0.0618425	0	0	0.353259	0.0290052	0.0673444	0.0235835	0.0263592	0	0.114154	0	0.0123232	0.009	0.301813	0.968603
GSM972255	0	0.0105498	0.0757732	0.106422	0	0.089994	0	0.0589834	0.0302376	0	0.06078	0	0	0.209169	0.0383102	0.155657	0.0194268	0.00373678	0	0.115496	0	0.0254648	0.092	0.135644	1.04194
GSM972261	0.0131323	0	0.161388	0	0	0.162634	0.024995	0.0477646	0	0.0293545	0.00492624	0.0266179	0	0.0584951	0.124703	0.0857626	0.0247292	0.0144463	0	0.177665	0	0.0433863	0	0.474549	0.880612
GSM972262	0	0.00150005	0.0322137	0.169553	0	0	0.00184855	0.095248	0.00200494	0.0427621	0	0	0	0.0594934	0.172317	0.189841	0.127987	0	0.0161358	0.0278217	0	0.0612737	0.29	0.0644235	1.06918
GSM972263	0.0293183	0	0.140767	0.0260461	0	0.0745171	0.015456	0.0875665	0.0352119	0	0.0528524	0	0	0.12143	0.118016	0.0293899	0.0187146	0.0522367	0	0.153101	0	0.0453772	0	0.492303	0.86959
GSM972265	0.0396185	0	0.0570722	0.138049	0	0.0571943	0	0.103726	0.0358837	0	0	0.0400457	0	0.0600372	0.0586773	0.160021	0.105588	0.0379916	0	0.0819533	0.00553937	0.0186027	0	0.421487	0.907768
GSM972274	0.00685886	0	0.0786985	0.133417	0	0	0.0225426	0.0768549	0	0.038948	0.064895	0.0012543	0	0.156135	0.185249	0.0569961	0.0265001	0.0190651	0	0.0989132	0	0.0336725	0.006	0.310959	0.958085
GSM972275	0.0202492	0	0.0276009	0.200359	0	0	0.166311	0.0400675	0	0.0120225	0.0230228	0.0181143	0.00245283	0.000978886	0.127238	0.172511	0.0630961	0.00909918	0	0.0530188	0.0130326	0.0508254	0	0.587946	0.810117
GSM972279	0.028956	0	0.143862	0.0783833	0	0.00524649	0	0.0677391	0.0265673	0	0.0297262	0	0	0.194824	0.0728805	0.135954	0.0148261	0.0393496	0	0.109837	0	0.051849	0	0.465632	0.884086
GSM972280	0.0190542	0	0.0477013	0.0549159	0	0.00900818	0.00744817	0.0943492	0.0253393	0	0.0242635	0	0	0.353218	0.0500754	0.0585682	0.00169289	0	0	0.19746	0	0.0569061	0.032	0.218978	1.00779
GSM972283	0.00251746	0	0.072732	0.199437	0	0	0.027439	0.0624467	0.0340716	0	0.0932001	0	0	0.122188	0.160364	0.0713428	0.011728	0.0153847	0	0.120668	0	0.00648105	0.006	0.31208	0.969374
GSM972286	0.0140447	0	0.0444817	0.135901	0	0.102475	0.0316949	0.0812141	0.00611342	0	0.0535495	0	0	0.20827	0.106314	0.0890238	0.0159951	0	0	0.0913028	0	0.0196196	0.006	0.319195	0.955515
GSM972287	0.0071056	0	0.0142352	0.0301253	0.0293628	0.00308794	0	0.0395945	0	0.0085039	0	0.0517027	0.00824091	0.0653166	0.0440641	0.0235228	0.025984	0.0320322	0	0.529681	0	0.0874406	0.003	0.351769	0.939201
GSM972290	0.0487613	0	0.102418	0.0464455	0	0.0500331	0.0292276	0.0876159	0	0.0209095	0.0233887	0	0	0.169152	0.0969103	0.0722999	0.0193673	0.0247689	0	0.153154	0.0252696	0.030278	0.006	0.31514	0.953323
GSM972291	0.00547316	0	0.0860445	0.124984	0	0.0876396	0.0453267	0.0498751	0.0129227	0.0392911	0.0243654	0	0	0.018753	0.0511765	0.147247	0.158992	0.0189558	0	0.102173	0.00481745	0.0219635	0.033	0.21621	0.985607
GSM972292	0	0	0.0442812	0.066444	0	0.081066	0.0539954	0.054451	0	0	0.0760328	0	0	0.207466	0.0443615	0.0350593	0	0.0406157	0	0.24943	0	0.0467973	0.057	0.168452	1.04014
GSM972293	0.0292442	0	0.0769516	0.089522	0	0.105366	0	0.133467	0.0137337	0.0552905	0	0.00239442	0	0.0741537	0.142239	0.0610812	0.0789895	0.00132452	0	0.125675	0	0.0105674	0.003	0.345943	0.942861
GSM972294	6.45e-05	0	0.0194437	0.288831	0	0	0.167463	0.0220305	0.00615611	0.0799199	0	0.0928661	0	0.0348911	0.125375	0.0399161	0.0318004	0.000695575	0	0.0780255	0.00286608	0.00965459	0	0.41317	0.910642
GSM972297	0.0342105	0	0.0758903	0.0239586	0.00807941	0.037821	0.0201636	0.0698849	0.00239032	0	0.0264432	0	0	0.144565	0.101673	0.115052	0.0105689	0	0	0.211907	0	0.117392	0	0.421883	0.905773
GSM972299	0	0.0107152	0.0635195	0.0810583	0	0.0742362	0.0881037	0.0600399	0.0561164	0	0.0626544	0	0	0.0810097	0.157074	0.145097	0.0455042	0	0	0.0504756	0	0.0243961	0.031	0.222136	0.990541
GSM972301	0.050185	0	0.161234	0.0336527	0	0.0926367	0.0141871	0.0462842	0.0145139	0.0486528	0.023097	0	0	0.108086	0.086156	0.119807	0.0766801	0.00163145	0	0.0727561	0.0220542	0.0283852	0.092	0.135286	1.02998
GSM972305	0.0577351	0	0.0760768	0.0860331	0	0.012452	0.0100668	0.0714336	0.0202693	0.0436861	0.0190264	0	0	0.187377	0.0299637	0.0896481	0.00776723	0.033522	0	0.244246	0.00161201	0.00908497	0.004	0.333601	0.951916
GSM972310	0	0.0232879	0.0592868	0.0166897	0	0.216765	0.021307	0.0546555	0.0265526	0	0.11501	0	0	0.130722	0.0723221	0.0634226	0.0205475	0.023098	0	0.148031	0	0.00830278	0.049	0.177011	1.02692
GSM972316	0	0	0.0897394	0.0319946	0	0.150503	0	0.0535665	0.00520929	0	0	0.019268	0	0.143696	0.0569533	0.114396	0.0644768	0	0	0.19624	0	0.0739562	0.083	0.139691	1.03659
GSM972317	0	0.0241303	0.035362	0.0919465	0	0	0	0.112196	0.0407506	0	0.0302016	0.0262443	0	0.0665177	0.220381	0.121583	0.0348825	0	0	0.17155	0	0.0242547	0	0.411714	0.910723
GSM972325	0.00168149	0.00193855	0.0619043	0.0515937	0	0.0441142	0	0.062809	0.0136794	0.0131226	0.0617037	0	0	0.182928	0.035553	0.0590962	0.0195133	0.0200214	0	0.308791	0	0.0615504	0.588	0.0201749	1.08924
GSM972327	0.0272566	0	0.091854	0.0801605	0	0.108689	0.0214278	0.0245104	0.00992251	0.00167836	0.0467932	0	0.00848099	0.109652	0.0896144	0.137045	0.0807508	0.00266624	0	0.106681	0.0305148	0.0223024	0	0.503678	0.864071
GSM972328	0.0249761	0	0.0548832	0.0518946	0.0475109	0	0.0861158	0.0105774	0.026874	0	0.123653	0	0	0.220611	0.0347584	0.114147	0.0171381	0.00508411	0	0.163584	0.00764827	0.0105432	0.004	0.340085	0.943485
GSM972329	0.0368548	0	0.107439	0.159053	0	0.0247574	0.029868	0.0633474	0.0184577	0	0.0386995	0	0	0.0420986	0.108911	0.132608	0.10328	0	0	0.0915447	0.0118658	0.0312156	0	0.553101	0.834797
GSM972330	0.0139569	0	0.109439	0.0889977	0	0.0546372	0.00125335	0.0574764	0.015448	0.0405727	0.0172357	0	0	0.185431	0.106694	0.0554443	0.0244219	0	0	0.198932	0	0.0300591	0	0.454676	0.890722
GSM972332	0	0.00950617	0.0644411	0.0820598	0	0.0729633	0	0.079018	0	0	0.0878128	0	0	0.197785	0.0582925	0.0597475	0.0373293	0.0203818	0	0.187008	0	0.0436538	0.028	0.233876	0.988098
GSM972334	0.00239238	0	0.0340323	0.16114	0	0	0.0802338	0.0889409	0.0170274	0	0.032726	0	0	0.107247	0.185858	0.0858256	0.0359739	0.00655371	0	0.153691	0	0.00835683	0	0.388082	0.921466
GSM972337	0.0685109	0	0.0242624	0.198368	0	0	0.121254	0.0796962	0	0.0958189	0	0	0	0.0528922	0.17454	0.0606058	0.0466607	0	0	0.0623156	0	0.0150756	0.005	0.326773	0.95071
GSM972341	0.000647365	0	0.0484448	0.157244	0	0	0.0259966	0.095985	0.0033698	0	0.00885892	0.066951	0	0.235914	0.0720641	0.119491	0.0545434	0.0128735	0	0.0861179	0	0.0114986	0.01	0.294386	0.972783
GSM972342	0.0437431	0	0.131551	0.0599348	0	0.0604104	0.0373662	0.0454735	0.0296628	0.019845	0.0400452	0	0	0.253482	0.084284	0.116508	0.0190328	0	0	0.0550213	0	0.00363963	0.037	0.208997	0.9944
GSM972345	0	0	0.0467356	0.0702079	0	0.0253864	0	0.0959735	0.0561194	0	0	0.0166111	0	0.133683	0.176243	0.242769	0.0693848	0.00641751	0.0091902	0.0380748	0	0.0132046	0.004	0.334731	0.942337
GSM972349	0.00703385	0	0.255049	0.122013	0	0	0	0.071319	0.00538824	0.0387913	0	0	0	0.249198	0.0734238	0.0982789	0	0	0	0.0574913	0	0.0220125	0	0.407123	0.917268
GSM972352	0.0282335	0	0.0990496	0.0301268	0	0.105614	0	0.0659989	0.0619245	0	0	0.0104455	0	0.0787846	0.0629264	0.21352	0.0995205	0.00970476	0	0.102972	0	0.0311793	0.035	0.210382	1.00693
GSM972353	0.00981809	0.019946	0.130273	0	0	0	0.088854	0.117729	0	0.0772894	0.0185588	0.0108199	0	0.08528	0.199715	0.110405	0.0288269	0.0228819	0	0.0750992	0	0.00450404	0.001	0.370536	0.937495
GSM972355	0	0.0123876	0.0693418	0.15324	0	0.036523	0	0.10996	0.00910928	0	0.0370019	0	0	0.122979	0.120137	0.135439	0.0760954	0.010546	0.0108236	0.0658472	0.000662028	0.0299077	0	0.482595	0.875063
GSM972359	0.0784136	0	0.0840142	0.0791051	0	0.206479	0	0.0488806	0.0151844	0	0.0538853	0	0.00966307	0	0.0514641	0.155332	0.109415	0	0.0222815	0.0485975	0.0028213	0.034463	0.017	0.275684	0.975001
GSM972360	0	0	0.0277458	0.210778	0	0.0246369	0	0.139558	0.0437251	0	0.0441749	0.0293161	0.00269838	0.0403175	0.159162	0.13738	0.0773133	0.0254959	0.0137883	0.0156914	0	0.00821816	0.01	0.295263	0.968066
GSM972361	0.00557855	0	0.102966	0.212775	0	0	0.091211	0.0333585	0.00494297	0.142238	0	0.0264907	0	0.0094245	0.164554	0.11394	0.0673918	0	0	0.0207604	0	0.00436846	0	0.448462	0.893119
GSM972363	0.0210357	0	0.0431866	0.0758163	0	0	0.0120092	0.0877892	0.0375354	0.0213743	0.0736789	0	0	0.268763	0.0896426	0.0632742	0.0204998	0	0	0.136922	0	0.0484723	0.372	0.0527473	1.0789
GSM972365	0.0445666	0	0.0546243	0.0455098	0	0.0524032	0	0.0753042	0.00397728	0	0.0328223	0	0.00738522	0.184284	0.0664717	0.0937461	0.053467	0.0178966	0	0.195055	0.0252221	0.0472649	0.001	0.367635	0.937685
GSM972366	0.0402519	0	0.114433	0.0906372	0	0.297061	0	0.0574958	0	0	0.0466887	0	0	0.0177765	0.0295669	0.146659	0.026961	0	0	0.112427	0.0200422	0	0	0.507213	0.863001
GSM972367	0	0.00394442	0.119142	0.0698078	0	0.0468662	0	0.0770657	0.036296	0	0.0230481	0	0	0.284225	0.0771917	0.0869974	0.0482619	0	0	0.11176	0	0.015394	0.045	0.186115	1.02306
GSM972369	0	0	0.020691	0.0212265	0	0.0342348	0.0410656	0.02382	0	0	0.0243597	0	0	0.216592	0.0535618	0.064599	0.0368335	0	0	0.345218	0.000534424	0.117264	0.028	0.234754	0.994402
GSM972372	0.0163583	0	0.131824	0.0378713	0	0.107213	0.0231975	0.0480417	0.0227706	0	0.0300354	0	0.0127278	0.0929931	0.058835	0.16646	0.013151	0.0104294	0	0.188838	0	0.0392542	0.011	0.289171	0.963633
GSM972375	0	0.00938355	0.0528524	0.053863	0	0.110731	0.00157547	0.028573	0.013716	0	0.00539562	0.0199829	0	0.106112	0.104138	0.127554	0.205396	0.0113037	0	0.0772011	0	0.0722216	0.017	0.277129	0.965182
GSM972376	0.0375893	0	0.00600245	0.0599415	0	0.0458064	0.0540984	0.0183413	0.0345027	0	0.102148	0	0	0.405179	0.0522319	0.101749	0	0	0	0.0824091	0	0	0.058	0.164387	1.02978
GSM972377	0.0374807	0	0.071581	0	0.0346634	0.0608609	0.019006	0.0447395	0.0417905	0	0.0753959	0	0	0.318362	0.0789539	0.0996691	0.0108805	0	0	0.0876652	0	0.0189515	0.537	0.0287311	1.08838
GSM972378	0.0236305	0	0.109585	0	0.0178564	0.0226794	0	0	0.0290214	0	0.0746116	0	0	0.388053	0.0106192	0.0137958	0.002683	0.00371178	0	0.254615	0	0.0491374	0	0.379316	0.926755
GSM972380	0.0307852	0	0.135699	0.04089	0	0.0554995	0.0398292	0.149981	0.00594828	0.0134515	0.0453484	0	0	0.106085	0.131115	0.0760134	0.0537383	0.0178073	0.00498466	0.0570867	0	0.0357369	0.064	0.156509	1.03278
GSM972381	0	0.0436148	0.0330012	0	0.078793	0	0.00503733	0.00256055	0.0447614	0	0.0634185	0	0	0.305394	0.0168847	0.226333	0.0247899	0	0	0.128056	0	0.0273558	0	0.392406	0.919183
GSM972384	0.00136276	0	0.0621473	0.0373286	0	0	0	0.0455393	0.0453405	0	0.055318	0	0	0.0498451	0.0127249	0.0474079	0.0409713	0.0804773	0	0.347007	0.0338626	0.140668	0.027	0.237259	0.987404
GSM972385	0.0456128	0	0.0565136	0.0778457	0.0176327	0	0.078545	0.0583567	0.0350129	0.0220329	0.0402057	0	0	0.240313	0.0782413	0.13059	0.0322151	0	0	0.0602565	0.00715373	0.0194719	0.021	0.259046	0.981001
GSM972391	0.00859007	0	0.019693	0.0699143	0	0.124008	0.00699272	0.020635	0.0451003	0	0.0810484	0	0	0.172898	0.0520655	0.0842265	0	0.018519	0	0.264811	0	0.0314982	0.041	0.197342	1.00158
GSM972394	0.0499933	0	0.162933	0.0817206	0	0.00110517	0	0.0976271	0.0428553	0.00967734	0.0531657	0	0	0.0930561	0.0588097	0.165374	0.0566389	0	0	0.127044	0	0	0.042	0.196195	0.999293
GSM972395	0	0.0827362	0.0596203	0.0453791	0	0.0606884	0.067716	0.0491942	0	0.0379588	0.00451993	0	0	0.0866686	0.151363	0.173271	0.0547533	0	0	0.100878	0.0141451	0.0111073	0	0.54542	0.839569
GSM972401	0.00686533	0	0.0834005	0.0241787	0	0.0353177	0	0.0334362	0.0295039	0	0.000614172	0.00769221	0.0506061	0.125929	0.036846	0.0582445	0	0.00106927	0	0.304097	0.0345689	0.16763	0	0.46108	0.891533
GSM972402	0.0114114	0	0.110238	0.0916699	0	0.056442	0	0.0349308	0.0346329	0	0.0641723	0	0	0.252477	0.0410106	0.0984432	0.0225601	0.0169906	0	0.132164	0	0.0328576	0	0.500673	0.866391
GSM972403	0	0.0306579	0.0410023	0.034101	0	0.0740932	0.00380065	0.0494922	0.0327928	0	0.011788	0	0	0.187892	0.0897738	0.0778451	0.0196727	0	0	0.26343	0	0.0836577	0.034	0.212666	1.01565
GSM972404	0.0283265	0	0.102632	0.101847	0	0.0557429	0.0352323	0.0309659	0.0195341	0	0.0368568	0	0	0.0939099	0.0834123	0.145596	0.076488	0.00927526	0	0.124473	0.0144493	0.0412592	0.023	0.249023	0.98722
GSM972405	0.014763	0	0.0891336	0.0677028	0	0.0484116	0.00332415	0.0285786	0.00362311	0.00167635	0.0409568	0	0	0.304072	0.0397181	0.115421	0.0139351	0.00757259	0	0.153117	0.00441957	0.0635742	0.046	0.183543	1.00419
GSM972406	0.00587583	0	0.037157	0.0792193	0	0.052853	0.0385074	0.0575743	0.0115967	0	0.0454455	0	0	0.262794	0.100875	0.112919	0.0181385	0.0103284	0	0.148047	0	0.0186695	0.021	0.258935	1.00946
GSM972407	0.0204004	0	0.0594826	0.0667242	0	0.0147599	0.0540609	0.0281702	0.0527026	0	0.0749484	0	0	0.358784	0.0136452	0.110478	0.0149685	0	0	0.130875	0	0	0	0.468569	0.8827
GSM972408	0	0.0272814	0.0211354	0	0.0167047	0.121233	0	0.010056	0	0.0357007	0.0245762	0	0	0.0978638	0.00886639	0.0525559	0.0247902	0.0285169	0	0.354671	0	0.176048	0.022	0.254786	0.990324
GSM972409	0	0	0.034807	0.159748	0	0.00323511	0.0801483	0.0749017	0.0161106	0.037831	0.0251805	0	0	0.172013	0.173002	0.111664	0.0629523	0.0127707	0	0.0269749	0	0.00866056	0.028	0.232164	0.995668
GSM972410	0	0	0.02471	0.0494348	0	0.0703498	0	0.0224918	0.0231607	0	0.0376938	0	0	0.460708	0.0455555	0.0517785	0.0319431	0	0	0.182174	0	0	0.056	0.169505	1.0178
GSM972412	0.0582771	0	0.198992	0.125923	0	0.100234	0	0.113872	0.0246208	0.00286299	0.0177927	0	0	0.0415588	0.0803999	0.10954	0.0518974	0	0	0.058359	0.015159	0.000512098	0.135	0.108368	1.05127
GSM972413	0	0.0200663	0.0395675	0.0361115	0	0.0563285	0	0.0486227	0.0307842	0	0.0377477	0	0	0.372201	0.0446618	0.134333	0.025157	0	0	0.128081	0	0.0263375	0.029	0.229829	1.00597
GSM972416	0	0.0102548	0.0588478	0.0475269	0	0.0136428	0	0.0563518	0.0534724	0	0.00720414	0	0	0.451028	0.0185828	0.0707156	0	0	0	0.212373	0	0	0	0.394186	0.920351
GSM972417	0	0.0113042	0.0187174	0.0523662	0	0	0.00334359	0.0570668	0.0403054	0	0.0263477	0	0	0.554425	0.0308458	0.140516	0.0270551	0	0	0.0260291	0	0.0116776	0	0.387486	0.92517
GSM972419	0	0	0.0586083	0.0626273	0	0.167413	0	0.022189	0.0364855	0	0.0503215	0	0.00641802	0.102954	0.015767	0.086969	0.115266	0.0354857	0	0.208191	0	0.031304	0.038	0.205564	1.00046
GSM972420	0.0166157	0	0.158473	0.232497	0	0	0.0468804	0.0953627	0.0308	0.0400315	0	0	0	0.0246942	0.0745191	0.0986077	0.0317188	0.0255498	0	0.0971024	0	0.0271477	0.005	0.328317	0.949415
GSM972421	0	0.0172917	0.0171213	0.0338276	0	0.0738829	0.000613821	0.0503704	0.0169406	0	0.0617219	0	0	0.255017	0.0632583	0.183376	0.0123638	0	0	0.171451	0	0.0427641	0	0.64402	0.765419
GSM972422	0.0522493	0	0.0778586	0.116355	0	0	0	0.0853796	0.0249123	0.0307731	0	0.0163218	0	0.17878	0.102404	0.113771	0.077266	0	0	0.0952335	0	0.0286961	0	0.427318	0.903289
GSM972425	0	0.0187884	0.0377857	0.030447	0	0.0153717	0	0.0562005	0.034819	0	0.0378698	0	0	0.374879	0.0282952	0.0623126	0	0	0	0.245765	0	0.0574651	0.005	0.327857	0.947212
GSM972426	0.0457439	0	0.103524	0.134833	0	0	0.0284995	0.0733947	0.0367864	0.010322	0.0602948	0	0.0213639	0.0760456	0.0794467	0.110177	0.0346976	0	0	0.184871	0	0	0.136	0.107727	1.0626
GSM972427	0	0.0284448	0.0723451	0.0660249	0.0383125	0.0702174	0.0846608	0.00861867	0	0	0.172651	0	0	0.134946	0.0346233	0.0856943	0.0303167	0	0	0.159503	0	0.0136408	0.002	0.353784	0.937414
GSM972428	0	0.0249714	0.0747941	0.0647137	0.0268769	0.0127917	0.0197886	0.0456996	0.0359731	0.00920806	0.0674434	0	0	0.148509	0.0211569	0.0476183	0.0211382	0.0161114	0	0.311849	0.0128053	0.0385517	0.004	0.340288	0.943607
GSM972430	0.0501024	0	0.128645	0.0650869	0	0.0508828	0.0239387	0.071375	0.0148382	0	0.054565	0	0	0.118593	0.049612	0.0595175	0.0742286	0.0247011	0	0.150283	0.000275174	0.0633564	0.048	0.178976	1.0119
GSM972431	0.0379452	0	0.0425047	0.027285	0	0.242307	0.0780286	0.0660111	0	0.0909439	0.0262654	0	0	0.0273306	0.046311	0.119556	0.0481465	0.0196983	0	0.0950587	0.0326087	0	0.022	0.250823	0.994157
GSM972432	0	0.0291515	0.0611828	0.143692	0	0.00689282	0.0396555	0.0877159	0.0108951	0	0.0160435	0	0	0	0.0478801	0.221331	0.146181	0	0	0.124718	0.00535682	0.059304	0	0.500782	0.866606
GSM972433	0	0.0544834	0.0398332	0.0491279	0	0.0727512	0	0.0667454	0.0362186	0.0189769	0.0510231	0	0	0.115814	0.0188523	0.120405	0.0413065	0.0188842	0	0.243517	0.00592412	0.0461376	0	0.482442	0.876127
GSM972437	0.0307078	0	0.103093	0.0698076	0	0.0530958	0.0144948	0.0521991	0.0250751	0	0.0262667	0	0	0.223698	0.0760851	0.169111	0.0183074	0	0	0.100789	0.00259723	0.0346713	0.031	0.222608	1.00029
GSM972438	0.0228624	0	0.0202676	0.0667437	0	0.0560253	0.00578044	0.0461417	0.024007	0.0105751	0.0196065	0	0.043145	0.198122	0.111907	0.128429	0.00303752	0.00198096	0	0.110895	0	0.130474	0.042	0.193502	1.00571
GSM972440	0.0221412	0	0.0960711	0.0242983	0	0.0487216	0.029586	0.0973811	0	0.016649	0.0256141	0	0	0.0994909	0.162434	0.120728	0.0146518	0.00544146	0	0.191629	0	0.0451626	0	0.410261	0.918516
GSM972441	0.023295	0	0.0607615	0.058514	0	0.185149	0.00185942	0.0432881	0.0209658	0.0611898	0.046778	0	0	0.0754158	0.0504174	0.101077	0.104386	0.0229244	0	0.111016	0.0184705	0.0144921	0	0.454175	0.890686
GSM972444	0.0235386	0	0.10247	0.00367645	0.0563738	0.0316668	0.0321823	0.0539378	0	0.0200682	0.0623523	0	0	0.202823	0.140611	0.0652673	0.00538065	0.0180624	0	0.148782	0	0.0328064	0	0.396189	0.924338
GSM972445	0	0	0.0344833	0.220952	0	0	0.115828	0.126692	0	0	0.0329214	0	0	0.0255418	0.137279	0.0479022	0.0331842	0.0412237	0	0.161277	0	0.0227159	0.01	0.296542	0.964593
GSM972447	0.0464334	0	0.102568	0.0584222	0	0.15266	0.0117304	0.00973766	0.00402491	0.0244645	0.0623219	0	0	0.0846662	0.0263889	0.105734	0.0243596	0.0270064	0	0.198392	0.0227414	0.0383478	0.017	0.27442	0.97886
GSM972449	0.0620314	0	0.132851	0.0610856	0	0.0680915	0	0.0839098	0.0861575	0.00346084	0.0343395	0	0	0.0449531	0.0192432	0.164284	0.0590262	0.00615108	0	0.158709	0	0.0157062	0.113	0.121508	1.06074
GSM972452	0.0237084	0	0.0546588	0.216372	0	0	0.104264	0.0774659	0	0	0.0550072	0	0	0.138278	0.130745	0.0929578	0.0186936	0.000427892	0	0.0709582	0	0.0164638	0.031	0.22642	0.995957
GSM972455	0.00448897	0	0.0238769	0.0566558	0	0.0338181	0	0.0455259	0	0.0175267	0.0191299	0	0.0273438	0.259255	0.0789677	0.0572927	0	0.00190764	0	0.251835	0	0.122376	0.038	0.204512	1.0046
GSM972458	4.89e-05	0	0.0388292	0.0586272	0	0.0452512	0.14071	0.101757	0.0337036	0	0.132947	0	0	0.148128	0.102306	0.0725277	0.0190691	0	0	0.0873496	0	0.018746	0.208	0.0830769	1.0759
GSM972460	0	0.0165634	0.0849302	0.11623	0	0.103748	0	0.116732	0.00660977	0	0.0267115	0	0	0.0587858	0.102798	0.127401	0.133601	0.0354441	0	0.0571575	0	0.0132875	0.003	0.349457	0.942384
GSM972464	0.193916	0	0.024507	0.0381411	0	0.0413755	0.061222	0.104222	0.019152	0.0246023	0.0537679	0	0	0.0424197	0.0237665	0.0954329	0.115503	0.012682	0	0.106927	0.0198421	0.0225218	0	0.504501	0.86276
GSM972465	0	0.0519663	0.0609377	0.070738	0	0.144829	0	0.00168584	0.0100886	0	0.0447808	0	0	0.276732	0.0345232	0.0492162	0.00571575	0.018825	0	0.205373	0	0.0245885	0.474	0.0379457	1.06244
GSM972467	0.0573245	0	0.124275	0.0503054	0	0.0613632	0	0.104581	0.0267138	0	0.032866	0.00712506	0	0.145926	0.123514	0.146589	0.0331133	0	0	0.0638553	0	0.0224491	0.1	0.128189	1.02126
GSM972468	0	0.0611664	0.0563687	0.0264674	0	0.0760063	0.0559529	0.0861263	0.00430452	0	0.0585371	0	0	0.179357	0.129971	0.0749671	0.0439212	0	0	0.102433	0	0.0444208	0.006	0.311587	0.960974
GSM972470	0	0	0.0895966	0.112233	0	0.0112926	0.066032	0.0564599	0	0.122145	0	0	0	0.0562118	0.0978496	0.14198	0.0106871	0	0	0.178159	0	0.0573542	0.021	0.259305	0.99677
GSM972472	0.0244172	0	0.0446885	0.0488554	0	0.0579715	0	0.0381774	0.0155134	0	0.0319449	0.00338555	0.00247338	0.10829	0.0135548	0.0894456	0.0122871	0.0167714	0	0.390619	0.00323726	0.0983677	0	0.473852	0.879726
GSM972474	0.0471334	0	0.122362	0.0891672	0	0.0280497	0.00985573	0.109761	0.040396	0.00405861	0.0120214	0	0	0.143928	0.116679	0.095869	0.0309658	0.053294	0.041708	0.00938547	0.0131714	0.0321941	0.028	0.235704	0.989672
GSM972476	0.0152008	0	0.0399926	0.0680254	0	0	0	0.0565898	0.0566408	0	0.0105827	0	0	0.249313	0.0806033	0.132909	0.100657	0	0	0.106477	0.0336931	0.0493159	0	0.484845	0.875008
GSM972479	0	0.00957714	0.040679	0	0	0.0623362	0	0.0260416	0.00223737	0.0559534	0	0.0152088	0	0.249995	0.0245484	0.161273	0.0103295	0	0	0.285313	0.00441635	0.0520909	0.006	0.31909	0.958182
GSM972481	0.0330158	0	0.18466	0.048858	0	0.118812	0.00707996	0.0342612	0.00781303	0	0.0597126	0	0	0.163182	0.0403992	0.0642826	0.117728	0.00283202	0	0.108559	0	0.00880489	0.001	0.356177	0.937258
GSM972482	0	0.0634153	0.0559087	0.0341083	0	0.133537	0	0.020789	0.0480838	0	0.0605676	0	0	0.135006	0.0387071	0.213509	0.0226185	0	0	0.148283	0	0.0254669	0.786	-0.00478052	1.10235
GSM972483	0	0.049426	0.063188	0.043396	0.0372871	0.129097	0.0247884	0	0.0325494	0	0.0862057	0	0.0202283	0.1493	0.0543827	0.164713	0.0979088	0.0106452	0	0.0330544	0	0.00382965	0	0.47094	0.884292
GSM972484	0	0.031602	0.0413627	0.0611748	0	0.0180405	0.00934593	0.102855	0.0443442	0	0.027061	0	0	0.189234	0.183013	0.0822172	0.0525625	0	0	0.142468	0	0.014719	0.049	0.176469	1.02176
GSM972485	0.031523	0	0.0662716	0.0384557	0.00778737	0.045081	0.0581532	0.104974	0.0362833	0	0.101768	0	0	0.222509	0.0616983	0.0851419	0.0135249	0.0320143	0	0.094814	0	0	0.13	0.113066	1.0431
GSM972486	0.0017281	0	0.0579095	0.00737712	0.00794595	0.0340025	0.0351878	0.0411003	0.0369329	0.00374257	0.0487202	0	0	0.427039	0.0445264	0.0939765	0.00588842	0.00267251	0	0.128075	0	0.0231749	0	0.389373	0.920394
GSM972491	0.0108819	0	0.0543175	0.0614647	0	0.0540247	0.024369	0.0264184	0.0176535	0	0.0476983	0	0	0.220771	0.0821685	0.130198	0.0333234	0	0	0.195254	0	0.0414573	0.003	0.351196	0.949708
GSM972493	0	0.0467237	0.0448876	0.0561499	0	0.113029	0	0.096291	0.0724541	0	0.10762	0	0	0.0771443	0.124794	0.0998848	0.0453971	0	0	0.115624	0	0	0	0.405598	0.913572
GSM972494	0	0.00301703	0.0595171	0.113849	0	0.044376	0.0519389	0.128385	0.0386263	0.0483281	0.0367263	0	0	0.118446	0.199167	0.0550971	0.0432909	0.0205835	0	0.037226	0	0.00142582	0.035	0.211699	1.0031
GSM972503	0.0963929	0	0.138386	0.185733	0	0	0.0359199	0.126201	0.0138565	0	0.0589533	0	0	0.0584752	0.0239755	0.123863	0.0373734	0.0252998	0	0.0520984	0.00593578	0.0175362	0	0.403429	0.915421
GSM972504	0.0485137	0	0.0657331	0.0666904	0	0	0.0328177	0.105776	0.0380008	0.00963631	0.0517753	0	0	0.242192	0.0686142	0.104086	0.0166439	0	0	0.144742	0	0.00477782	0	0.416471	0.908568
GSM972506	0.00992994	0	0.108964	0.174863	0	0.0674131	0	0.0731663	0.00840776	0.011114	0	0	0	0.0913361	0.0413183	0.0795369	0.12677	0	0	0.178319	0	0.0288618	0	0.433659	0.900625
GSM972517	0	0.0125053	0.111733	0.000416667	0	0.0871661	0.0241284	0.102582	0	0.00206924	0.0350301	0	0	0.152495	0.118013	0.118311	0.0717015	0.00162277	0	0.115597	0	0.0466285	0.148	0.101919	1.05158
GSM972518	0.0403163	0	0.112326	0.0576098	0	0	0	0.104628	0.0597396	0.0187997	0.0190686	0	0	0.117248	0.0659595	0.1137	0.104384	0	0	0.119701	0	0.0665193	0.435	0.0434895	1.06213
GSM972519	0	0.00850035	0.0968225	0.146106	0	0.0350176	0	0.0642704	0.0191552	0	0.0820128	0	0	0.081307	0.0263617	0.0843999	0.0109239	0.0282316	0	0.282899	0	0.0339913	0.233	0.0772476	1.06508
GSM972521	0.00742008	0	0.0388025	0.114826	0	0.0602925	0.0507848	0.0928941	0	0.00667535	0.0436764	0	0	0.166605	0.144262	0.143118	0.0550403	0.00438796	0	0.062579	0	0.00863652	0.006	0.320543	0.953292
GSM972522	0	0.0248377	0.0870139	0.131942	0	0.107993	0	0.0532612	0.0240633	0	0.0520797	0	0	0.146044	0.0795213	0.113298	0.0542752	0.0249488	0	0.0865405	0	0.0141816	0.1	0.12851	1.04778
GSM437093	0	0.000659902	0.179193	0.18328	0	0.0381803	0.0256496	0.0771481	0.0296296	0	0.0242506	0	0	0.120321	0.0902139	0.115425	0.0228363	0.0443309	0	0.0488815	0	0	0.098	0.130212	1.01692
GSM437094	0.057871	0	0.244086	0.0899996	0	0.192981	0	0.0711121	0.028614	0	0.0619203	0	0	0.0478596	0.020012	0.0816177	0.0310089	0.0202068	5.49e-05	0.0526555	0	0	0.034	0.215029	1.00143
GSM437095	0	0	0.22964	0.0556463	0.0541442	0.135501	0.0547587	0.0379536	0	0	0.107749	0	0	0.0306564	0	0.0614051	0.0279502	0.0403253	0	0.0889472	0	0.0753229	0	0.45985	0.888891
GSM437096	0.0625377	0	0.109252	0.108496	0	0.131574	0	0.10594	0.0155469	0	0.104665	0	0.0418874	0.0886082	0.0540569	0.0596325	0.0243778	0.00559027	0	0.0878351	0	0	0.274	0.0669479	1.06408
GSM437097	0.0397405	0	0.0684835	0.139836	0	0.0651221	0	0.0785034	0.0322568	0	0.0263262	0	0	0.197236	0.0356004	0.124473	0.0132906	0.0155612	0	0.14663	0	0.0169402	0	0.472453	0.880832
GSM437099	0	0.0600608	0.183198	0.104658	0	0.215327	0	0.029372	0.0463876	0.0253681	0.0521739	0	0.00498393	0.0164669	0.0481635	0.00099248	0.0339567	0.00475272	0	0.174139	0	0	0.657	0.0128607	1.08062
GSM437100	0	0	0.152912	0.0716635	0	0.17073	0.0435806	0.0769854	0	0	0.0671647	0	0	0.0614504	0.0425754	0.0660113	0.0833654	0.0356138	0	0.091727	0	0.03622	0	0.420596	0.907008
GSM437101	0	0.0171469	0.0818818	0.0916063	0.016489	0.0297642	0.113184	0.0549274	0.0604564	0	0.115156	0	0	0.0688368	0.0475569	0.0858382	0.0586302	0	0	0.158526	0	0	0.198	0.0860719	1.07477
GSM437104	0	0.0111735	0.0403255	0.2535	0	0.000288248	0	0.122349	0.0969933	0	0.123339	0	0.0361924	0.00781796	0.0386776	0.0448138	0.0121472	0.0685701	0	0.143813	0	0	0.005	0.326057	0.954102
GSM437105	0.110024	0	0.192934	0.0365472	0	0.140608	0	0.0841938	0.016615	0	0.0712353	0	0	0.0476077	0.102396	0.0611233	0.0269121	0	0	0.0981562	0.00521816	0.00642786	0.02	0.262335	0.99481
GSM437106	0.039939	0	0.135137	0	0	0.176303	0.064497	0.0814292	0.00594832	0.0702741	0.0835838	0	0	0.0175328	0.0433877	0.0865036	0.0438738	0.0171658	0	0.132145	0	0.00227954	0.004	0.338814	0.945527
GSM437107	0.0153073	0	0.264155	0.0929768	0.031673	0.0857621	0	0.0144193	0.0801176	0	0.0260482	0	0	0.0110201	0.0847744	0.12108	0.0411588	0	0	0.131508	0	0	0	0.44905	0.892558
GSM437108	0.00676319	0	0.0976283	0.0826162	0	0.180518	0	0.0968155	0.0388043	0	0.040141	0.0152988	0	0.0603373	0.0898732	0.0566636	0.0611531	0.0110369	0	0.129508	0	0.0328423	0.516	0.0314872	1.071
GSM437110	0	0.0458491	0.143492	0.0854528	0	0.112611	0.0599797	0.0581933	0.0305848	0	0.0628015	0	0	0.0747752	0.0950892	0.0858914	0.0489986	0	0	0.0962811	0	0	0	0.455332	0.890023
GSM437112	0.0160051	0	0.0459934	0.0388135	0	0.0650103	0.0353033	0.100316	0	0.00431209	0.00192553	0.0175832	0	0.10567	0.13179	0.0685642	0.0288597	0.0252158	0	0.244332	0.00557109	0.0647355	0.042	0.195193	1.022
GSM437113	0.0187399	0	0.0159715	0.062398	0	0.0209676	0.0760385	0.0255514	0.0429258	0	0.0661758	0	0	0.358476	0.042168	0.143775	0.0433241	0	0	0.0834883	0	0	0	0.411028	0.911198
GSM437114	0.0322783	0	0.154743	0.0878139	0	0.137678	0.0312969	0.0645606	0.0263056	0	0.073379	0	0	0.0705375	0.0496906	0.0790991	0.0751686	0.0102992	0	0.102869	0	0.00428148	0	0.575016	0.819353
GSM437115	0	0.00252155	0.151307	0.114236	0.100026	0.0703945	0.112481	0.00525838	0	0	0.0635428	0	0	0.105207	0.0117086	0.110733	0.0866736	0	0	0.049441	0.0164702	0	0	0.42444	0.906464
GSM437121	0.0314645	0	0.0911621	0.0884753	0	0.0886306	0.0159267	0.102309	0.0105369	0	0.067014	0	0	0.100438	0.147544	0.0913819	0.0981479	0.0149819	0	0.0467579	0	0.00522941	0.038	0.205412	1.00217
GSM437122	0	0.0167584	0.0915742	0.0448268	0	0.114655	0.0250497	0.0436984	0.0555714	0	0.0560397	0	0	0.150182	0.0586194	0.106973	0.0257624	0.0551335	0	0.155156	0	0	0.083	0.139402	1.03926
GSM437123	0	0	0.0764622	0.0919176	0	0.0970851	0.0328855	0.0472571	0.0154705	0	0.0521821	0	0	0.0476843	0.0790002	0.1568	0.0483379	0.0304385	0	0.172633	0.0405265	0.0113197	0.048	0.179183	1.0161
GSM437126	0.0144172	0	0.0400978	0.209451	0	0	0.0929636	0.0955052	0.0272735	0.0258805	0.041668	0.035576	0	0.0158297	0.172378	0.0500326	0.0375914	0.0180007	0	0.0985359	0	0.0247991	0.209	0.0827851	1.07886
GSM437128	0	0.133573	0.120095	0.0900274	0	0.0414643	0	0.100446	0.0794483	0	0.0357186	0	0	0.0666045	0.0359171	0.102193	0.0495551	0.0328926	0	0.112065	0	0	0.607	0.0178261	1.05752
GSM437129	0.0192588	0	0.140427	0.229083	0	0.0101273	0.0785169	0.0353131	0	0	0.0818865	0	0	0.00023828	0.10497	0.146024	0.046682	0.0472848	0	0.060189	0	0	0	0.464362	0.885229
GSM437131	0.0248377	0	0.183138	0.132641	0	0.0102099	0.00724116	0.0901688	0.0686037	0.0318511	0.0075306	0	0	0.0387305	0.0900743	0.0692279	0.0668015	0	0.0420108	0.118485	0	0.0184472	0.006	0.317692	0.95682
GSM437132	0	0.0586388	0.0588673	0.093227	0.000147231	0.0538649	0	0	0.0917462	0	0.127983	0	0	0.117427	0.064888	0.0935815	0.0499766	0	0	0.164389	0	0.025263	0.028	0.235055	0.99191
GSM437136	0	0.032401	0.0541672	0.130001	0.0127587	0	0.0470717	0.0663448	0.0445767	0.0286863	0.0329458	0	0	0.265955	0.0309215	0.129981	0.022792	0.0439523	0	0.0574457	0	0	0.023	0.247271	0.983753
GSM437139	0	0.00598767	0.0291405	0.0489713	0.00219987	0.188721	0.0209582	0.0115967	0	0	0.0676837	0	0	0.28769	0.0356022	0.202141	0.00402073	0.0216684	0	0.0644184	0	0.00920036	0.09	0.136312	1.04052
GSM437140	0.0468736	0	0.169402	0.0759622	0	0.188198	0.0199728	0.0562631	0.0340867	0	0.0599418	0	0	0.0268915	0.0779567	0.0310838	0.0291827	0	0	0.136572	0	0.0476136	0.077	0.143461	1.06609
GSM437141	0	0.00907261	0.0462418	0.223132	0	0.0434002	0.0781589	0.0853501	0	0.00190988	0.0489204	0	0	0.0625762	0.143644	0.114947	0.0388431	0	0	0.103804	0	0	0.017	0.274179	0.973144
GSM437142	0	0.00988581	0.0642459	0.0586167	0	0	0	0.0998058	0	0	0.0634677	0	0	0.0615209	0.0750448	0.0674808	0.0651103	0.0228692	0	0.265952	0	0.146	0	0.523676	0.853881
GSM437143	0.00232164	0	0.0709336	0.227932	0	0	0.0563527	0.0823231	0.0312067	0.0350037	0.00348087	0.0272137	0	0.0329857	0.145379	0.0853047	0.0739503	0	0	0.107887	0	0.0177251	0	0.405409	0.91588
GSM437146	0.0512787	0	0.142292	0	0	0.223925	0.0358749	0.0395887	0.00328151	0.100704	0.0370463	0	0	0.0495795	0.0561599	0.0489469	0.0192702	0.0572231	0	0.108707	0	0.0261222	0	0.423346	0.908331
GSM437148	0	0.0352385	0.0646404	0.06566	0	0	0.131319	0.0928281	0	0	0.146455	0	0	0.0377915	0.0752624	0.0363874	0.0888676	0	0	0.184145	0	0.0414049	0	0.491376	0.871949
GSM437150	0	0	0.0886952	0.12463	0	0	0	0.0738445	0.0361147	0	0.0806877	0	0	0.139841	0.00651434	0.086923	0.0164327	0.026834	0	0.249429	0	0.0700535	0.037	0.208138	1.01546
GSM437151	0.0399845	0	0.138428	0.0497098	0	0.105481	0.0125104	0.0595929	0.0597748	0	0.0870955	0	0	0.0957325	0.034652	0.0861982	0.0307059	0	0	0.17418	0	0.0259546	0.022	0.252264	0.994653
GSM437153	0.0188095	0	0.0973178	0.203098	0.0435441	0	0	0.112494	0.0616763	0	0.138081	0	0	0	0.0228545	0.0506032	0.0367538	0.0445602	0	0.161086	0	0.00912243	0.079	0.142168	1.04688
GSM437154	0	0.0962711	0.140065	0.139166	0.0183804	0	0.0351038	0.0445376	0.05234	0	0.0637783	0	0	0.0500192	0.0449165	0.0849475	0.0580083	0.00761621	0	0.158608	0	0.00624135	0.031	0.222481	1.01016
GSM437158	0.00129737	0	0.125639	0.0346233	0.00513209	0.23767	0	0.00452665	0	0	0.0733454	0	0	0.00295459	0.00695899	0.127823	0.159591	0.0244883	0	0.192539	0	0.00341107	0.021	0.257852	0.98793
GSM437160	0.00308193	0	0.0758666	0.0800871	0	0.162022	0.00547301	0.104279	0.000200909	0	0.0476515	0.01664	0	0.116806	0.100604	0.0174478	0.0810664	0	0	0.144696	0	0.0440773	0.023	0.243022	0.984217
GSM437164	0	0.0653788	0.0736501	0.165731	0	0.0642664	0.0549378	0.0317896	0.0206495	0	0.0402908	0	0	0.154976	0.0961809	0.0880814	0.0683739	0	0	0.0641627	0	0.0115303	0.727	0.00322716	1.08853
GSM437165	0.0577596	0	0.160623	0.158619	0	0.0158803	0.107242	0.0808153	0.0526508	0	0.0722829	0	0	0.00390948	0.0441128	0.0809208	0.0633624	0.00487931	0	0.0826626	0	0.0142791	0.171	0.0934456	1.06425
GSM437168	0	0.0421531	0.0691095	0.158051	0	0	0.0401893	0.0394073	0.0595719	0	0.0513172	0	0	0.201714	0.0717518	0.133303	0.0384715	0	0	0.0647811	0	0.030179	0	0.706003	0.709036
GSM437169	0	0.0118043	0.0178298	0.131969	0	0.0533706	0	0.0603196	0.0623424	0	0.0797483	0	0	0.288698	0.00850694	0.134928	0	0.0349374	0	0.102667	0	0.012879	0.047	0.181551	1.04174
GSM437172	0.00415026	0	0.0801601	0.130666	0	0.0775182	0	0.0439434	0.021829	0	0.0210038	0	0.00669863	0.0530633	0.0270692	0.114102	0.154516	0.0290996	0	0.194708	0.00951871	0.0319542	0	0.51377	0.858869
GSM437176	0.0621442	0.0515288	0.0132029	0.00654233	0.0333603	0.117348	0	0.0431013	0.0189922	0	0.0608035	0	0	0.119673	0.0806825	0.0362593	0	0.0233478	0	0.242251	0	0.0907624	0	0.432929	0.900573
GSM437177	0.0593438	0	0.118827	0.0914784	0	0	0.107866	0.0856399	0.0235674	0	0.0540213	0	0.0115586	0.0399919	0.0283174	0.0786524	0.0684859	0.0416677	0	0.189528	0	0.00105449	0.137	0.107311	1.05654
GSM437179	0	0.00872151	0.0597922	0.195076	0	0.0190049	0.0243174	0.0705077	0.0322779	0	0.0529479	0	0	0.117681	0.0708417	0.102146	0.0837358	0.0256919	0	0.137258	0	0	0.04	0.19995	1.0229
GSM437183	0.0283424	0	0.104949	0.150082	0	0.0755065	0.0190506	0.0803651	0.0147311	0	0.0720431	0	0	0.0890392	0.0552282	0.0648299	0.106074	0.0253461	0	0.096225	0	0.018188	0	0.413674	0.909527
GSM437184	0.017835	3.47e-05	0.0577724	0.186967	0	0	0.0442195	0.120694	0	0	0.0253804	0	0	0.024482	0.159105	0.0717678	0.0682599	0.0476366	0	0.139793	0	0.0360529	0	0.431929	0.901331
GSM437185	0.0556657	0	0.122018	0.157983	0	0	0.121278	0.0632134	0.0270494	0	0.0596066	0	0	0.0894084	0	0.0661778	0.0996717	0.0485684	0	0.0572482	0	0.0321105	0	0.531857	0.849283
GSM437186	0	0.0380739	0.058032	0.143376	0	0.0908213	0.0359324	0	0.028521	0	0.052873	0	0	0.138087	0.0655706	0.190392	0.021168	0.000554481	0	0.126663	0	0.00993574	0	0.523801	0.853604
GSM437193	0	0	0.0141146	0.0802295	0	0.100867	0	0.0621274	0.0307551	0.00149939	0.00258967	0.0353682	0	0.161971	0.077814	0.109946	0.01675	0.0177074	0	0.250872	0	0.0373887	0.003	0.348822	0.936959
GSM437194	0	0.0170006	0.257795	0.137304	0	0.0707577	0	0.0704713	0.0409409	0	0.027744	0.00314101	0	0.0396596	0.0289037	0.127184	0.0343561	0.0351839	0	0.109558	0	0	0.092	0.135986	1.03116
GSM437206	0	0.0846946	0.100963	0.0191379	0.0247543	0.0954637	0.0608373	0.00047497	0.0209085	0	0.128569	0	0	0.199472	0.0430464	0.0574718	0.0291984	0	0	0.135009	0	0	0.13	0.112869	1.03927
GSM437208	0	0.0517807	0.192719	0.153707	0.0219206	0.00659631	0	0.0491878	0.0492475	0	0	0.0662059	0	0.0461663	0.0471856	0.16724	0.0837798	0.0332071	0	0.0310562	0	0	0	0.439174	0.897911
GSM437213	0.0143209	0	0.243402	0.0761356	0	0.115751	0	0.0427638	0.0302814	0	0.0394467	0	0	0.0293932	0.0478046	0.108667	0.102068	0.045814	0	0.0807704	0	0.0233817	0	0.489061	0.87467
GSM437216	0.0759977	0	0.25542	0.00278041	0.0934157	0.0479719	0.103473	0.0320827	0.029658	0	0.0900728	0	0.017105	0.0151258	0.00119124	0.0947194	0.0376349	0.0287308	0	0.0746208	0	0	0	0.401288	0.915805
GSM437217	0.10559	0	0.176463	0.0456095	0	0.139535	0.0855791	0.0520922	0.0190052	0	0.119551	0	0.00114103	0.0953743	0.0207418	0.0284935	0	0.0272298	0	0.0835943	0	0	0.029	0.230363	0.991045
GSM437218	0.0438131	0	0.157938	0.0525572	0	0.166699	0	0.0855988	0.0142463	0	0	0.0104707	0	0.0270243	0.0241656	0.159086	0.0147605	0.0513447	0	0.128699	0.0289955	0.034601	0.139	0.106555	1.05585
GSM437219	0.0416331	0	0.11522	0.0304303	0	0.210511	0.0596692	0.0397617	0.00320198	0	0.0645028	0	0	0.079918	0.00729456	0.122361	0.0515991	0.0334503	0	0.090086	0	0.0503614	0.023	0.243959	0.984112
GSM437220	0.00400479	0	0.0555654	0.0130608	0	0.0270775	0.0139032	0.0843929	0.0684555	0.0883974	0.0290589	0	0	0.195931	0.152707	0.110234	0.0475445	0	0	0.0931621	0	0.0165056	0	0.425028	0.904991
GSM437221	0.00474284	0	0.0783267	0.0466519	0	0.210059	0.0686717	0.0371879	0	0	0.0796547	0	0.0107755	0.108419	0.0613431	0.0242571	0.0316333	0	0	0.206528	0	0.0317497	0.035	0.211731	1.00268
GSM437227	0.00836355	0	0.0609705	0.0494369	0	0.0101207	0.00831045	0.0615052	0.043724	0.0285055	0.0209226	0	0	0.389598	0.070746	0.118733	0.0125525	0	0	0.0812409	0.0127829	0.0224879	0.726	0.00345109	1.08884
GSM437228	0	0.00971177	0.0241128	0.0874393	0	0	0	0.04727	0.0654958	0.0265229	0.00958829	0	0	0.482963	0.0149303	0.165947	0.0312045	0	0	0.0270358	0	0.00777859	0	0.551402	0.840365
GSM437230	0.131473	0	0.17301	0.0999191	0.0185656	0	0.0734489	0.0214078	0.070498	0	0.132959	0	0.0148865	0.0307716	0.00115387	0.0757868	0.0351805	0	0	0.12094	0	0	0.007	0.306644	0.95669
GSM437232	0	0.0537991	0.147656	0.0821946	0.0651026	0.045253	0	0.0213017	0.0349789	0	0.053578	0	0	0.102394	0.0438654	0.0916278	0.0473902	0.0276582	0	0.183201	0	0	0.001	0.37204	0.93851
GSM437236	0	0.130878	0.0884154	0.0438502	0	0.00198781	0	0.0530911	0.0486467	0.0233333	0.0331741	0.0352713	0	0.18857	0.0882116	0.128391	0.0368572	0.0163799	0	0.0829418	0	0	0.003	0.349979	0.937413
GSM437237	0	0.0261474	0.127057	0.0608422	0	0	0.100528	0.0693828	0.0677132	0	0.141613	0	0	0.00964246	0.069053	0.0865161	0.0516027	0.0109383	0	0.147339	0	0.0316255	0	0.513397	0.859568
GSM437238	0	0.0399909	0.068396	0.0924761	0	0.0368713	0	0.118522	0.0608616	0.0558641	0	0.0338806	0.00156223	0.0329582	0.118103	0.15687	0.0823773	0.0069775	0	0.0942891	0	0	0.087	0.137156	1.03411
GSM437240	0.0923029	0	0.156879	0.087624	0	0.00137874	0.094018	0.0409531	0.0661109	0	0.105006	0	0	0.0806289	0.0372337	0.0227038	0.0397163	0	0.0511627	0.124283	0	0	0.001	0.356202	0.936403
GSM437241	0	0.0670896	0.109324	0.130917	0	0.00599663	0.133347	0.0690359	0	0	0.0605458	0	0.0356122	0.0801389	0.0660388	0.144039	0.0209245	0	0	0.0769902	0	0	0	0.440588	0.896974
GSM437244	0.0800101	0	0.00971001	0.136035	0	0	0.0378686	0.0696674	0.06894	0	0.050274	0	0	0.128106	0.0351553	0.110474	0.0150583	0.0533433	0	0.183667	0	0.021692	0	0.535227	0.852712
GSM437246	0	0	0.177835	0.194491	0	0	0.00308025	0.129345	0.051716	0	0.0315885	0	0	0.0281913	0.128317	0.167805	0.0361999	0	0	0.0514302	0	0	0	0.49143	0.873273
GSM437248	0	0.118738	0.124146	0.0491121	0.0400566	0.0673144	0.0574111	0.0617848	0	0	0.10501	0	0.00418389	0.0488434	0.0594289	0.0511352	0.0322782	0.0494378	0	0.13112	0	0	0.24	0.0757797	1.07179
GSM437249	0.0566494	0	0.136253	0.0458583	0	0.0747667	0.0907472	0.0478068	0	0.0055234	0.0907432	0	0	0.0462782	0.0139771	0.088916	0.0478448	0.04019	0	0.178893	0	0.0355534	0	0.545032	0.845653
GSM437252	0	0.0133905	0.13482	0.126116	0.0340937	0.17346	0	0.0668914	0.0190554	0	0.109312	0	0	0.0327655	0.0254957	0.0702641	0.0401792	0.0289224	0	0.125235	0	0	0	0.442058	0.896597
GSM437253	0	0.00813863	0.157254	0.130048	0	0.0120628	0	0.111595	0.0622226	0	0.0457816	0.0039437	0	0.0391972	0.00767487	0.145212	0	0.11116	0	0.165709	0	0	0.057	0.168647	1.01389
GSM437254	0.0233627	0	0.196073	0.0879196	0	0.0601783	0.00208809	0.0915092	0.0309554	0.0186662	0	0.00543191	0	0.15468	0.0990351	0.0732316	0.0776585	0	0	0.0468322	0	0.0323789	0	0.451767	0.891489
GSM437255	0.0652078	0	0.157496	0.106792	0	0.177161	0	0.0378644	0.0877824	0	0.0697916	0	0	0	0.0856168	0.051824	0.0400785	0	0	0.120386	0	0	0.136	0.10745	1.05957
GSM437256	0.0459791	0	0.157002	0.0776577	0	0.0930898	0	0.0537429	0.0266887	0	0.0378383	0	0	0.193866	0.0898877	0.113061	0.00591216	0.0154661	0	0.0795673	0	0.0102412	0	0.395798	0.917614
GSM437258	0.058763	0	0.137798	0.151637	0	0.110095	0	0.0869238	0.0438388	0.00991662	0.0239141	0	0	0.0825177	0.0553228	0.0343351	0.0406885	0.000713736	0	0.135595	0	0.0279416	0.517	0.0312013	1.08892
GSM437259	0	0.0459026	0.0714275	0.016684	0	0.211369	0	0.0709825	0.0451514	0	0.0693117	0	0	0.016456	0.0200727	0.127519	0.122553	0.0126157	0	0.140308	0.0102041	0.0194441	0.064	0.155177	1.01998
GSM437260	0.0267529	0	0.0890116	0	0	0.265115	0.00652129	0.083795	0.00777955	0	0.029045	0	0.00783341	0	0.103839	0.0957424	0.14291	0	0	0.116798	0	0.0248575	0.163	0.0952477	1.05256
GSM437261	0.0669196	0	0.149513	0.07351	0	0.0749528	0.0844251	0.0333271	0.0160496	0	0.0272824	0	0	0.0806251	0.0684361	0.0937248	0.049985	0	0	0.153844	0	0.0274061	0.196	0.0872861	1.06575
GSM437264	0.0422633	0	0.109153	0.0779326	0	0.0280156	0	0.02106	0.0738809	0	0.0898218	0	0	0.213826	0.0269916	0.0858343	0.000609679	0.0118028	0	0.213178	0	0.00563014	0.029	0.23023	0.993253
GSM437266	0	0	0.21222	0.209225	0	0	0.0274945	0.0835107	0.0256144	0.030118	0.0408597	0	0	0.0664591	0.115381	0.0906579	0.0225183	0	0	0.0687724	0	0.00716961	0.003	0.34489	0.942011
GSM437268	0.0160632	0	0.0550124	0.117165	0	0.00121654	0.11273	0.04199	0.0126577	0	0.109934	0	0.0305394	0	0.0218792	0.0223646	0.0283462	0.0585391	0	0.302617	0.0192778	0.0496677	0.15	0.100904	1.05761
GSM437269	0.0297233	0	0.161172	0.124165	0.0558464	0	0.213251	0	0.0360123	0	0.122105	0	0	0.0765365	0.00856016	0.0198214	0.0502054	0	0	0.102602	0	0	0.003	0.345934	0.943053
GSM971959	0	0.0930959	0.0638292	0.0748891	0.0080034	0	0	0.0602127	0.0174226	0	0	0.0423516	0.02154	0	0.0153901	0.0724606	0.0229923	0.0328959	0	0.45831	0.016607	0	0.006	0.323687	0.95525
GSM971960	0.0828369	0	0.195209	0.063434	0	0.119612	0.0937472	0.0178545	0.0359061	0	0.0716642	0	0	0.0443626	0.0270034	0.0987218	0.0582805	0.00674087	0	0.0692885	0	0.0153377	0.071	0.14738	1.02267
GSM971964	0.0482552	0	0.163772	0.0807065	0	0.10934	0.055476	0.0351601	0.0366023	0	0.0549647	0	0	0.0666692	0.0197904	0.117974	0.0409352	0.0258252	0	0.103798	0.0348109	0.00591982	0	0.465091	0.885607
GSM971967	0	0.000279766	0.0334413	0.0171218	0	0.197427	0	0.0343779	0.000705866	0	0.0208564	0.00902245	0	0.105192	0.0281286	0.12442	0.0255926	0.0268535	0	0.320906	0	0.0556746	0	0.409347	0.912603
GSM971969	0.0169334	0.000798511	0.0852662	0.117188	0	0.010097	0.0548007	0.0796843	0.0214001	0.055362	0.0573635	0	0	0.149787	0.123136	0.147689	0.0347201	0.00895093	0	0.0241335	0	0.0126886	0.031	0.222338	0.992634
GSM971970	0	0.0330396	0.0421966	0.0523091	0	0.0819624	0.0740817	0.0449305	0.0266405	0	0.115464	0	0	0.0760705	0.112261	0.0693607	0.0644322	0	0	0.154874	0	0.0523769	0.006	0.310033	0.95632
GSM971971	0.0238753	0	0.0707556	0.215205	0	0.000415117	0.059398	0.0672038	0.00544309	0.0131806	0	0.0118632	0	0.122464	0.141408	0.0930276	0.0453034	0.0140676	0	0.114309	0	0.0020811	0.006	0.314616	0.950396
GSM971972	0	0.0489509	0.108966	0.158537	0.0109652	0	0.0846661	0.0798302	0.0324374	0	0.0954063	0	0	0.0620904	0.0920363	0.117052	0.0533399	0	0	0.0557217	0	0	0.004	0.339392	0.943887
GSM971973	0.0526191	0	0	0.0646249	0	0	0	0.0610582	0.0615217	0.0109998	0.0649065	0	0	0.169934	0.048095	0.140739	0.0386674	0	0	0.229592	0	0.0572425	0	0.456216	0.889158
GSM971975	0	0.0442657	0.0862924	0	0.00902252	0.120893	0.089113	0	0	0	0.111136	0	0	0.235902	0.0132579	0.0399986	0.0122269	0.0126988	0	0.19232	0	0.0328732	0	0.510548	0.865297
GSM971976	0	0.0324303	0.100878	0.0934171	0	0.073083	0.0970647	0.00731604	0.0706107	0	0.127442	0	0	0.0441458	0.0483467	0.0587415	0.0423732	0.033671	0	0.124027	0	0.0464533	0	0.406558	0.913357
GSM971985	0.0472822	0	0.175545	0.0748632	0	0.281303	0	0.0220442	0.0279022	0	0.0779097	0	0.00538313	0.0392811	0.0307165	0.065762	0.0371092	0	0	0.114899	0	0	0	0.60335	0.808863
GSM971988	0	0.0584544	0.0648743	0.10487	0	0.0755802	0	0.0462512	0.102933	0	0.0850856	0	0	0.0730187	0.0643768	0.0832949	0.0194934	0.053285	0	0.133078	0	0.0354048	0	0.386019	0.922478
GSM971989	0.0284037	0	0.141542	0.0918091	0	0.219123	0	0.080159	0.0620538	0	0.066447	0	0.0150937	0.0161764	0.028717	0.0340419	0.0578495	0.0506653	0	0.107919	0	0	0	0.418642	0.907752
GSM971990	0.0307349	0	0.119714	0.0314892	0	0.0717826	0.0971492	0.064382	0	0.0289292	0.0535455	0	0	0.14319	0.0873838	0.0945187	0.0456045	0	0	0.0979286	0	0.0336469	0	0.392916	0.918908
GSM971992	0.0540251	0	0.168284	0.0505113	0.00159746	0.0753264	0.0735583	0.0477361	0.0451065	0	0.0285288	0	0	0.118388	0.0722954	0.0995573	0.0324482	0	0	0.0971939	0	0.0354432	0.079	0.141706	1.03739
GSM971994	0	0	0.149229	0.0479825	0	0.271354	0	0.0151494	0.0210792	0	0.0459992	0.0267411	0	0.0731836	0.00703679	0.0706493	0.0980783	0.041083	0	0.109795	0	0.0226403	0.021	0.260316	0.977796
GSM971995	0.0126434	0	0.113395	0.116672	0	0.0989879	0.00193204	0.0602113	0.0631741	0	0.00216353	0.0240377	0	0.0388701	0.0810616	0.168921	0.124365	0.00834851	0	0.0824828	0	0.00273357	0.378	0.0520481	1.08784
GSM971998	0.0273953	0	0.176425	0.036855	0.0175345	0.138276	0	0	0.0210346	0.0221379	0.0352415	0	0	0.0420104	0.116501	0.215084	0.0243958	0.00916193	0.0877853	0.0279163	0	0.00224496	0.016	0.282062	0.97561
GSM972001	0.0526303	0	0.178368	0.0574104	0.111865	0.0262475	0.0908677	0.024189	0.0413562	0	0.0843137	0	0	0.0998473	0.0632312	0.0681979	0.0147739	0	0	0.0867019	0	0	0.043	0.190952	1.0197
GSM972002	0.00921196	0	0.0388704	0.0423552	0	0.148883	0	0.0135264	0	0	0.0592922	0	0	0.13145	0.0456523	0.0763167	0.0145481	0.00205686	0	0.352834	0	0.0650022	0.006	0.320021	0.963165
GSM972003	0	0.0502633	0.253977	0.0563398	2.71e-05	0.0869615	0.0254398	0.137964	0.0200244	0	0.0528052	0	0	0.0633965	0.0824841	0.0463313	0.0176442	0.0467477	0	0.0474534	0	0.0121407	0.21	0.0824028	1.05069
GSM972004	0.0520087	0	0.162364	0.0717535	0	0.111296	0.014029	0.0456387	0.0297784	0	0.115176	0	0	0.0592348	0.0768612	0.0996954	0.0157676	0	0	0.146396	0	0	0.037	0.206513	1.01532
GSM972005	0.00210647	0	0.0403702	0.103855	0	0.0248046	0	0.0841928	0.0561075	0	0.0257505	0.0293216	0.00463564	0	0.0086694	0.03898	0.0601276	0	0	0.494841	0	0.0262377	0.008	0.302874	0.958705
GSM972012	0	0.02292	0.125154	0.00759592	0	0.232747	0	0.0373784	0.00427442	0	0.060635	0	0.0122541	0.118414	0.0345678	0.068751	0.00208389	0.0622297	0	0.210994	0	0	0	0.503408	0.86363
GSM972014	0	0	0.0498842	0.0668746	0	0.0366628	0	0.0612458	0.0147087	0	0.00851836	0	0	0.106971	0.055455	0.0816365	0.0646144	0.0250264	0	0.37369	0.0145534	0.0401586	0	0.509047	0.863207
GSM972017	0.0252407	0	0.0820843	0.0760807	0	0	0.0610226	0.0786628	0.0742337	0.0185574	0.0472723	0	0	0.258804	0.0357017	0.116099	0.0211987	0	0	0.0991495	0	0.00589318	0.065	0.152732	1.04159
GSM972021	0.00960999	0	0.0753357	0.0559018	0	0.137889	0	0.0826815	0.0300763	0	0.0156534	0	0	0.224024	0.0679336	0.113705	0.0159959	0.00403074	0	0.143089	0	0.0240744	0.05	0.174701	1.01906
GSM972022	0.0604645	0	0.107984	0.0674234	0	0.0254415	0.0426785	0.0750186	0.0668542	0.0206103	0.0499743	0	0	0.0914607	0.111825	0.100253	0.0520068	0	0	0.108665	0	0.0193402	0.083	0.139566	1.04123
GSM972024	0	0.0242516	0.0847296	0.012423	0	0.259619	0.0106766	0.00735922	0.0096438	0	0.105167	0	0.0110175	0.128245	0.0204427	0.0550544	0.0641727	0.0145245	0	0.192673	0	0	0.01	0.29733	0.969813
GSM972025	0.0299265	0	0.175759	0.175007	0	0.0661784	0	0.0347909	0.0755112	0.00171629	0	0	0.00676614	0.0103348	0.0669025	0.110426	0.0920602	0	0	0.154557	0	6.33e-05	0.042	0.194904	1.01279
GSM972027	0	0.0856621	0.0721422	0.07953	0	0	0.107218	0	0.0512114	0	0.152205	0	0	0.166254	0.00014428	0.0888183	0.0352834	0.00841362	0	0.11375	0	0.0393681	0	0.403774	0.917381
GSM972028	0.0116957	0	0.169015	0.150161	0	0.0950622	0.00917067	0.0332551	0.0286665	0	0.0464957	0	0	0.00814572	0.04923	0.155804	0.083728	0	0	0.101376	0	0.0581944	0.557	0.0258117	1.08871
GSM972031	0	0.0404339	0.136765	0.0517627	0.00813964	0.061681	0	0.0845512	0.0195103	0	0.0615491	0	0	0.158716	0.0628161	0.105922	0.0417525	0.00899879	0	0.15659	0	0.000810755	0.01	0.296541	0.966123
GSM972032	0	0.057625	0.0559494	0	0.0634416	0.131234	0.06846	0.0431416	0.0208392	0.00492487	0.0663812	0	0	0.155004	0.0365807	0.10908	0.0337119	0.0339607	0	0.119666	0	0	0.591	0.019965	1.09518
GSM972033	0	0.0352378	0.124931	0.191015	0	0.0208511	0	0.056839	0.0976778	0	0.0395583	0	0	0.0364391	0.010936	0.126922	0.05249	0.0518082	0	0.155295	0	0	0	0.395553	0.920183
GSM972034	0	0.089177	0.132201	0.0855334	0.0174561	0	0	0.0575169	0.0741365	0.0186414	0.00852748	0	0	0.0370025	0.0374206	0.0781467	0.0364596	0.0750052	0	0.216852	0	0.035924	0.022	0.252304	0.992217
GSM972035	0	0.0563394	0.0871602	0.0925011	0	0.0781543	0.070049	0.0517888	0.0458133	0	0.110539	0	0.00768841	0.0277412	0.0433809	0.15877	0.0406719	0.0188181	0	0.110585	0	0	0.022	0.253602	0.986071
GSM972036	0	0.0982876	0.120164	0.0713646	0.0532674	0.00729583	0.0662954	0.0713483	0.05132	0	0.0618251	0	0.012858	0.0871692	0.08225	0.0491438	0.0492358	0	0	0.116077	0	0.00209809	0.006	0.319749	0.949119
GSM972037	0	0.0350735	0.110566	0.167923	0	0	0	0.0928241	0.0373278	0	0.063912	0	0	0.0835715	0.0455116	0.0840172	0.0354349	0.0542281	0	0.186423	0	0.00318719	0.029	0.227663	0.997699
GSM972038	0	0.0412436	0.0404989	0.0293229	0	0.0622776	0.0406874	0.113585	0.0291288	0.0331834	0.0414326	0	0	0.0298498	0.0544283	0.163566	0.0447095	0.078573	0	0.167346	0.00138759	0.0287791	0.119	0.11779	1.03347
GSM972040	0	0.0487074	0.0719715	0.0282071	0.00245662	0.132064	0.0587003	0.0303911	0.00864224	0	0.0980246	0	0	0.136315	0.0253076	0.113691	0.0947861	0.0472842	0	0.10345	0	0	0.056	0.170111	1.02418
GSM972041	0	0.0634414	0.0504956	0.0532846	0	0.0890002	0.0403603	0.0446119	0.0178405	0	0.0282998	0	0	0.179235	0.0344438	0.105718	0.0233517	0.0428083	0	0.173326	0	0.0537835	0.032	0.221591	0.992307
GSM972042	0.0705158	0	0.219365	0.0592051	0	0.0727177	0	0.0376335	0.0893368	0	0.0367808	0	0	0.0707018	0.0778559	0.0151581	0.0542936	0.0535901	0	0.142092	0	0.000753808	0.476	0.0376504	1.08922
GSM972043	0	0.0638694	0.0671767	0.0620477	0	0.116204	0.106259	0.0533685	0	0	0.0884285	0	0	0.160874	0.0298566	0.0865746	0.0454808	0.0207496	0	0.0991101	0	0	0.003	0.3468	0.940175
GSM972044	0	0	0.069854	0.0904569	0	0.0953437	0	0.0588223	0.0119803	0	0.0442994	0	0	0.0902128	0.0119724	0.0881037	0.0830187	0.0231241	0	0.258452	0	0.0743599	0	0.465647	0.884527
GSM972045	0.0784749	0	0.0484803	0.0799785	0	0.10005	0	0.187713	0.0103797	0	0.0735792	0	0	0.151267	0.016981	0.100231	0.034312	0.0167851	0	0.10177	0	0	0	0.600794	0.807674
GSM972046	0.0376523	0	0.0423629	0.0508164	0	0.221561	0.0385454	0.0277973	0.00841488	0.0771245	0.000547491	0	0	0.109319	0.0761977	0.182495	0.064607	0	0	0.0393705	0	0.0231887	0.014	0.285298	0.967607
GSM972048	0	0	0.124751	0.0558298	0	0.086459	0.0113988	0.0428927	0.0223504	0	0.102988	0	0.0238221	0.160384	0.0206229	0.122241	0.0254834	0.0461561	0	0.126312	0	0.028309	0	0.42264	0.90611
GSM972049	0	0.0652715	0.0412761	0.0669521	0	0.148875	0	0.0246283	0.0482785	0	0.0923356	0	0.01455	0.155006	0.0156586	0.0841533	0.0027214	0.0359448	0	0.204349	0	0	0.005	0.33045	0.947032
GSM972050	0.0610737	0	0.219813	0.121646	0	0.165555	0	0.0603571	0.0658661	0	0.0329337	0	0.0207008	0.01537	0.0224245	0.0586792	0.0248159	0.00158094	0	0.118734	0.0104503	0	0.022	0.250465	0.992046
GSM972052	0.0502012	0	0.153667	0.0467123	0	0.0316554	0.0358622	0.0833075	0.0742219	0	0.0558409	0	0	0.0918033	0.120811	0.0884716	0.0319604	0.00961338	0	0.125872	0	0	0.057	0.168111	1.0389
GSM972053	0	0.0654497	0.0628953	0	0	0.148307	0.10186	0.0705625	0.0131035	0	0.118218	0	0	0.0639653	0.0808125	0	0.0566133	0.0631718	0	0.12217	0	0.0328714	0.006	0.320653	0.947572
GSM972056	0.0173717	0	0.0785474	0.119617	0	0	0.00446549	0.138195	0.0409381	0	0.122389	0	0.0075585	0.0762943	0.0752456	0.0932755	0.0470183	0.00246299	0	0.160126	0	0.0164948	0.006	0.312982	0.972475
GSM972057	0	0.0751566	0.0815489	0.153095	0	0	0.0753105	0.0625287	0.0314324	0	0.0274936	0	0	0	0.0598736	0.133111	0.061994	0	0	0.175062	0	0.0633941	0.017	0.279062	0.967378
GSM972061	0	0.0303236	0.12687	0.147039	0	0	0.0381591	0.0543234	0.0529775	0	0.0864565	0	0	0.17076	0.0521239	0.113168	0.00514102	0	0	0.114503	0	0.00815541	0.038	0.203506	1.1066
GSM972062	0.0177479	0	0.128497	0.10017	0	0.133766	0.0115854	0.0391217	0.00371156	0	0.0127166	0	0	0.0706244	0.0283157	0.114347	0.114998	0.00236475	0	0.184871	0	0.0371624	0	0.525213	0.851244
GSM972066	0.0593076	0	0.131348	0.0477961	0	0.0844891	0.0529068	0.0172203	0.0235747	0.0161277	0.0361794	0	0	0.207675	0.0445749	0.0799996	0.00366572	0	0	0.149967	0	0.0451674	0.5	0.0344415	1.05801
GSM972070	0.031699	0	0.179768	0.0671098	0	0.178092	0	0.0068414	0.0549659	0.02099	0.00374287	0	0	0.0587372	0.026626	0.153664	0.114399	0.0126245	0.0305642	0.0348147	0.0173844	0.00797675	0.337	0.0585443	1.06447
GSM972074	0	0	0.101609	0.0492658	0	0.128984	0.0554325	0.0377753	0.00201521	0	0.0638913	0	0	0.169738	0.0490181	0.0848325	0.0952466	0.0254186	0	0.111137	0	0.0256367	0.148	0.101854	1.06257
GSM972081	0	0	0.170914	0.0658734	0	0.200703	0.0093287	0.0135532	0.0303089	0	0.0655721	0	0	0.0585206	0.0513819	0.118966	0.068873	0.0397007	0	0.081955	0	0.0243487	0.261	0.0703822	1.08031
GSM972086	0	0.0401194	0.101943	0.14171	0	0.0153575	0	0.17339	0.0163605	0.00539906	0	0.0239313	0	0.0926591	0.117161	0.0918718	0.0796724	0.0160899	0	0.0805152	0	0.00381997	0.063	0.158765	1.0437
GSM972087	0.0458465	0	0.150637	0.0238644	0.0375321	0.138223	0.0497694	0.0444934	0	0.055148	0.0192301	0	0	0.102386	0.073353	0.0273387	0.00421617	0.0378122	0	0.190151	0	0	0.003	0.352067	0.938788
GSM972090	0	0.0235607	0.0975525	0.0832391	0	0.124637	0	0.0717302	0.0638647	0	0.0642979	0	0	0.0145059	0.00870378	0.138673	0.0590543	0.0697582	0	0.171126	0	0.00929625	0.003	0.34488	0.955895
GSM972091	0	0.0765187	0.0631539	0.0749634	0.0138406	0.0322001	0.12812	0.0317559	0.0440433	0	0.0840863	0	0	0.0421553	0.0343273	0.0586201	0.05162	0.0500807	0	0.214515	0	0	0.043	0.193052	1.00438
GSM972096	0	0	0.130942	0.043814	0.192891	0	0	0.0598016	0.0948509	0	0.0675777	0	0.012149	0.0263897	0.0442353	0.0166375	0.0823326	0	0	0.228379	0	0	0.046	0.184504	1.02597
GSM972098	0	0.0890537	0.0788099	0.135139	0	0.172908	0	0.123513	0.0869984	0	0.00546944	0.00712688	0.00356684	0.0175458	0.0259355	0.139823	0.0380931	0.0281156	0	0.0479024	0	0	0.033	0.215699	1.00091
GSM972099	0	0.018931	0.11794	0.0963353	0.0377123	0.0283275	0.17285	0.0441839	0.036848	0	0.0559155	0	0	0.0206653	0.0327912	0.105263	0.0842833	0	0	0.143068	0.00488605	0	0.098	0.129916	1.07402
GSM972100	0	0.0486332	0.0703877	0.0713575	0	0.07343	0	0.07884	0.0271112	0	0.091438	0	0	0.152427	0.0393828	0.0554107	0.0286357	0.0184387	0	0.234682	0	0.00982487	0	0.406448	0.920702
GSM972101	0.0381361	0	0.191677	0.121974	0	0.18905	0	0.0526892	0.00312324	0	0.0578786	0	0.0010636	0	0.0411042	0.102899	0.0997047	0.0198131	0	0.0710798	0.00980802	0	0.515	0.0316313	1.09077
GSM972105	0	0.0779162	0.086102	0.133632	0	0	0.0478247	0.144806	0.0236734	0	0.0232173	0	0	0.172118	0.0542137	0.0991851	0.0306197	0.0290164	0	0.077676	0	0	0.031	0.225391	1.01152
GSM972108	0.00112711	0	0.125888	0.0765099	0	0.0521891	0.145906	0.0850667	0.0197699	0.029124	0.0252294	0	0	0.125406	0.0912361	0.0949396	0.0418424	0	0	0.0857669	0	0	0	0.451092	0.891566
GSM972109	0	0.0644767	0.0566116	0	0	0.0162863	0.004352	0.0720435	0.0340322	0.00684029	0.118988	0	0	0.199493	0.0612647	0.0942618	0.0241592	0.00594056	0	0.191422	0.0106482	0.0391802	0.016	0.282921	0.967413
GSM972110	0.013779	0	0.162058	0.208137	0	0.106769	0.0117848	0.080198	0	0	0.0297398	0	0.00694948	0	0.0934265	0.125045	0.0474222	0.00353671	0	0.111155	0	0	0	0.425154	0.904216
GSM972111	0	0	0.321333	0.148532	0	0.116898	0.00110577	0.0215021	0.0422729	0	0.0419524	0	0.00337849	0.0219937	0.0323164	0.0784736	0.027598	0.00224658	0	0.133481	0	0.00691569	0	0.471317	0.883595
GSM972114	0.00545175	0	0.122517	0.0290041	0.0361749	0.0629416	0	0.0151269	0.0060626	0	0.0207478	0	0	0.108828	0.0194775	0.0769415	0.0076002	0.0509189	0	0.329534	0	0.108673	0	0.403891	0.916771
GSM972115	0	0.0526432	0.100446	0.0692814	0	0.136985	0	0.106748	0	0.00677114	0.0114749	0.0247919	0	0.0681844	0.062574	0.181056	0.0642705	0.00475356	0	0.0790861	0	0.0309342	0	0.440711	0.897111
GSM972116	0	0.0126453	0.181708	0.0464562	0	0.22657	0	0.0479957	0.0433163	0	0.0283585	0	0.00898925	0	0.0181713	0.120111	0.134429	0.000817334	0.0853598	0.0406768	0	0.00439594	0.009	0.30144	0.957031
GSM972117	0.0142679	0	0.0561762	0.137917	0	0.00610942	0.162395	0.0914396	0	0.051633	0.0611497	0	0	0.0877689	0.176049	0.0949974	0.0111025	0.00691012	0.0207544	0.00975691	0	0.0115728	0.006	0.313387	0.979897
GSM972118	0	0.0892356	0.114353	0.14625	0	0.106927	0	0.0601629	0.0628599	0	0.0454669	0.00850102	0	0.0145153	0.0222962	0.0891632	0.0826248	0.0122151	0	0.0995849	0.0315146	0.0143297	0.038	0.206028	1.00194
GSM972119	0	0.0357587	0.099869	0.0826224	0.00315491	0	0.14517	0.0521532	0.0887403	0	0.0605733	0	0	0.0625282	0.0318672	0.141241	0.0805815	0	0	0.0798926	0	0.0358475	0.13	0.112389	1.03516
GSM972121	0.0519249	0	0.158928	0.0495838	0.0119619	0.105653	0	0.0655328	0.0445171	0	0.122387	0	0	0.0815372	0.0382733	0.0789389	0.0181749	0	0	0.172587	0	0	0.004	0.334323	0.946157
GSM972122	0	0.0303426	0.118794	0.139158	0.0314561	0.0701677	0	0.0620135	0.0202913	0	0.030178	0	0	0.0711146	0.0317456	0.101965	0.062601	0.0221434	0	0.208029	0	0	0	0.530864	0.847244
GSM972123	0.0844549	0	0.135658	0.0714421	0.0475453	0.0202737	0.0538164	0.0666485	0.0148255	0	0.151048	0	0	0.0982391	0.0507484	0	0.0329831	0.0427744	0	0.129542	0	0	0	0.483268	0.874558
GSM972124	0.0326418	0	0.142272	0.0765131	0.0575236	0.0293897	0.0583258	0.0234595	0.03884	0.0129335	0.0374571	0	0	0.129498	0.0733068	0.130443	0.0492177	0	0.0427555	0.0654228	0	0	0.206	0.0839224	1.07219
GSM972126	0	0.143298	0.0788395	0.0662669	0	0.0844248	0.0697913	0.0458089	0.0485868	0	0.0965687	0	0	0.0899756	0.090593	0	0.0338556	0.0432559	0	0.0899137	0	0.0188217	0	0.539203	0.846584
GSM972129	0.028159	0	0.153941	0.0882986	0	0	0.0643389	0.109158	0.0197182	0.013173	0	0	0.0147079	0.0627703	0.100083	0.113197	0.0464997	0	0	0.185955	0	0	0.21	0.0824029	1.06445
GSM972130	0	0.03626	0.0596161	0.0733953	0	0.0952278	0.0904945	0.0219866	0.0396633	0	0.109847	0	0	0.115707	0.0898209	0.055262	0.0950167	0	0	0.0992386	0	0.0184646	0.023	0.246152	0.99637
GSM972135	0	0.0172529	0.0924933	0.166398	0	0.0665692	0	0.0457238	0.0996651	0	0.0529437	0.00793089	0	0.00936261	0.0155627	0.169873	0.0775303	0.0368118	0	0.141883	0	0	0	0.500294	0.866175
GSM972136	0	0	0.104209	0.018403	0	0.212054	0.010209	0	0.0262414	0	0.0933205	0	0	0.155264	0.0269012	0.104259	0.0304137	0.0338102	0	0.140161	2.2e-05	0.0447315	0.04	0.199773	1.02966
GSM972137	0	0.0425524	0.0915034	0.0450105	0.00545452	0.126339	0.0857193	0.005337	0.0158257	0	0.099497	0	0	0.103654	0.0671471	0.119781	0.0627056	0	0	0.129473	0	0	0.022	0.252116	0.996859
GSM972138	0.0696638	0	0.207592	0.213712	0	0.0602741	0	0.0388966	0.032567	0	0.0193645	0	0	0.0289652	0.0498035	0.115378	0.0153137	0.00274983	0	0.138444	0	0.00727525	0.023	0.247994	0.989379
GSM972139	0	0.0402572	0.104181	0.030138	0.0356464	0.015114	0.0833109	0.0592048	0.0434698	0	0.111877	0	0	0.132833	0.0196208	0.109543	0.0369292	0.0108316	0	0.136883	0	0.030161	0.005	0.327545	0.951717
GSM972142	0	0	0.121178	0.0157519	0	0.277549	0.00567619	0.0127572	0.0136062	0	0.0674597	0	0	0.0390463	0.0923166	0.103671	0.0999412	0.0256364	0	0.0988888	0	0.026522	0.023	0.249155	0.983853
GSM972144	0	0	0.202357	0.113368	0.0546598	0.0429211	0.0814138	0.0380797	0.00688227	0	0.12627	0	0	0.00502696	0.027561	0.14363	0.0584651	0	0	0.0891151	0	0.0102512	0.26	0.0704403	1.05311
GSM972145	0.0956019	0	0.124739	0.0296238	0	0.132945	0	0.0814651	0.0320427	0.0112578	0.0822625	0	0	0.0290346	0.0907627	0.130425	0.0124512	0	0	0.147388	0	0	0.022	0.257103	0.980218
GSM972147	0	0.0140145	0.0340588	0.042824	0.023198	0.0599152	0.118398	0.0472342	0	0	0.0715218	0	0	0.0916438	0.178274	0.143131	0.0277711	0.0301698	0	0.100978	0	0.0168678	0.023	0.249163	0.984124
GSM972148	0	0.0489784	0.0507965	0.17426	0	0	0.126993	0.111525	0.0317267	0	0.0230174	0	0	0.0642316	0.125616	0.102737	0.0453649	0	0	0.0684338	0	0.0263197	0.005	0.331084	0.953193
GSM972149	0.0655661	0	0.143486	0.0773976	0	0.0085147	0.119073	0	0.0347005	0	0.0510986	0	0	0.0552738	0.0589449	0.109229	0.0274068	0.00797786	0	0.189292	0	0.0520386	0.004	0.334128	0.96104
GSM972150	0.00729204	0	0.227832	0.0355309	0	0.201586	0.00127492	0.0347071	0.00903783	0	0.048186	0	0	0.0926633	0.05557	0.103954	0.0664378	0.0288053	0.0249422	0.0245141	0.0125771	0.0250901	0.022	0.254548	0.982294
GSM972151	0.0197655	0	0.165604	0.0704099	0	0.0811797	0.0236361	0.027678	0.0568433	0	0.0193779	0	0	0.135485	0.0805136	0.126312	0.0466947	0.0424157	0	0.101484	0	0.00260087	0.221	0.0793626	1.08127
GSM972152	0.0496046	0	0.141786	0.073691	0	0.0408533	0.0875295	0.0529169	0.0223234	0	0.0629537	0	0	0.146917	0.0275711	0.0723488	0.0127479	0.0245796	0	0.184177	0	0	0.063	0.15772	1.03178
GSM972153	0.00470638	0	0.167652	0.000279151	0	0.196129	0	0.115361	0	0	9.55e-06	0.0305697	0	0.0593923	0.0763667	0.119258	0.00848022	0.0300323	0	0.136217	0.020205	0.0353417	0	0.474157	0.879758
GSM972154	0	0.11132	0.0821387	0	0	0.24453	0	0.0337059	0.00960826	0.0186871	0.0503665	0	0	0.0450335	0.0853659	0.0806621	0.0381278	0.0443788	0	0.141752	0	0.0143235	0	0.443105	0.896391
GSM972155	0	0.0641437	0.109034	0.0903193	0	0.110441	0.0562871	0.0595514	0.0200811	0	0.13749	0	0	0.0320519	0	0.0573712	0.035029	0.0627035	0	0.130123	0.0187402	0.0166327	0	0.418983	0.910499
GSM972156	0	0	0.177802	0.0740633	0	0.0604428	0	0.0180682	0.0669573	0	0.0231564	0	0	0.0577144	0.0333769	0.123917	0.0650294	0.0210028	0	0.200497	0.0394773	0.0384956	0	0.523411	0.855035
GSM972159	0	0.0799736	0.121183	0.0489069	0	0.173086	0	0.113611	0	0	0.0283482	0	0	0.00824901	0.0972701	0.0750555	0.0351264	0.0176719	0	0.182661	0	0.018858	0.003	0.34779	0.94074
GSM972161	0	0	0.127576	0.10109	0	0.163906	0	0.0184116	0.0141734	0	0.00705358	0.0271339	0	0.082052	0.0136011	0.178281	0.0679886	0.0511282	0	0.125752	0	0.0218521	0.032	0.216884	1.00114
GSM972163	0	0.00465135	0.206905	0.0760393	0	0.231216	0	0.0380471	0.0113788	0.00524476	0.0618621	0	0	0.0721674	0.0437679	0.114423	0.0228311	0.0164625	0	0.0862876	0	0.00871625	0	0.451194	0.892062
GSM972166	0	0.0140288	0.0973755	0.042838	0	0.216631	0	0.042063	0.00141926	0	0.0384015	0	0	0.0815696	0.0212705	0.0697095	0.070651	0.00750312	0	0.242113	0.0112335	0.0431925	0.003	0.347048	0.945114
GSM972167	0.039101	0	0.156662	0.0361784	0	0.233245	0	0.0421952	0.0403003	0	0.0615287	0	0.00345216	0.0480973	0.0403465	0.0676517	0.0509953	0.0220865	0	0.142009	0	0.0161506	0	0.390062	0.923539
GSM972169	0	0.00241982	0.114164	0.0905033	0	0.106671	0	0.0745386	0.0226844	0	0.0113666	0.00301206	0	0.0539511	0.0422026	0.117925	0.116095	0.0461388	0	0.166182	0.0151242	0.0170218	0.001	0.368543	0.936301
GSM972172	0	0	0.0913556	0.105115	0	0	0	0.106772	0.083933	0	0.0564109	0	0	0.036589	0.0225227	0.0805141	0.0690122	0.105035	0	0.24274	0	0	0.05	0.174099	1.01815
GSM972174	0.0260739	0	0.177807	0.26293	0	0	0	0.118597	0.0292092	0	0.0134018	0	0	0.0930545	0.0645923	0.0759811	0.0130822	0.0144941	0	0.110778	0	0	0.017	0.27437	0.967522
GSM972175	0	0.00191072	0.188762	0.230003	1.03e-06	0	0.0360534	0.0596543	0.0526418	0	0.0465697	0	0	0	0.0301096	0.0755521	0.119387	0.0230295	0	0.120723	0	0.0156016	0	0.411433	0.910988
GSM972177	0.0462473	0	0.116355	0.123992	0	0	0.0662123	0.0392166	0.0710109	0	0.0768991	0	0	0.148153	0.0165971	0.104542	0.0609003	0	0	0.129875	0	0	0.006	0.31021	0.96462
GSM972178	0	0.0670678	0.080719	0.129697	0	0.0864597	0	0.0801173	0.0811101	0	0.0740857	0	0.0319347	0	0.0404619	0.103608	0.0547675	0	0	0.169971	0	0	0	0.378325	0.929199
GSM972180	0	0	0.0331559	0.401078	0	0	0.128545	0.0877292	0.0136858	0.0200113	0.014388	0.0195753	0.00830637	0	0.0715187	0.0698325	0.0256156	0.0125977	0	0.0939602	0	0	0.032	0.220632	1.00277
GSM972182	0.0411276	0	0.182283	0.0430851	0.0406754	0.136524	0	0.0237327	0.0310903	0	0.0981123	0	0	0.0327882	0.000428234	0.0773094	0.0634696	0.0102281	0	0.181769	0	0.0373776	0.043	0.190334	1.01125
GSM972183	0.0645023	0	0.224424	0.149444	0	0.0424456	0	0.00400041	0.11726	0	0.073435	0	0	0	0	0.125476	0.0258262	0.0272888	0	0.145898	0	0	0.044	0.188486	1.00538
GSM972185	0	0.0986469	0.126658	0.140914	0	0	0	0.0579943	0.133678	0	0.0321052	0	0	0.0169391	0.0175822	0.134332	0.0685691	0.00342659	0	0.169154	0	0	0	0.500624	0.864839
GSM972188	0	0	0.105025	0.0414679	0.0134414	0.0864377	0.00877296	0.0377564	0.0504605	0	0.0872158	0	0	0.0443414	0.0333563	0.157603	0.118333	0.0345928	0	0.16461	0	0.0165861	0	0.404408	0.914325
GSM972189	0	0.0448176	0.0555378	0.119881	0	0	0.138309	0.0528143	0.0173472	0.0838774	0.0604177	0	0	0.0717809	0.145484	0.109646	0.0825469	0.0124228	0.0051174	0	0	0	0.016	0.282343	0.974799
GSM972190	0	0.0554357	0.114727	0.054084	0.0345043	0.0324663	0.0887562	0.0422826	0.0587282	0	0.122811	0	0	0.145142	0.0207541	0.056237	0.0380021	0	0	0.13607	0	0	0.068	0.148937	1.03183
GSM972191	0	0.0727057	0.074977	0.0231914	0.063449	0.0896526	0	0	0.0672949	0	0.058299	0	0	0.152595	0.0933128	0.102871	0.0223019	0	0	0.17935	0	0	0.023	0.243388	0.992779
GSM972193	0.0735331	0	0.168126	0.166723	0	0.0619341	0.0398254	0.113333	0.0627889	0	0.0441788	0	0.00185804	0.0594851	0.0486126	0.0409465	0.0215848	0.0296884	0	0.0673827	0	0	0.065	0.153978	1.02883
GSM972194	0.0734672	0	0.116949	0.151126	0	0	0.0613212	0.0744118	0.0705135	0	0.0667045	0	0.0281805	0.123062	0.00718801	0.0243846	0.051556	0.00586887	0	0.145267	0	0	0.169	0.0936311	1.05878
GSM972195	0.0277456	0	0.102926	0.0965212	0	0.0495378	0	0.136896	0.0183011	0	0.042976	0.0467795	0	0.0682117	0.0649052	0.0708336	0.0758195	0.0141386	0	0.163942	0	0.020467	0.501	0.0338064	1.06973
GSM972196	0	0.0794887	0.0746754	0.119109	0.00827289	0	0.0551809	0.110033	0	0	0.0770365	0	0	0.0478382	0.094366	0.0615867	0.0198437	0	0	0.205138	0.00187732	0.0455545	0.017	0.274102	0.97605
GSM972197	0.0491089	0	0.170939	0.0836483	0	0.0949812	0	0.0558674	0.0879268	0	0.0317793	0	0	0.152011	0.0387133	0.0491931	0.0347464	0.00141123	0	0.134297	0	0.015377	0	0.429421	0.904899
GSM972198	0	0.0269258	0.100178	0.126081	0	0.119474	0.0447382	0.00678711	0.0408778	0	0.106764	0	0	0.0608542	0.0123267	0.114575	0.113912	0.0363606	0	0.0890238	0.00112133	0	0.095	0.133012	1.05802
GSM972199	0	0.0467361	0.134189	0.139074	0	0.0373422	0	0.111361	0.0699125	0	0.054895	0	0.0208164	0.0550261	0.0652332	0.0962694	0.074518	0	0	0.0946271	0	0	0.038	0.20271	0.997507
GSM972200	0.0460532	0	0.139258	0.0816941	0	0.0687295	0.0712742	0.0899714	0.0229372	0	0.0154494	0	0	0.0568085	0.0491504	0.0992934	0.0876194	0.0283315	0	0.132732	0	0.0106979	0.651	0.0135378	1.09185
GSM972202	0.0194166	0	0.14454	0.0232668	0	0.110753	0.0332958	0.0331041	0.0313975	0.0255279	0.0389655	0	0	0.103213	0.0596814	0.107014	0.0660263	0.0201827	0	0.0958249	0.0375988	0.0501911	0.033	0.21631	1.00717
GSM972203	0.0320788	0	0.0829199	0.179706	0	0	0.0713165	0.0910585	0.026913	0.00840003	0.0559142	0	0	0.020508	0.0828248	0.132924	0.134943	0.0199859	0.00644231	0.034377	0	0.0196884	0	0.453238	0.890934
GSM972205	0.0431414	0	0.0694231	0.216019	0	0	0.128821	0.0934507	0	0	0.0350436	0	0	0.0143251	0.127885	0.0763079	0.0844377	0	0	0.111145	0	0	0.035	0.211872	0.994732
GSM972211	0	0.0819836	0.0515755	0.0465451	0	0.0647509	0	0.0459292	0.0604531	0	0.0512731	0	0	0.244975	0.0446275	0.118409	0.0473838	0	0	0.133949	0	0.00814525	0.011	0.290029	0.975711
GSM972212	0	0.0413903	0.0627008	0.0444725	0	0.130251	0.0440015	0.0291339	0.0053075	0	0.118292	0	0	0.0840445	0.0360257	0.118011	0.0673073	0.0326912	0	0.181069	0	0.00530127	0.163	0.0953714	1.05608
GSM972214	0	0.0200933	0.10487	0.0361409	0	0.162431	0	0.0338152	0.0255848	0	0.0396355	0	0	0.122844	0.0111864	0.149973	0.0217682	0.0572914	0	0.100517	0.0787433	0.0351074	0.006	0.322777	0.951986
GSM972215	0.0147669	0	0.0451842	0.0619202	0	0.0379989	0.0122663	0.120662	0.0250781	0	0.0657907	0	0	0.125905	0.146828	0.117896	0.0286722	0.041634	0	0.117242	0	0.0381554	0.006	0.319787	0.961919
GSM972216	0.0448886	0	0.113596	0.0673819	0	0.0735906	0.0708255	0.0560625	0.0506967	0	0.0892995	0	0	0.152098	0.021412	0.0781088	0.0523344	0	0	0.0933146	0	0.0363912	0	0.498489	0.872328
GSM972217	0	0.0610677	0.0512797	0.0480328	0	0.0833531	0.0581817	0.0624462	0	0	0.0502785	0	0	0.157604	0.0798071	0.142328	0.073357	0	0	0.10469	0	0.0275745	0.029	0.229721	0.996146
GSM972218	0	0.0091916	0.0800493	0.04123	0	0.307834	0	0.0399321	0	0	0.0685544	0	0	0.00590849	0.0274299	0.0996502	0.129505	0.0290112	0	0.161704	0	0	0.016	0.28108	0.981252
GSM972219	0	0.00880458	0.0824576	0.0821044	0	0.122717	0	0.0259224	0.0476797	0	0.0773597	0	0	0.189213	0.0434606	0.0977349	0.0085337	0.0278381	0	0.172027	0	0.0141474	0.001	0.358288	0.936959
GSM972221	0	0	0.106759	0.0567026	0	0.139375	0.0200586	0.0644161	0	0.0215481	0.0677539	0	0	0.122767	0.0676913	0.0848067	0.0276298	0.0296209	0	0.190872	0	0	0	0.412635	0.910281
GSM972222	0	0	0.0932604	0.0764049	0	0.139633	0	0.0387895	0	0	0.0123491	0.0189995	0	0.0496378	0.0689453	0.127969	0.158658	0.0205767	0	0.174818	0.00269173	0.0172667	0.021	0.259692	0.978586
GSM972225	0.018674	0	0.0643978	0.152998	0	0.0626859	0.0497799	0.133858	0.00903108	0	0.0443672	0	0	0.0311227	0.0597609	0.0996439	0.050884	0.0228264	0	0.188485	0	0.0114853	0.019	0.267961	0.985435
GSM972226	0	0.0411503	0.0696294	0.0352114	0	0.186222	0	0.0258149	0.0137603	0	0.0915685	0	0	0.103635	0.0273102	0.120965	0.0132524	0.0233115	0	0.203129	0	0.0450397	0	0.511801	0.861855
GSM972227	0	0.00926762	0.106758	0.0929087	0	0.2161	0	0.0257498	0.0595998	0	0.0962967	0	0.012393	0	0.0352166	0.122362	0.0618158	0.0139713	0	0.147561	0	0	0	0.377362	0.935037
GSM972228	0	0.00908983	0.120673	0.108654	0	0.0469969	0.00386039	0.11106	0.0739646	0.0170621	0.0115748	0	0.0234983	0	0.0463243	0.15159	0.0480124	0.0349172	0	0.192723	0	0	0.001	0.365088	0.933407
GSM972230	0.017113	0	0.0791661	0.136358	0.0399482	0	0	0.0965242	0.0401016	0	0.0213449	0.0173124	0	0.204801	0.068602	0.105803	0	0.050804	0	0.099959	0	0.022163	0.548	0.027385	1.07122
GSM972233	0	0.0370135	0.0396154	0.000327132	0.00627163	0.0481443	0.0450383	0.0203267	0.00993717	0.028335	0.0216982	0	0	0.402297	0.0319777	0.107878	0.0263306	0	0	0.152733	0	0.0220766	0.102	0.126768	1.03837
GSM972236	0	0.0261072	0.0712485	0.0780137	0	0.00256695	0.105073	0.0386991	0.0313732	0	0.0529562	0	0	0.140607	0.0613917	0.15319	0.0451229	0	0	0.132261	0	0.0613892	0.029	0.230811	0.988337
GSM972237	0	0.085303	0.0682753	0.0524454	0.00267304	0.140997	0.116398	0	0.0245208	0	0.0809137	0	0.00452146	0.100398	0.0446373	0.00507782	0.0479242	0.0561559	0	0.145691	0	0.0240672	0.206	0.0839452	1.07231
GSM972241	0	0.0398719	0.0652157	0.0291888	0	0.0768809	0.0240106	0.0728189	0.0316963	0.0539415	0.101897	0	0	0.0865905	0.131398	0.0791201	0.0453645	0	0	0.140812	0	0.0211928	0.184	0.0902732	1.06233
GSM972243	0.0381087	0	0.106876	0.109532	0	0.177123	0.028614	0.0431555	0	0.0607681	0	0.0170366	0	0.0363862	0.0525708	0.119718	0.0675082	0.0153277	0	0.105966	0	0.0213086	0.206	0.0838477	1.09505
GSM972245	0	0.00936284	0.13604	0.165616	0	0	0	0.115202	0.0850112	0	0.00424465	0	0	0.0233736	0.0578358	0.159888	0.0382855	0.0339008	0	0.145487	0	0.025752	0	0.426714	0.904486
GSM972246	0	0.0764778	0.083871	0.167647	0	0.00726872	0.0423259	0.0494133	0.0358608	0	0.05711	0	0	0.0727536	0.0624117	0.152745	0.0278152	0.0500128	0	0.0913785	0	0.0229083	0.173	0.0926226	1.04445
GSM972247	0	0.0232787	0.0500393	0.0831138	0	0	0	0.0896649	0.066317	0.00919402	0	0.00882067	0	0.278762	0.0605166	0.116409	0.0283832	0	0	0.185501	0	0	0.001	0.361811	0.933238
GSM972248	0.00384158	0	0.164184	0.133016	0	0.055319	0	0.080771	0.0611359	0	0.0304777	0	0	0.0577641	0.0853866	0.131136	0.0531637	0.0219366	0	0.0993425	0	0.0225257	0.011	0.293014	0.966648
GSM972249	0.0116716	0	0.110267	0.21594	0	0.0257431	0.00906617	0.0816572	0.0143548	0	0.0233334	0	0	0.0768211	0.0807459	0.150944	0.106616	0	0	0.0712048	0	0.0216346	0.006	0.321025	0.95874
GSM972253	0.0479114	0	0.150274	0.0270457	0	0.148491	0.0411669	0.0405432	0.0233186	0	0.0743453	0	0	0.0539212	0.0330034	0.146135	0.0331312	0.0319666	0	0.117064	0	0.031682	0.056	0.169787	1.01675
GSM972256	0	0.0851706	0.0869147	0.0855293	0.0184816	0	0.0700354	0.0945793	0.00755934	0	0.107691	0	0	0.0909706	0.0395114	0.0852595	0.0435753	0.0144217	0	0.130342	0	0.0399579	0	0.411438	0.911945
GSM972257	0	0.102692	0.0798938	0.0905508	0	0.0288139	0.0815338	0.0660852	0.0394584	0.0134846	0.0402634	0	0	0.0873759	0.0790613	0.125429	0.0374682	0	0	0.12092	0	0.00697019	0	0.377956	0.928605
GSM972258	0	0.0191368	0.0592451	0.0803011	0	0.0291249	0.118617	0.00752832	0.0475526	0	0.0586526	0	0	0.0439211	0.0378844	0.209649	0.0665377	0.00930267	0	0.180695	0	0.0318526	0.004	0.341455	0.940291
GSM972259	0	0	0.226689	0.101515	0	0.0365506	0	0.107043	0.056692	0.050523	0.0265756	0	0.00474182	0.016333	0.0742043	0.120614	0.0533295	0.0136251	0	0.10362	0	0.00794384	0	0.445075	0.896024
GSM972260	0.0199119	0	0.07354	0.108181	0	0.0349317	0.0101268	0.0898877	0.0312811	0	0.0906977	0	0	0.0862186	0.0241102	0.105435	0.0519806	0.0321473	0	0.238712	0	0.00283824	0.151	0.100797	1.03343
GSM972264	0	0.030457	0.0261929	0.0344233	0	0.00311531	0.0411335	0.0892302	0	0.0281742	0.0288397	0.0178341	0	0.169441	0.177618	0.123847	0.0138628	0.00804908	0	0.178537	0	0.0292451	0	0.497129	0.867007
GSM972266	0	0.0247901	0.201913	0.197481	0.00965954	0	0	0.0594202	0.0107677	0	0.0778924	0	0	0.028945	0.0381312	0.134001	0.00977514	0.123111	0.0197982	0.0527284	0	0.0115866	0	0.415573	0.912119
GSM972267	0	0.0109325	0.145018	0.203186	0	0	0	0.0802408	0.0432423	0	0.0245568	0	0	0	0.05268	0.109463	0.166933	0.00195647	0	0.140548	0	0.0212425	0	0.477489	0.882436
GSM972268	0	0	0.129132	0.176025	0	0.0803814	0	0.072459	0.0575871	0	0	0.0393684	0.0540966	0.0608543	0.0428942	0.111043	0.0435629	0	0	0.132596	0	0	0	0.565514	0.826483
GSM972269	0.0408641	0	0.182073	0.0415271	0	0.177453	0	0	0.0313344	0	0.0765115	0	0	0.193584	0.0264855	0.0946879	0.0186889	0	0	0.116791	0	0	0	0.453596	0.890862
GSM972270	0.00989071	0	0.183128	0.0300159	0	0.102162	0.0432791	0.055248	0.00304945	0.0876146	0.042417	0	0	0.158887	0.0653751	0.0777371	0.0414849	0.011767	0	0.0697793	0	0.0181646	0.023	0.243629	0.983336
GSM972271	0	0.017412	0.0560239	0.283918	0	0	0	0.086378	0.0567161	0	0	0.0375978	0	0.0587919	0.0921967	0.103228	0.061438	0.00051855	0	0.103689	0	0.0420919	0.021	0.26002	0.974409
GSM972272	0.0992629	0	0.0870097	0.157326	0	0.0124491	0	0.0951748	0.0832362	0	0.0874723	0	0	0.0147796	0.0286144	0.116894	0.0238731	0.0299083	0	0.127346	0	0.0366531	0.12	0.117602	1.0316
GSM972273	0.00568466	0	0.171875	0.0695529	0	0.226089	0	0.0585624	0.0523444	0	0.0393576	0	0	0	0.037003	0.150129	0.0789209	0.0266407	0	0.0766994	0	0.0071405	0.004	0.338886	0.944623
GSM972276	0	0.0393203	0.090525	0.169536	0	0	0.0743785	0.0805768	0.0126368	0	0.0579611	0	0	0.0637272	0.151668	0.0930312	0.0266945	0.0531335	0	0.0584622	0	0.0283483	0	0.426088	0.904281
GSM972277	0	0.0509295	0.0514186	0.0145027	0	0.135289	0	0.0489064	0.0467444	0	0.0693673	0	0	0.134098	0.067328	0.0759681	0.00667364	0.0340712	0	0.234677	0	0.0300255	0.045	0.186107	1.01749
GSM972278	0	0.0378132	0.0878159	0.0130002	0	0.0503886	0.00858605	0.106932	0.0271546	0.0821953	0.0637073	0.00448766	0	0.138586	0.129544	0.0970678	0.0178069	0.052743	0	0.0477552	0	0.0344156	0.006	0.31576	0.953021
GSM972281	0	0	0.123851	0.0416095	0	0.157917	0.0909385	0.0276733	0	0.11425	0	0	0	0.222629	0.0695631	0.0591526	0.00522158	0	0	0.0871947	0	0	0	0.509793	0.860714
GSM972282	0.0468	0	0.0560471	0.0327138	0.0334085	0.0744517	0.0303052	0.0366423	0	0	0.0761805	0	0	0.2763	0.0487915	0.0951392	0	0.0326799	0	0.142261	0	0.0182796	0.005	0.331199	0.945133
GSM972284	0.0514911	0	0.0657161	0.155877	0	0	0.0836797	0.0845625	0.0290341	0	0.0835724	0	0.0145323	0.0508933	0.0499058	0.153139	0.0320727	0	0	0.111108	0	0.0344153	0	0.456692	0.891168
GSM972285	0	0	0.0683435	0.0473901	0.0677278	0.0839989	0	0	0	0	0.0717937	0	0	0.145459	0.0252132	0.0570129	0.0258283	0.0185045	0	0.330033	0.0176523	0.0410427	0	0.586069	0.826288
GSM972288	0.0568279	0	0.077991	0.189315	0	0	0	0.0776407	0.118593	0	0.00360727	0.0257315	0	0.10164	0.0230616	0.150117	0	0	0	0.113125	0	0.0623498	0	0.486398	0.874567
GSM972289	0.0591447	0	0.142875	0.0492191	0.0103233	0.0764632	0	0.044951	0.120141	0	0.116758	0	0.000871091	0.0257322	0.0281452	0.0878593	0.0276706	0	0	0.183614	0	0.0262318	0	0.434994	0.89991
GSM972295	0	0.00566089	0.133855	0.114132	0	0	0	0.133239	0.0977246	0	0.0448095	0.00161455	0	0.0933285	0.028147	0.136511	0.0289757	0.0299036	0	0.126985	0	0.0251129	0	0.393563	0.94674
GSM972296	0.0255157	0	0.246354	0.0583544	0	0.203889	0.016673	0.0404466	0.0275585	0.0351334	0.0522721	0	0	0.0768364	0.0671627	0.0275501	0.0178566	0.0212444	0	0.0761889	0	0.00696415	0.067	0.150172	1.0531
GSM972298	0.0305271	0	0.107813	0.0927599	0	0	0.0382653	0.113145	0.0313749	0	0.0206338	0	0	0.168441	0.0707648	0.137121	0.0111255	0.0305165	0	0.119771	0	0.0277412	0.014	0.286276	0.973557
GSM972300	0.0413022	0	0.0861488	0.0663671	0	0.332324	0.00162452	0	0	0.00129647	0.0294128	0	0	0	0.0409517	0.156618	0.151401	9.49e-06	0	0.0901869	0	0.00235751	0.205	0.084029	1.06696
GSM972302	0	0.0434506	0.106211	0.0937349	0.000744335	0.090961	0.00398054	0.0337279	0.0619689	0	0.0557867	0	0.0454021	0.082486	0.0235009	0.111287	0.0690969	0.0152626	0	0.162399	0	0	0.005	0.324346	0.952638
GSM972303	0	0.0395652	0.0596332	0.0592066	0	0.142815	0.106825	0.0280798	0.073998	0	0.0914687	0	0	0.043425	0.0320489	0.0569144	0.0139345	0.0425756	0	0.17975	0	0.0297605	0	0.510366	0.862674
GSM972304	0.0146629	0	0.155957	0.0716462	0.0148178	0.0256755	0.0723065	0.0612697	0.0524641	0.053294	0	0	0	0.193098	0.0697199	0.0229886	0.0203815	0.00603563	0	0.164228	0	0.00145442	0.028	0.232998	1.00478
GSM972306	0	0.0809654	0.0941425	0.0600435	0.019414	0	0.0368332	0.0470774	0.0496938	0.0144863	0.0689157	0	0	0.196505	0.0274123	0.0771431	0.0232685	0.041622	0	0.125849	0	0.0366282	0	0.392209	0.922182
GSM972307	0	0.0415608	0.0533588	0.213978	0	0.0379907	0.0780204	0.0737656	0.0585574	0	0.0907888	0	0	0.019842	0.0766135	0.0151325	0.0634841	0.0451266	0	0.126355	0	0.00542621	0	0.477659	0.882175
GSM972308	0.0453635	0	0.0641782	0.125348	0	0	0.0190984	0.108066	0	0.0247852	0	0.0611331	0	0.0861263	0.128068	0.144803	0.0879045	0	0	0.087379	0	0.0177462	0.065	0.153632	1.04203
GSM972309	0	0.0729494	0.0753892	0.159489	0.0132669	0	0.0996992	0.106491	0.0658511	0	0.0878902	0	0	0.0602848	0.00916729	0.00175873	0.0529723	0.0695142	0	0.123228	0.00204914	0	0	0.457463	0.888708
GSM972311	0	0.0441586	0.0964183	0.0782792	0	0.073914	0	0.0588382	0.0489853	0	0.0204145	0.0574821	0	0.0131157	0.0795256	0.249128	0.0602832	0	0.0857794	0	0	0.0336778	0.099	0.128828	1.03861
GSM972312	0.0247473	0	0.0555807	0.159588	0	0	0.0933718	0	0.0295082	0	0.141868	0	0	0.118175	0.0286452	0.0716608	0.0355629	0	0	0.190291	0.0102967	0.0407045	0.001	0.364408	0.938969
GSM972313	0	0.0730254	0.0956006	0.118869	0	0.0833168	0.0651768	0.0725793	0.0542298	0	0.0335505	0	0	0.0370473	0.0753826	0.128042	0.057303	0.00759068	0	0.0616694	0	0.0366177	0.013	0.287304	0.970248
GSM972314	0	0.00359996	0.0198696	0.165008	0	0	0.0555713	0.118513	0.0339608	0	0	0.0729705	0	0.0687584	0.173773	0.140124	0.0855728	0	0	0.045453	0	0.0168255	0.029	0.229525	0.990398
GSM972315	0	0.0072308	0.136672	0.100091	0	0.108475	0	0.045347	0.0886813	0	0.0500756	0	0	0.0384498	0.0782772	0.147519	0.0858727	0	0	0.10345	0	0.00985796	0	0.471074	0.881313
GSM972318	0.0406673	0	0.149134	0.0561943	0	0.0926634	0.0246131	0.0632149	0	0.0139512	0.0615753	0	0	0.0417952	0.0391783	0.133235	0.0259665	0.00683553	0	0.192181	0	0.0587939	0.091	0.136136	1.04058
GSM972319	0	0.0389548	0.10821	0.204726	0	0	0.00672736	0.0938718	0.031509	0	0.0447595	0	0	0.0164755	0.130183	0.101706	0.0947259	0.0313395	0.0173808	0.0631735	0	0.0162574	0	0.438622	0.898756
GSM972320	0.00300598	0.00703523	0.138756	0.0584144	0	0.142309	0.0660475	0.0319592	0.0227535	0.0106626	0.0210554	0	0	0.0320181	0.0505615	0.189859	0.0948922	0.0104111	0.0107392	0.0919073	0	0.0176122	0.407	0.0470918	1.09742
GSM972321	0.00677854	0.0224013	0.206933	0.117738	0.00864026	0.0277967	0	0.108991	0.013607	0.0405614	0	0.0234005	0	0.0946366	0.0638885	0.108032	0.0357261	0.0130375	0.0440612	0.0286523	0.00276729	0.0323505	0.364	0.0546059	1.09045
GSM972322	0.0919325	0	0.112343	0.0255422	0	0.18886	0.0274284	0.0782286	0.0361557	0.00139484	0.0874518	0	0	0.0322956	0.0875439	0.0489287	0.0666007	0.0192572	0	0.0755258	0	0.0205113	0.029	0.227387	1.00096
GSM972323	0	0.0128188	0.184932	0.0379652	0.00397659	0.0110061	0.0705176	0.0159758	0.0270174	0	0.0976441	0	0	0.160238	0.045884	0.167964	0.0674985	0	0	0.0945989	0.00196284	0	0	0.508101	0.862002
GSM972324	0	0.0239355	0.058493	0.0445703	0	0	0.117281	0.0687669	0.0543094	0.0543772	0.0849275	0.032068	0	0.138983	0.0774432	0.111967	0.0668728	0	0	0.0348726	0	0.0311322	0.14	0.106449	1.06927
GSM972326	0	0	0.107598	0.0361257	0	0.315446	0	0.0163962	0.0933956	0	0.0585763	0	0	0.0341523	0.0454876	0.129839	0.0434963	0	0	0.119486	0	0	0.771	-0.00109262	1.07192
GSM972331	0.03931	0	0.0979767	0.00886256	0.0188765	0.0888049	0.059133	0.0331125	0.0287615	0.00148356	0.0756411	0	0	0.232186	0.0196411	0.0925936	0.0118871	0.0107401	0	0.170648	0	0.0103415	0	0.413166	0.909917
GSM972333	0.048237	0	0.114027	0.00774717	0	0.125057	0.0443784	0.0344289	0.0440267	0	0.0877634	0	0	0.129928	0.0437116	0.136006	0.0516281	0.0290441	0	0.0886973	0	0.0153202	0.039	0.201569	1.01501
GSM972335	0.0427372	0	0.182167	0.0277415	0	0.154988	0.0584483	0.0376252	0.0147348	0	0.0418306	0	0	0.0435442	0.0362137	0.140166	0.0238173	0.0105926	0	0.160597	0	0.0247965	0.001	0.361125	0.944538
GSM972336	0.00917942	0	0.153055	0.0419227	0	0.100794	0	0.0497068	0.0500204	0	0.0528408	0	0	0.095095	0.0295563	0.170292	0.0953289	0.00184124	0.0351476	0.0819408	0	0.0332789	0.042	0.194079	1.03721
GSM972338	0.00163973	0	0.213362	0.0823652	0.032046	0.0944551	0.0528039	0.0441953	0.0105507	0.00129983	0.0348343	0	0.000898281	0.0359883	0.0501175	0.0699452	0.101094	0.0197673	0	0.136376	0	0.018261	0.02	0.262205	0.973491
GSM972339	0	0.00674445	0.162577	0.0661322	0	0.177209	0	0.0522021	0.022976	0	0.0522898	0	0.00171654	0.0411435	0.0913907	0.1292	0.083386	0.0293932	0	0.0742985	0	0.0093402	0	0.515576	0.857765
GSM972340	0.0150044	0	0.0276749	0.0386879	0	0.00963477	0.0696504	0.0112058	0.0130002	0	0.101872	0	0	0.295059	0.00757086	0.0616102	0	0	0	0.294619	0.00216337	0.0522473	0.009	0.299675	0.958878
GSM972343	0	0	0.0693983	0.0166779	0	0.235955	0	0.0224163	0.0503803	0	0.0461558	0	0.0105415	0.0249943	0.0949039	0.0770998	0.212097	0	0	0.13938	0	0	0.163	0.0954939	1.0364
GSM972344	0	0.0639792	0.0718164	0.0551414	0.0580354	0.0663709	0.0841842	0.034105	0.0101229	0	0.0672548	0	0.0150634	0.118944	0	0.0869049	0.00984822	0.0455615	0	0.212668	0	0	0.063	0.157393	1.02831
GSM972346	0	0.0935524	0.0751813	0.0836194	0	0.172178	0	0.0242112	0.0320498	0	0.101322	0	0.00784897	0.0554826	0.015774	0.0624366	0.0121506	0.0370825	0	0.16043	0	0.066681	0.136	0.107491	1.03098
GSM972347	0.0585283	0	0.140701	0.147988	0	0	0.0645102	0.0962464	0.0363641	0.0248791	0	0.00426113	0	0.0519577	0.133395	0.112894	0.0348927	0	0	0.0931254	0	0.000256588	0	0.45877	0.887954
GSM972348	0.0294155	0	0.140017	0.0598407	0	0.216694	0.0875502	0.0463347	0	0	0.0691781	0	0	0.036503	0.0133266	0.104468	0.0276652	0.0927052	0	0.064722	0	0.0115797	0	0.488795	0.872036
GSM972350	0	0.00580161	0.210771	0.0514191	0	0.221169	0	0.0600523	0.0541854	0	0.072253	0	0.00930228	0.0787497	0.0184487	0.0798591	0.0382232	0.00393324	0	0.0958323	0	0	0	0.41594	0.910315
GSM972351	0	0	0.241168	0.0433511	0	0.147427	0.00554738	0.0576781	0.0398509	0.000247526	0.0583888	0	0	0.120415	0.0241482	0.146597	0.0377324	0	0	0.0718286	0	0.00561945	0.05	0.174356	1.01701
GSM972354	0	0.00347572	0.0322457	0.272912	0	0	0.156095	0.0837176	0	0	0	0.0386039	0	0.0610258	0.180409	0.06212	0.010588	0.0168123	0	0.0767	0	0.00529455	0	0.454321	0.890224
GSM972356	0.0335815	0	0.12418	0.0192146	0	0.140097	0.0820065	0.0718203	0	0.0240291	0.0726127	0	0	0.116919	0.0843274	0.0881036	0.0312068	0	0	0.104104	0	0.00779754	0	0.416337	0.910126
GSM972357	0	0.0968569	0.119461	0.0107545	0	0	0	0.163587	0.07364	0.13884	0.00526277	0.0389859	0	0.021817	0.0451694	0.115412	0.0492582	0	0	0.100598	0.0203568	0	0	0.411829	0.92037
GSM972358	0.0219363	0	0.125024	0.0353671	0	0.138255	0.00345738	0.0685692	0.0142852	0	0.0546601	0	0	0.105782	0.0697661	0.100466	0.128588	0.0195759	0	0.0928997	0.00397872	0.0173892	0.006	0.315457	0.96929
GSM972362	0.0637751	0	0.194726	0.109888	0	0.112771	0.0709579	0.0688805	0.0543555	0	0.0280745	0	0	0.0557573	0.0440881	0.0360543	0.0417415	0	0	0.118931	0	0	0	0.412438	0.911477
GSM972364	0	0	0.0875984	0.114738	0	0.163303	0	0.0296071	0.036289	0	0.0894056	0	0	0.109137	0.019894	0.146495	0	0	0	0.193941	0	0.00959241	0	0.393456	0.919157
GSM972368	0	0	0.142928	0.14982	0	0.0182153	0.0586762	0.0721075	0.008159	0	0.0729561	0	0	0.129702	0.0188503	0.0439827	0.0169533	0.0152405	0	0.214141	0	0.0382682	0	0.422239	0.906552
GSM972370	0.0473179	0	0.137666	0.118715	0	0.0747769	0.0507582	0.0337603	0.0717899	0	0.0605041	0	0	0.0793015	0.0435953	0.109042	0.0513356	0	0	0.121438	0	0	0	0.395117	0.922625
GSM972371	0.0117941	0.0534615	0.0476694	0.0447525	0.0176515	0.0608031	0	0.125122	0	0.0108374	0.061386	0	0.000122008	0.258886	0.0163705	0.115738	0.0419567	0.00572956	0	0.11759	0.0101296	0	0.004	0.335937	0.948996
GSM972373	0	0.0669105	0.049726	0.0894631	0.0682093	0.0257368	0.0540981	0	0.0631718	0	0.0986627	0	0	0.118629	0.0275712	0.116715	0.0894507	0	0	0.130173	0	0.00148189	0.008	0.303301	1.00399
GSM972374	0.0325777	0	0.119698	0.0365318	0	0	0.0975484	0.117764	0.0185594	0.0504162	0.0404797	0	0	0.0566766	0.116956	0.111645	0.0491112	0	0	0.152037	0	0	0.096	0.132131	1.04474
GSM972379	0.0492037	0	0.191603	0.0823447	0.034119	0.0795473	0	0.0626076	0.0559952	0.00867856	0.0217048	0	0	0.0707827	0.0386335	0.147592	0.0351173	0	0	0.12207	0	0	0	0.39056	0.919838
GSM972382	0	0.011608	0.026572	0.0841952	0.00697177	0.00366078	0.0781336	0.0108135	0.0335136	0	0.0686647	0	0	0.43167	0.0434203	0.0419919	0.0355556	0.0253291	0	0.0978999	0	0	0	0.466038	0.885551
GSM972383	0.00640177	0	0.227322	0.0927832	0	0.169981	0.00863504	0.00238131	0.0465675	0	0.0495467	0	0	0.103513	0.0439401	0.100818	0.0428916	0.0061647	0.0749499	0.0241034	0	0	0.065	0.152694	1.04054
GSM972386	0	0	0.201832	0.0813687	0	0.113294	0.0181765	0.0765193	0.0171859	0	0.0255865	0	0	0.0559642	0.0468194	0.139422	0.0552547	0	0	0.135926	0.0116999	0.0209509	0.011	0.292911	0.968465
GSM972387	0	0.00220277	0.110843	0.0432252	0.0173514	0.140779	0.105337	0	0	0	0.0883521	0	0	0.161673	0.039331	0.0639339	0.0180398	0.0512984	0	0.156389	0	0.00124556	0.017	0.275617	0.974448
GSM972388	0	0.0824565	0.0426145	0.0419282	0.0390404	0.0245728	0.00398052	0	0.0398093	0	0.104881	0	0	0.134553	0.101887	0.103979	0.0682683	0.0131623	0	0.198866	0	0	0.038	0.203517	1.00753
GSM972389	0	0	0.0778845	0.0630966	0	0.195944	0.0797751	0.00655489	0	0	0.0734298	0	0	0.118259	0.177745	0.113045	0.045244	0	0	0.0490219	0	0	0.057	0.167785	1.03105
GSM972390	0	0.0150834	0.231058	0.204756	0	0	0	0.0850858	0.0784915	0	0.049021	0	0	0.0445709	0.035997	0.105097	0.0277073	0.0152975	0	0.10428	0	0.00355435	0.044	0.189077	1.00966
GSM972392	0.060498	0	0.0816727	0.0714555	0.00854924	0	0.0258146	0.111759	0.027536	0.0339451	0.00610736	0	0	0.147372	0.064424	0.12817	0.0319156	0	0	0.167653	0	0.033128	0	0.45394	0.8957
GSM972393	0.00412115	0	0.127464	0.0900916	0.0325808	0.0303401	0.0478174	0.0603134	0.0135008	0	0.0724392	0	0	0.233944	0.040125	0.0661972	0.0059487	0.0107487	0	0.159615	0	0.00475302	0.273	0.0671522	1.06974
GSM972396	0	0.051056	0.114081	0	0	0.435395	0	0	0.0104577	0	0.0384451	0	0.0191004	0.00979329	0.0258155	0.104602	0.0307377	0.0627963	0	0.0977203	0	0	0	0.457957	0.888967
GSM972397	0	0.0620879	0.136843	0.17725	0	0.028456	0.0925801	0.0715801	0	0.0564805	0.00465447	0	0	0.050973	0.0830444	0.0801497	0.045677	0.0286524	0	0.0492293	0.0307205	0.00162192	0.027	0.237601	1.01769
GSM972398	0	0	0.117916	0	0	0.257869	0.0986364	0.0127283	0	0	0.0800628	0	0	0.00906413	0.0498849	0.0728417	0.107	0.0174532	0	0.0855094	0.00886872	0.0821648	0.001	0.354743	0.935841
GSM972399	0	0.0277338	0.0942199	0.0693531	0	0.0729847	0.0262026	0.0584813	0.0502318	0	0.0709878	0	0	0.14544	0.0432143	0.0926275	0.112481	0.00590667	0	0.130136	0	0	0.258	0.0712138	1.09395
GSM972400	0.000110851	0	0.0917923	0.0991453	0	0.0637855	0	0.0545544	0.0204471	0	0	0.0479135	0	0.064059	0.0417782	0.150394	0.102096	0	0	0.200446	0.0294709	0.034007	0.453	0.0407129	1.07744
GSM972411	0.0285073	0	0.105375	0	0	0.253546	0.0538421	0.0655486	0	0	0.0829678	0	0	0.0824144	0.0161816	0.0832612	0.0793271	0.0291388	0	0.108258	0.00197022	0.0096623	0.007	0.309118	0.965265
GSM972414	0.0342052	0	0.134064	0.0657054	0	0.143115	0.0297102	0.0675935	0	0	0	0.0170352	0	0.0594181	0.0419748	0.102415	0.0886734	0.0241684	0	0.144269	0.0321087	0.0155439	0	0.421178	0.906544
GSM972415	0	0.0625327	0.177542	0.0614439	0.0943332	0.046017	0.0729275	0.0210048	0.042994	0	0.0640589	0	0	0.0500085	0	0.0357119	0.0171238	0.0674702	0	0.186832	0	0	0	0.387483	0.929409
GSM972418	0	0.0707741	0.0707817	0.0674289	0	0	0.0393152	0.119791	0.026611	0.00972836	0	0.024162	0	0.309032	0.0848754	0.0960209	0.0633329	0	0.018147	0	0	0	0.054	0.171875	1.03733
GSM972423	0	0.00745365	0.104194	0.0701558	0	0.129948	0	0.0631211	0.105549	0	0.105638	0	0.0159522	0.109064	0.0604998	0.0578003	0.0445375	0.00722299	0	0.118864	0	0	0.617	0.0169995	1.08965
GSM972424	0.0497923	0	0.0427458	0.0325681	0.0386378	0	0.098643	0	0.072577	0	0.168412	0	0	0.189285	0.0178201	0.0503599	0.0434782	0	0	0.186334	0	0.00934609	0.366	0.0542316	1.07659
GSM972429	0.00180996	0	0.287839	0.10728	0	0.0629214	0.00779577	0.0860706	0.0549436	0	0.0351815	0	0	0	0.0677993	0.109972	0.0472873	0.0157797	0	0.0934995	0	0.0218203	0	0.470458	0.883016
GSM972434	0.0591518	0	0.275289	0.0477303	0	0.15115	0.0565755	0.00215645	0.012696	0	0.0900445	0	0	0	0.0344348	0.134952	0.0412628	0	0	0.0813622	0	0.0131947	0	0.442237	0.901835
GSM972435	0	0.012393	0.16947	0.0423087	0	0.114152	0.0792533	0.0437199	0	0	0.104393	0	0.0166851	0.0417452	0.0305743	0.162978	0.0339564	0	0	0.132458	0	0.0159128	0.14	0.106213	1.06755
GSM972436	0	0.0426058	0.0199555	0.0564226	0	0.0259415	0	0.0103501	0.0390003	0	0.0527733	0	0	0.369554	0.0149114	0.171936	0.040154	0	0	0.105151	0	0.0512443	0	0.496839	0.867547
GSM972439	0.0686205	0	0.165555	0.0653653	0	0.115162	0.107875	0.0111872	0.0239844	0	0.0767546	0	0.0157911	0	0.0483789	0.165179	0.0250418	0	0.0486753	0.0285818	0	0.033848	0.014	0.285508	0.963545
GSM972442	0.105902	0	0.0244436	0.0745416	0	0.157102	0.064358	0.058202	0	0.0849669	0.00922341	0	0	0.0687978	0.184246	0.100149	0.04455	0	0.0184051	0.00511205	0	0	0	0.500301	0.87255
GSM972443	0.00340012	0	0.0783958	0.080058	0	0.00469592	0.0105238	0.087122	0.0334733	0	0.0829274	0.0166062	0	0.243551	0.0659656	0.112113	0.0191747	0	0	0.157056	0	0.00493765	0.007	0.304391	0.959353
GSM972450	0.00821827	0	0.110357	0.0268964	0	0.176172	0.00360792	0.0640153	0.0462218	0	0.0922758	0	0	0.0730969	0.0417598	0.0992669	0.0285788	0.0291667	0	0.200367	0	0	0.002	0.353783	0.937302
GSM972451	0	0.0617017	0.0780591	0.0584172	0.0469347	0.0602446	0.0763378	0.0250445	0	0	0.0919584	0	0	0.074326	0.0516379	0.127573	0.0706583	0	0	0.138641	0	0.0384658	0	0.601432	0.821393
GSM972453	0	0.0846907	0.0559685	0	0.0323524	0.172067	0	0.00483031	0.0351066	0	0.0646057	0	0	0.23182	0.022475	0.0735858	0.0301714	0.0132687	0	0.179058	0	0	0	0.409382	0.911895
GSM972454	0.0569346	0	0.151352	0.0639146	0	0.108541	0.0790179	0.0525756	0.00214724	0.0194224	0.045639	0	0	0.0782123	0.0789759	0.111762	0.0345409	0	0	0.0980481	0.017008	0.00190898	0.005	0.325456	0.955997
GSM972456	0.000503462	0	0.137937	0.0604942	0	0.182059	0.0214189	0.00199108	0.0276366	0	0.0601131	0	0	0.0529542	0.0847409	0.201115	0.0437737	0	0	0.0919811	0	0.0332822	0.013	0.287147	0.968082
GSM972457	0.0205547	0	0.138583	0.124351	0	0.225677	0	0.0510187	0.0212798	0	0.0786008	0	0.0140158	0.0245164	0.0366706	0.0958247	0.041122	0.0239539	0	0.102643	0.00118873	0	0	0.396689	0.917672
GSM972459	0.0641008	0	0.148057	0.0765787	0.0229804	0.000229313	0.113732	0.0258888	0	0	0.179578	0	0	0.0440476	0.0762309	0.0654067	0.0309756	0.00385894	0	0.0877344	0	0.0606001	0.043	0.193151	1.0057
GSM972461	0	0.000186506	0.0690083	0.116141	0	0	0	0.0851898	0.0654685	0.01762	0.0142994	0.00651661	0	0.126992	0.155237	0.141354	0.0528337	0	0	0.149152	0	0	0	0.397414	0.917056
GSM972462	0	0.076555	0.0773949	0.124155	0.0910271	0	0.116152	0.00868072	0	0	0.0911058	0	0	0.11476	0.102529	0.0672765	0.0489531	0.0163016	0	0.0636242	0	0.00148625	0.044	0.188491	0.998903
GSM972463	0.0314938	0	0.186699	0.1343	0	0.21234	0	0.0340057	0.0411403	0	0.0605747	0	0	0.053545	0.0185013	0.101759	0.0109796	0.0260396	0	0.0843324	0.00428951	0	0	0.570637	0.828814
GSM972466	0	0.0287844	0.0559762	0.18945	0	0	0.00326685	0.0898685	0.044239	0	0.0880373	0	0	0.055312	0.0603537	0.0545995	0.00127626	0.0621488	0	0.184601	0	0.0820865	0.479	0.0374882	1.07549
GSM972469	0.013193	0	0.155677	0.0144784	0	0.110852	0	0.0676498	0.0560191	0.00572532	0.0759685	0	0	0.0946799	0.0279351	0.0973446	0.0466887	0.0392819	0	0.159473	0	0.0350341	0.133	0.110534	1.05117
GSM972473	0	0.0150647	0.092635	0.108786	0	0.0999621	0.0537353	0.0479031	0	0	0.0457236	0	0	0.0325678	0.0427954	0.0950113	0.0674162	0.0504398	0	0.192646	0.0130105	0.0423034	0.006	0.311144	0.960992
GSM972475	0.0493618	0	0.126746	0.0644151	0	0.176705	0	0.00564968	0.0541428	0.00225386	0.0134501	0	0	0.211548	0.0295425	0.122122	0.0209381	0	0	0.123125	0	0	0.04	0.200126	1.02922
GSM972477	0	0.0270719	0.102365	0.246049	0	0	0.0126591	0.127524	0.069258	0	0.027471	0	0	0.0277156	0.0784857	0.103794	0.0420071	0.0282101	0	0.0762523	0.0174612	0.0136751	0.055	0.171363	1.02353
GSM972478	0.0214588	0	0.218868	0.107235	0	0.0420042	0	0.111565	0	0.0011525	0	0.0253737	0	0.0808007	0.0841166	0.085751	0.0962992	0.0347167	0	0.0665326	0.00639359	0.0177327	0.044	0.189505	1.0118
GSM972480	0	0	0.118011	0.2355	0	0.126241	0	0.0734004	0.0267107	0	0.0181009	0	0	0.00602344	0.0882496	0.0730484	0.107074	0.0294973	0.0168817	0.0642744	0	0.0169876	0.408	0.0469055	1.10939
GSM972487	0.0552118	0	0.15156	0	0	0.159674	0	0.0246697	0.0876433	0	0.0783599	0	0	0.0982274	0.010831	0.0964549	0.0254272	0.0291539	0	0.152048	0	0.0307389	0.007	0.303551	0.964363
GSM972488	0.0233484	0	0.325752	0.0106703	0	0.166718	0	0.00449843	0.0573054	0.0101468	0.0533971	0	0	0.0620854	0.011384	0.114278	0.0194283	0.0204322	0	0.120555	0	0	0.191	0.0883529	1.06988
GSM972489	0.0543677	0	0.121094	0.0455466	0	0.0882015	0.0206526	0.0537052	0.0297214	0.0308801	0.113157	0	0	0.0721319	0.0448977	0.103207	0.0205869	0.00839711	0	0.18626	0	0.00719379	0.041	0.198185	1.02115
GSM972490	0	0.0166376	0.0514663	0.0587302	0	0	0.113137	0.0502164	0.0510121	0	0.0941107	0	0	0.156864	0.0301869	0.0591256	0.0250399	0	0	0.246061	0	0.0474119	0.027	0.236954	0.995763
GSM972492	0.010306	0	0.0418894	0.174247	0	0	0.0324426	0.0519463	0.0479697	0	0.0679581	0.0702427	0	0.0384239	0.0748366	0.135806	0.135782	0.00642642	0	0.0857223	0	0.0260012	0.038	0.203721	1.02347
GSM972495	0	0.0162106	0.0476007	0.195211	0	0	0.139844	0.0713699	0	0	0.0590631	0	0	0.0484026	0.102882	0.0765345	0.15754	0	0	0.0639058	0	0.0214364	0.039	0.201565	1.01769
GSM972496	0.0424905	0	0.144511	0.102496	0	0.117643	0.0142892	0.0962114	0.0041072	0.0248993	0.0960774	0	0	0.0282532	0.0507044	0.0644167	0.025833	0.0414494	0	0.135999	0	0.0106203	0	0.42794	0.903427
GSM972497	0	0.0648723	0.100953	0.0448834	0	0.0595198	0.0253355	0.0426151	0.046016	0	0.0640987	0	0	0.259097	0.0588677	0.092012	0.0749418	0	0	0.0667875	0	0	0	0.419353	0.908604
GSM972498	0	0.0519934	0.0538631	0	0	0.213304	0	0.0312235	0.0331003	0.0219371	0.116793	0	0	0.100637	0.0339885	0	0.174275	0.0519452	0	0.0915691	0	0.0253705	0.058	0.165865	1.02867
GSM972499	0.0443945	0	0.0900919	0	0	0.0262097	0.0581212	0.0964373	0	0.0247227	0	0.0319351	0	0.026621	0.151829	0	0.0071295	0.122484	0	0.207541	0	0.112483	0	0.470849	0.882013
GSM972501	0.0392244	0	0.160765	0.130745	0	0	0.0174671	0.0786261	0.0353479	0.017432	0.0237407	0	0	0.169508	0.0459903	0.0541235	0.0245248	0	0	0.178362	0	0.0241439	0.013	0.286584	0.968677
GSM972502	0	0	0.171595	0.144707	0	0.0295377	0	0.0590138	0.0531515	0	0.0378014	0	0	0.108696	0.0242804	0.141675	0.0766536	0.00471181	0	0.134455	0	0.0137214	0.152	0.100174	1.05908
GSM972505	0.0439279	0	0.128077	0.0741959	0	0	0.0825523	0.0428785	0.0500328	0	0.0994633	0	0	0.243756	0.0396817	0.0296379	0.0104099	0.0105149	0	0.14442	0	0.000452073	0.028	0.232706	1.00043
GSM972507	0.0517986	0	0.156929	0.134306	0	0	0.00612702	0.105278	0.033288	0.0244704	0	0.0151992	0	0.0226312	0.140004	0.173668	0.0272167	0.0292494	0	0.079835	0	0	0.13	0.112622	1.06412
GSM972508	0.0319594	0	0.111473	0.0815493	0	0.072556	0.0761732	0.110835	0	0.0587621	0.0214256	0	0	0.0561048	0.0624442	0.107043	0.0193479	0.037695	0	0.136277	0.011597	0.00475822	0.004	0.337243	0.949309
GSM972509	0.0126935	0	0.0765497	0.0778172	0	0.118563	0.0450802	0.0849313	0.0341177	0	0.0799155	0	0.0130806	0.100569	0.0406137	0.102084	0.0562695	0.0522841	0	0.0803325	0.0250996	0	0.201	0.0856262	1.05459
GSM972510	0	0.0567753	0.184417	0.0587655	0	0.193942	0	0.0209103	0.0545302	0	0.0360185	0	0.0204868	0	0.0218667	0.130394	0.048048	0.0141218	0	0.159724	0	0	0.147	0.102851	1.06161
GSM972511	0	0.0460387	0.06444	0.0230618	0	0.0884277	0.036816	0.0328574	0	0	0.0551709	0	0	0.0846434	0.108472	0.151887	0.126728	0	0	0.127551	0.00121523	0.0526908	0.06	0.161683	1.05261
GSM972512	0.0341693	0.000984045	0.112767	0.000721306	0	0.151489	0	0.0893288	0.0525612	0	0.0755256	0	0	0.122836	0.0253743	0.087714	0.0211351	0.0320718	0	0.173705	0	0.0196185	0.395	0.0491052	1.06441
GSM972513	0	0	0.0796535	0.0394149	0	0.195428	0	0.0705839	0.0105198	0	0.00401703	0.00604424	0	0.0993824	0.0497855	0.167408	0.0839252	0.040471	0	0.125765	0	0.0276019	0.059	0.164038	1.02567
GSM972514	0	0.0804223	0.0609988	0.0506654	0.00208081	0.171396	0.161864	0	0	0	0.0588032	0	0	0.0458407	0.0459751	0.0810319	0.0811715	0	0	0.130759	0	0.0289923	0.022	0.254862	0.985202
GSM972515	0	0.0049188	0.11898	0.0255324	0	0.288776	0	0.0118438	0.0212484	0	0.0324119	0.000904743	0	0.0476735	0.0377899	0.127273	0.0423641	0.0857842	0	0.12155	0	0.0329488	0.227	0.0785262	1.05458
GSM972516	0	0.0278012	0.0576255	0.1907	0	0	0.122065	0.0448426	0.061298	0	0.0855836	0	0	0.0817809	0.0780352	0.0622016	0.0669067	0	0	0.12116	0	0	0	0.400001	0.916176
GSM972520	0.0185849	0	0.12481	0.0305723	0	0.0589475	0.0297095	0.0841355	0	0.0611979	0.0120352	0	0	0.106431	0.104542	0.0808128	0.0514048	0.00951868	0	0.125161	0.0338769	0.0682603	0	0.44825	0.894418

## Sheet: S6
Differentially Expressed Genes (DEGs)
SPOCK1
RAB31
SULF1
TIMP2
SFRP2
SPARC
LGALS1
AEBP1
FBN1
GAS1
ADAM12
FRMD6
COL5A2
FNDC1
FAP
GFPT2
COL10A1
COL6A3
CTHRC1
THBS2
COL3A1
OLFML2B
DDR2
BGN
ANGPTL2
EFEMP2
TUBB6
COL6A2
POSTN
VEGFC
PRRX1
GPC6
COL5A1
PCOLCE
VCAN
ISLR
BCAT1
THY1
PTRF
COL1A2
GPNMB
TNFAIP6
CLMP
NXN
HTRA1
CCDC80
GLT8D2
CTSK
SERPING1
LUM
PPAPDC1A
WISP1
LINC01279
SERPINF1
COL1A1
MXRA5
EMP3
GREM1
RP3-428L16.2
COL8A1
LOX
PLXDC2
MAFB
C1R
TAGLN
EMILIN1
INHBA
GUCY1B3
COL15A1
LOXL1
ZNF521
FERMT2
ITGAM
COL11A1
PRKCDBP
SNAI2
DFNA5
ITGA5
TSPYL5
DPYSL3
CDH11
SDC2
TWIST1
COLEC12
SYNC
PXDN
C3orf80
C5AR1
ZFPM2
C1S
MEIS1
ASPN
LAPTM5
SFRP4
TIMP3
TGFB1I1
TMEM45A
GPX8
TNFSF4
GUCY1A3
FIBIN
COL12A1
C1orf162
TYROBP
NCF2
FLNA
MIR100HG
NDN
ARMCX1
PKD2
FCGR1B
CRYAB
NEXN
MRGPRF
CYR61
AOC3
CCL18
CD14
CTGF
FAM129A
FN1
MGP
CFH
ALOX5AP
LY96
CCL2
PDGFC
SPARCL1
FCER1G
NID2
APOE
VCAM1
EGR2
TNC
C11orf96
RARRES2
PLN
MFAP5
CLEC5A
UBE2E2
MFAP2
SRPX
MRC1
OLR1
SLIT2
FXYD6
SLC2A3
FCGR2B
DPT
MNDA
CYP1B1
GJA1
FCGR3B
PLAU
COMP
VSIG4
ARMCX2
SPP1
CNN1
RGS2
HMCN1
TMEM47
CRISPLD1
MEIS2
GEM
TREM1
RSPO3
CYBRD1
DACT1
C3
SGCE
CXCR4
AK021804
TNFSF13B
BCL2A1
CCL21
CSF2RB
CCL8
MAB21L2
C1QB
MMP9
EPYC
F13A1
IL6
CHRDL1
SYNM
APOD
HCAR3
CXCL8
MMP1
C10orf99
CXCL13
DUOX2
OLFM4
CLCA1

## Sheet: S7
Table S6: Functional annotation of the differentially expressed genes between the two ECM remodeling subypes.
Go terms											KEGG pathways
ONTOLOGY	ID	Description	GeneRatio	BgRatio	pvalue	p.adjust	qvalue	geneID	Count		ID	Description	GeneRatio	BgRatio	pvalue	p.adjust	qvalue	geneID	Count
CC	GO:0044421	extracellular region part	99/177	3312/18675	1.79715e-30	1.63091e-28	1.18706e-28	SPOCK1/SULF1/TIMP2/SFRP2/SPARC/LGALS1/AEBP1/FBN1/COL5A2/FAP/COL10A1/COL6A3/CTHRC1/THBS2/COL3A1/BGN/ANGPTL2/EFEMP2/TUBB6/COL6A2/POSTN/GPC6/COL5A1/PCOLCE/VCAN/ISLR/THY1/COL1A2/HTRA1/CCDC80/CTSK/SERPING1/LUM/SERPINF1/COL1A1/MXRA5/GREM1/COL8A1/LOX/C1R/EMILIN1/INHBA/COL15A1/LOXL1/ITGAM/COL11A1/DPYSL3/CDH11/SDC2/PXDN/C1S/ASPN/SFRP4/TIMP3/TGFB1I1/TNFSF4/COL12A1/FLNA/PKD2/CRYAB/CD14/FN1/MGP/CFH/LY96/PDGF…	99		hsa05133	Pertussis	11/97	76/7914	1.5633e-09	1.74723e-07	1.3605e-07	SERPING1/C1R/ITGAM/ITGA5/C1S/CD14/LY96/C3/C1QB/IL6/CXCL8	11
BP	GO:0048731	system development	97/169	4670/17910	5.4797e-18	1.65993e-15	1.07021e-15	SPOCK1/SULF1/TIMP2/SFRP2/SPARC/LGALS1/FBN1/ADAM12/COL5A2/FAP/COL10A1/COL6A3/CTHRC1/THBS2/COL3A1/DDR2/POSTN/VEGFC/PRRX1/GPC6/COL5A1/THY1/COL1A2/GPNMB/CLMP/NXN/HTRA1/CTSK/LUM/SERPINF1/COL1A1/GREM1/COL8A1/LOX/MAFB/TAGLN/EMILIN1/INHBA/COL15A1/LOXL1/ZNF521/ITGAM/COL11A1/SNAI2/ITGA5/DPYSL3/CDH11/SDC2/TWIST1/C5AR1/ZFPM2/MEIS1/ASPN/SFRP4/TGFB1I1/TNFSF4/TYROBP/FLNA/NDN/PKD2/CRYAB/FN1/MGP/CCL2/PDGFC/FCER1G…	97		hsa04610	Complement and coagulation cascades	11/97	79/7914	2.39347e-09	1.74723e-07	1.3605e-07	SERPING1/C1R/ITGAM/C5AR1/C1S/CFH/PLAU/VSIG4/C3/C1QB/F13A1	11
BP	GO:0042221	response to chemical	93/169	4520/17910	1.13541e-16	2.23563e-14	1.44138e-14	RAB31/SULF1/TIMP2/SFRP2/SPARC/LGALS1/FBN1/GAS1/COL5A2/GFPT2/COL3A1/COL6A2/POSTN/VEGFC/PCOLCE/COL1A2/GPNMB/NXN/HTRA1/LUM/SERPINF1/COL1A1/MXRA5/GREM1/LOX/EMILIN1/INHBA/LOXL1/FERMT2/ITGAM/SNAI2/ITGA5/DPYSL3/TWIST1/COLEC12/PXDN/C5AR1/ASPN/LAPTM5/SFRP4/TIMP3/TGFB1I1/GPX8/TNFSF4/FIBIN/NCF2/NDN/PKD2/FCGR1B/CRYAB/AOC3/CCL18/CD14/FN1/ALOX5AP/LY96/CCL2/PDGFC/FCER1G/APOE/VCAM1/EGR2/TNC/RARRES2/PLN/MRC1/SLIT…	93		hsa04145	Phagosome	14/97	152/7914	3.61667e-09	1.76011e-07	1.37053e-07	THBS2/TUBB6/C1R/ITGAM/ITGA5/COLEC12/NCF2/CD14/MRC1/OLR1/FCGR2B/FCGR3B/COMP/C3	14
CC	GO:0072562	blood microparticle	9/177	147/18675	1.12972e-05	0.000136696	9.94943e-05	SERPING1/C1R/C1S/FN1/CFH/APOE/C3/C1QB/F13A1	9		hsa04974	Protein digestion and absorption	11/97	95/7914	1.76068e-08	6.42648e-07	5.00404e-07	COL5A2/COL10A1/COL6A3/COL3A1/COL6A2/COL5A1/COL1A2/COL1A1/COL15A1/COL11A1/COL12A1	11
CC	GO:0031252	cell leading edge	9/177	384/18675	0.011162	0.0548386	0.0399144	FAP/THY1/FERMT2/ITGA5/DPYSL3/PKD2/SGCE/CXCR4/DUOX2	9		hsa04512	ECM-receptor interaction	10/97	88/7914	9.80212e-08	2.86222e-06	2.22869e-06	COL6A3/THBS2/COL6A2/COL1A2/COL1A1/ITGA5/FN1/TNC/COMP/SPP1	10
BP	GO:1904062	regulation of cation transmembrane transport	9/169	312/17910	0.00289248	0.0177978	0.0114748	THY1/TWIST1/FLNA/PKD2/CCL2/PLN/RGS2/GEM/MMP9	9		hsa04510	Focal adhesion	13/97	199/7914	7.91994e-07	1.92719e-05	1.50062e-05	COL6A3/THBS2/COL6A2/VEGFC/COL1A2/COL1A1/ITGA5/FLNA/FN1/PDGFC/TNC/COMP/SPP1	13
BP	GO:1903317	regulation of protein maturation	9/169	175/17910	4.32713e-05	0.000657924	0.000424183	GAS1/SERPING1/C1R/C5AR1/C1S/CFH/VSIG4/C3/C1QB	9		hsa05144	Malaria	7/97	49/7914	1.88453e-06	3.93059e-05	3.06059e-05	THBS2/SDC2/CCL2/VCAM1/COMP/IL6/CXCL8	7
BP	GO:0097305	response to alcohol	9/169	232/17910	0.000365266	0.00345774	0.00222931	SPARC/INHBA/TNFSF4/CD14/VCAM1/TNC/SLIT2/RGS2/CCL21	9		hsa05150	Staphylococcus aureus infection	9/97	96/7914	2.3092e-06	4.21429e-05	3.2815e-05	C1R/ITGAM/C5AR1/C1S/CFH/FCGR2B/FCGR3B/C3/C1QB	9
BP	GO:0072376	protein activation cascade	9/169	151/17910	1.34458e-05	0.000237443	0.000153087	SERPING1/C1R/C5AR1/C1S/CFH/VSIG4/C3/C1QB/F13A1	9		hsa04933	AGE-RAGE signaling pathway in diabetic complications	9/97	100/7914	3.25417e-06	5.27898e-05	4.11053e-05	COL3A1/VEGFC/COL1A2/COL1A1/FN1/CCL2/VCAM1/IL6/CXCL8	9
BP	GO:0071229	cellular response to acid chemical	9/169	199/17910	0.00011644	0.00148395	0.000956748	COL5A2/COL3A1/COL1A2/SERPINF1/COL1A1/TNFSF4/PKD2/PDGFC/TNC	9		hsa04061	Viral protein interaction with cytokine and cytokine receptor	8/97	100/7914	2.80604e-05	0.000394332	0.00030705	CCL18/CCL2/CXCR4/CCL21/CCL8/IL6/CXCL8/CXCL13	8
BP	GO:0070613	regulation of protein processing	9/169	173/17910	3.95523e-05	0.00061564	0.000396922	GAS1/SERPING1/C1R/C5AR1/C1S/CFH/VSIG4/C3/C1QB	9		hsa04064	NF-kappa B signaling pathway	8/97	102/7914	3.24108e-05	0.000394332	0.00030705	CD14/LY96/VCAM1/PLAU/TNFSF13B/BCL2A1/CCL21/CXCL8	8
BP	GO:0060562	epithelial tube morphogenesis	9/169	313/17910	0.00295454	0.018123	0.0116844	SFRP2/CTHRC1/GREM1/TWIST1/PKD2/TNC/SLIT2/GJA1/CXCR4	9		hsa05146	Amoebiasis	8/97	102/7914	3.24108e-05	0.000394332	0.00030705	COL3A1/COL1A2/COL1A1/ITGAM/CD14/FN1/IL6/CXCL8	8
BP	GO:0060560	developmental growth involved in morphogenesis	9/169	214/17910	0.000201212	0.00231012	0.0014894	SFRP2/POSTN/NDN/FN1/APOE/TNC/SLIT2/SPP1/CXCR4	9		hsa05205	Proteoglycans in cancer	11/97	204/7914	3.64524e-05	0.000409388	0.000318774	COL1A2/LUM/COL1A1/ITGA5/SDC2/TWIST1/TIMP3/FLNA/FN1/PLAU/MMP9	11
BP	GO:0051251	positive regulation of lymphocyte activation	9/169	258/17910	0.000784433	0.00642224	0.00414061	LGALS1/THY1/TNFSF4/TYROBP/CCL2/VCAM1/TNFSF13B/CCL21/IL6	9		hsa04060	Cytokine-cytokine receptor interaction	12/97	294/7914	0.000232704	0.00242677	0.00188962	INHBA/TNFSF4/CCL18/CCL2/CXCR4/TNFSF13B/CCL21/CSF2RB/CCL8/IL6/CXCL8/CXCL13	12
BP	GO:0051235	maintenance of location	9/169	286/17910	0.00160835	0.0113101	0.00729198	FBN1/THY1/FLNA/PKD2/APOE/PLN/C3/CCL21/IL6	9		hsa04151	PI3K-Akt signaling pathway	13/97	354/7914	0.000354869	0.00345406	0.00268953	COL6A3/THBS2/COL6A2/VEGFC/COL1A2/COL1A1/ITGA5/FN1/PDGFC/TNC/COMP/SPP1/IL6	13
BP	GO:0051090	regulation of DNA-binding transcription factor activity	9/169	429/17910	0.0207961	0.0774056	0.0499057	DDR2/GREM1/TWIST1/SFRP4/TNFSF4/FLNA/PKD2/CYP1B1/IL6	9		hsa05134	Legionellosis	5/97	56/7914	0.000581071	0.00530227	0.00412866	ITGAM/CD14/C3/IL6/CXCL8	5
BP	GO:0050921	positive regulation of chemotaxis	9/169	130/17910	3.9731e-06	8.02363e-05	5.17308e-05	VEGFC/C5AR1/RARRES2/SLIT2/CXCR4/CCL21/IL6/CXCL8/CXCL13	9		hsa05323	Rheumatoid arthritis	6/97	93/7914	0.000937526	0.0080517	0.00626952	CTSK/CCL2/TNFSF13B/IL6/CXCL8/MMP1	6
BP	GO:0050866	negative regulation of cell activation	9/169	187/17910	7.23708e-05	0.00102149	0.000658587	GPNMB/EMILIN1/INHBA/TNFSF4/TYROBP/APOE/FCGR2B/MNDA/VSIG4	9		hsa05152	Tuberculosis	8/97	179/7914	0.00152468	0.0123669	0.00962958	ITGAM/CD14/FCER1G/MRC1/FCGR2B/FCGR3B/C3/IL6	8
BP	GO:0050670	regulation of lymphocyte proliferation	9/169	199/17910	0.00011644	0.00148395	0.000956748	GPNMB/TNFSF4/TYROBP/VCAM1/FCGR2B/MNDA/VSIG4/TNFSF13B/IL6	9		hsa04620	Toll-like receptor signaling pathway	6/97	104/7914	0.00167555	0.0128753	0.0100254	CTSK/CD14/LY96/SPP1/IL6/CXCL8	6
BP	GO:0048705	skeletal system morphogenesis	9/169	204/17910	0.000140503	0.00171833	0.00110786	SFRP2/PRRX1/COL1A1/GREM1/COL11A1/TWIST1/SFRP4/MGP/COMP	9		hsa05202	Transcriptional misregulation in cancer	8/97	186/7914	0.0019441	0.0141919	0.0110507	ITGAM/MEIS1/CD14/PLAU/BCL2A1/MMP9/IL6/CXCL8	8
BP	GO:0048638	regulation of developmental growth	9/169	325/17910	0.00378454	0.0215987	0.0139254	SFRP2/ZFPM2/MEIS1/FN1/APOE/GJA1/SPP1/RGS2/CXCR4	9		hsa04670	Leukocyte transendothelial migration	6/97	112/7914	0.00244282	0.0169834	0.0132243	THY1/ITGAM/NCF2/VCAM1/CXCR4/MMP9	6
BP	GO:0048562	embryonic organ morphogenesis	9/169	276/17910	0.00125849	0.00934614	0.00602574	FBN1/CTHRC1/PRRX1/MAFB/COL11A1/TWIST1/PKD2/MFAP2/GJA1	9		hsa04926	Relaxin signaling pathway	6/97	129/7914	0.00491936	0.0326467	0.0254206	COL3A1/VEGFC/COL1A2/COL1A1/MMP9/MMP1	6
BP	GO:0048545	response to steroid hormone	9/169	374/17910	0.00921872	0.0420177	0.0270901	SPARC/SERPINF1/COL1A1/LOX/TGFB1I1/FIBIN/SLIT2/SPP1/IL6	9		hsa04657	IL-17 signaling pathway	5/97	93/7914	0.0055406	0.0351708	0.027386	CCL2/MMP9/IL6/CXCL8/MMP1	5
BP	GO:0045926	negative regulation of growth	9/169	244/17910	0.000526593	0.00466005	0.00300448	SFRP2/GREM1/INHBA/MEIS1/CRYAB/SLIT2/GJA1/SPP1/RGS2	9		hsa05165	Human papillomavirus infection	10/97	330/7914	0.00696497	0.0423702	0.032992	COL6A3/THBS2/COL6A2/COL1A2/COL1A1/ITGA5/FN1/TNC/COMP/SPP1	10
BP	GO:0045807	positive regulation of endocytosis	9/169	141/17910	7.72702e-06	0.000145593	9.38684e-05	RAB31/GREM1/SFRP4/CD14/CCL2/APOE/FCGR2B/C3/CCL21	9		hsa05142	Chagas disease (American trypanosomiasis)	5/97	102/7914	0.00814783	0.0468675	0.0364938	CCL2/C3/C1QB/IL6/CXCL8	5
BP	GO:0043542	endothelial cell migration	9/169	275/17910	0.0012272	0.0092227	0.00594615	SPARC/FAP/VEGFC/SERPINF1/GREM1/APOE/SLIT2/CYP1B1/CXCL13	9		hsa04062	Chemokine signaling pathway	7/97	189/7914	0.00834628	0.0468675	0.0364938	CCL18/CCL2/CXCR4/CCL21/CCL8/CXCL8/CXCL13	7
BP	GO:0042113	B cell activation	9/169	215/17910	0.000208328	0.00237109	0.00152871	LGALS1/INHBA/TNFSF4/TYROBP/VCAM1/FCGR2B/MNDA/TNFSF13B/IL6	9		hsa04668	TNF signaling pathway	5/97	112/7914	0.0119299	0.06451	0.0502313	VEGFC/CCL2/VCAM1/MMP9/IL6	5
BP	GO:0035987	endodermal cell differentiation	9/169	45/17910	3.17102e-10	1.73437e-08	1.1182e-08	COL5A2/COL5A1/COL8A1/INHBA/COL11A1/ITGA5/COL12A1/FN1/MMP9	9		hsa05219	Bladder cancer	3/97	41/7914	0.013589	0.0699234	0.0544465	MMP9/CXCL8/MMP1	3
BP	GO:0034329	cell junction assembly	9/169	214/17910	0.000201212	0.00231012	0.0014894	THY1/GREM1/FERMT2/SNAI2/ITGA5/FLNA/FN1/GJA1/APOD	9		hsa05140	Leishmaniasis	4/97	76/7914	0.0138889	0.0699234	0.0544465	ITGAM/NCF2/FCGR3B/C3	4
BP	GO:0032944	regulation of mononuclear cell proliferation	9/169	200/17910	0.000120954	0.00152178	0.000981137	GPNMB/TNFSF4/TYROBP/VCAM1/FCGR2B/MNDA/VSIG4/TNFSF13B/IL6	9		hsa05135	Yersinia infection	5/97	120/7914	0.0157058	0.076435	0.0595168	ITGA5/FN1/CCL2/IL6/CXCL8	5
BP	GO:0030100	regulation of endocytosis	9/169	262/17910	0.000874528	0.00695736	0.00448562	RAB31/GREM1/SFRP4/CD14/CCL2/APOE/FCGR2B/C3/CCL21	9		hsa05132	Salmonella infection	4/97	80/7914	0.0165014	0.0777164	0.0605145	FLNA/CD14/IL6/CXCL8	4
BP	GO:0022409	positive regulation of cell-cell adhesion	9/169	251/17910	0.000645031	0.00548625	0.00353715	LGALS1/THY1/TNFSF4/CCL2/VCAM1/TNFSF13B/CCL21/IL6/CXCL13	9		hsa04380	Osteoclast differentiation	5/97	128/7914	0.020209	0.0922038	0.0717953	CTSK/TYROBP/NCF2/FCGR2B/FCGR3B	5
BP	GO:0019058	viral life cycle	9/169	324/17910	0.00370907	0.0213856	0.0137879	LGALS1/ITGA5/CCL2/APOE/CLEC5A/MRC1/CXCR4/CCL8/CXCL8	9		hsa04672	Intestinal immune network for IgA production	3/97	49/7914	0.0218978	0.096881	0.0754372	CXCR4/TNFSF13B/IL6	3
BP	GO:0010769	regulation of cell morphogenesis involved in differentiation	9/169	260/17910	0.000828483	0.00676881	0.00436406	POSTN/THY1/SDC2/FLNA/FN1/APOE/SLIT2/SPP1/OLFM4	9
BP	GO:0009612	response to mechanical stimulus	9/169	200/17910	0.000120954	0.00152178	0.000981137	COL3A1/POSTN/COL1A1/COL11A1/PKD2/TNC/GJA1/MEIS2/CXCR4	9
BP	GO:0007568	aging	9/169	318/17910	0.00328078	0.0195162	0.0125827	TIMP2/SERPING1/SERPINF1/TWIST1/CRYAB/VCAM1/COMP/BCL2A1/APOD	9
BP	GO:0007492	endoderm development	9/169	73/17910	2.77188e-08	1.07016e-06	6.89967e-07	COL5A2/COL5A1/COL8A1/INHBA/COL11A1/ITGA5/COL12A1/FN1/MMP9	9
BP	GO:0007409	axonogenesis	9/169	393/17910	0.0124513	0.0522186	0.0336669	THY1/CDH11/NDN/FN1/APOE/EGR2/SLIT2/SPP1/CXCR4	9
BP	GO:0007179	transforming growth factor beta receptor signaling pathway	9/169	184/17910	6.38833e-05	0.000928312	0.000598511	FBN1/COL3A1/COL1A2/HTRA1/LOX/EMILIN1/FERMT2/ASPN/TGFB1I1	9
BP	GO:0003007	heart morphogenesis	9/169	249/17910	0.000609165	0.00523775	0.00337694	SFRP2/COL5A1/COL11A1/SNAI2/TWIST1/ZFPM2/PKD2/SLIT2/GJA1	9
BP	GO:0002687	positive regulation of leukocyte migration	9/169	121/17910	2.19162e-06	4.93177e-05	3.17966e-05	VEGFC/THY1/C5AR1/RARRES2/CCL21/CCL8/IL6/CXCL8/CXCL13	9
BP	GO:0002449	lymphocyte mediated immunity	9/169	293/17910	0.00189679	0.0127467	0.00821817	SERPING1/C1R/C1S/TNFSF4/FCER1G/FCGR2B/C3/C1QB/IL6	9
BP	GO:0001706	endoderm formation	9/169	50/17910	8.61096e-10	4.2924e-08	2.76744e-08	COL5A2/COL5A1/COL8A1/INHBA/COL11A1/ITGA5/COL12A1/FN1/MMP9	9
MF	GO:0061134	peptidase regulator activity	9/168	192/16967	0.000127023	0.00241896	0.00174983	SPOCK1/TIMP2/SFRP2/COL6A3/PCOLCE/SERPING1/TIMP3/FN1/C3	9
MF	GO:0043394	proteoglycan binding	9/168	36/16967	5.52141e-11	3.45482e-09	2.49916e-09	COL5A1/GPNMB/CTSK/FN1/CFH/APOE/TNC/SLIT2/COMP	9
MF	GO:0004175	endopeptidase activity	9/168	322/16967	0.00485502	0.0366638	0.026522	ADAM12/FAP/HTRA1/CTSK/C1R/C1S/PLAU/MMP9/MMP1	9
BP	GO:0048583	regulation of response to stimulus	86/169	4275/17910	2.12111e-14	2.45675e-12	1.58394e-12	SULF1/TIMP2/SFRP2/LGALS1/FBN1/GAS1/FAP/CTHRC1/COL3A1/POSTN/VEGFC/PRRX1/GPC6/THY1/COL1A2/GPNMB/TNFAIP6/NXN/HTRA1/CTSK/SERPING1/SERPINF1/COL1A1/GREM1/LOX/C1R/EMILIN1/INHBA/ITGAM/SNAI2/ITGA5/TSPYL5/TWIST1/COLEC12/PXDN/C5AR1/C1S/ASPN/SFRP4/TIMP3/TGFB1I1/TNFSF4/TYROBP/FLNA/PKD2/FCGR1B/CRYAB/CCL18/CD14/FN1/CFH/LY96/CCL2/PDGFC/FCER1G/APOE/VCAM1/RARRES2/PLN/SRPX/SLIT2/FCGR2B/MNDA/CYP1B1/GJA1/PLAU/VSIG4/S…	86
CC	GO:0012505	endomembrane system	82/177	4213/18675	2.15705e-12	5.42562e-11	3.94905e-11	RAB31/SULF1/TIMP2/SPARC/LGALS1/FBN1/COL5A2/COL10A1/COL6A3/THBS2/COL3A1/BGN/COL6A2/POSTN/VEGFC/GPC6/COL5A1/VCAN/ISLR/THY1/COL1A2/GPNMB/TNFAIP6/CTSK/SERPING1/LUM/COL1A1/COL8A1/COL15A1/LOXL1/ITGAM/COL11A1/ITGA5/DPYSL3/SDC2/PXDN/C5AR1/TIMP3/GPX8/FIBIN/COL12A1/TYROBP/NCF2/PKD2/FCGR1B/CRYAB/MRGPRF/AOC3/CD14/FN1/ALOX5AP/LY96/PDGFC/SPARCL1/FCER1G/APOE/VCAM1/TNC/RARRES2/PLN/CLEC5A/SRPX/MRC1/OLR1/SLC2A3/MN…	82
BP	GO:0048523	negative regulation of cellular process	81/169	4580/17910	2.79163e-10	1.57654e-08	1.01644e-08	SPOCK1/SULF1/TIMP2/SFRP2/SPARC/LGALS1/AEBP1/FBN1/GAS1/COL5A2/FAP/COL6A3/CTHRC1/COL3A1/POSTN/PRRX1/COL5A1/THY1/GPNMB/NXN/HTRA1/SERPING1/SERPINF1/COL1A1/GREM1/MAFB/EMILIN1/INHBA/ITGAM/SNAI2/ITGA5/DPYSL3/TWIST1/PXDN/C5AR1/ZFPM2/MEIS1/ASPN/SFRP4/TIMP3/TGFB1I1/TNFSF4/TYROBP/FLNA/NDN/PKD2/CRYAB/CD14/FN1/LY96/CCL2/FCER1G/APOE/TNC/PLN/CLEC5A/SRPX/SLIT2/FCGR2B/DPT/MNDA/CYP1B1/GJA1/COMP/VSIG4/SPP1/CNN1/RGS…	81
CC	GO:0031982	vesicle	80/177	3756/18675	3.42862e-14	1.24459e-12	9.05878e-13	RAB31/TIMP2/SPARC/LGALS1/AEBP1/COL6A3/THBS2/BGN/ANGPTL2/EFEMP2/TUBB6/COL6A2/VEGFC/PCOLCE/ISLR/THY1/COL1A2/GPNMB/TNFAIP6/HTRA1/CTSK/SERPING1/LUM/SERPINF1/COL1A1/MXRA5/C1R/EMILIN1/COL15A1/LOXL1/ITGAM/ITGA5/DPYSL3/CDH11/COLEC12/PXDN/C5AR1/TIMP3/COL12A1/TYROBP/NCF2/FLNA/PKD2/FCGR1B/CRYAB/AOC3/CD14/FN1/MGP/CFH/LY96/PDGFC/FCER1G/NID2/APOE/VCAM1/RARRES2/PLN/CLEC5A/MRC1/OLR1/SLIT2/SLC2A3/MNDA/GJA1/FCGR3B…	80
CC	GO:0098644	complex of collagen trimers	8/177	18/18675	2.24199e-12	5.42562e-11	3.94905e-11	COL5A2/COL3A1/COL5A1/COL1A2/LUM/COL1A1/COL8A1/COL11A1	8
CC	GO:0045177	apical part of cell	8/177	365/18675	0.0233247	0.0956676	0.0696319	FAP/DDR2/THY1/C5AR1/FN1/VCAM1/GJA1/DUOX2	8
CC	GO:0043235	receptor complex	8/177	292/18675	0.0068146	0.0374803	0.0272801	EMILIN1/ITGAM/ITGA5/CD14/LY96/OLR1/CSF2RB/IL6	8
CC	GO:0005775	vacuolar lumen	8/177	171/18675	0.000230055	0.00198833	0.00144721	BGN/GPC6/VCAN/CTSK/LUM/SDC2/MNDA/C3	8
CC	GO:0005769	early endosome	8/177	340/18675	0.0159944	0.0725747	0.0528237	RAB31/GPNMB/FCGR1B/AOC3/APOE/VCAM1/GJA1/CXCR4	8
BP	GO:2000257	regulation of protein activation cascade	8/169	117/17910	1.51674e-05	0.000263884	0.000170134	SERPING1/C1R/C5AR1/C1S/CFH/VSIG4/C3/C1QB	8
BP	GO:1905330	regulation of morphogenesis of an epithelium	8/169	181/17910	0.000326452	0.00313553	0.00202157	SULF1/SFRP2/CTHRC1/GPC6/GREM1/SNAI2/RSPO3/DACT1	8
BP	GO:1903039	positive regulation of leukocyte cell-cell adhesion	8/169	214/17910	0.00098345	0.00766896	0.00494441	LGALS1/THY1/TNFSF4/CCL2/VCAM1/TNFSF13B/CCL21/IL6	8
BP	GO:1903034	regulation of response to wounding	8/169	173/17910	0.000240516	0.00261644	0.0016869	FAP/SERPING1/APOE/GJA1/PLAU/SPP1/CXCR4/DUOX2	8
BP	GO:1901654	response to ketone	8/169	191/17910	0.000467542	0.00422289	0.00272262	SERPINF1/TNFSF4/FIBIN/TNC/PLN/SLIT2/SPP1/CCL21	8
BP	GO:1901214	regulation of neuron death	8/169	313/17910	0.00985147	0.0440353	0.0283909	GPNMB/SERPINF1/ITGAM/C5AR1/TYROBP/CCL2/APOE/FCGR2B	8
BP	GO:0097237	cellular response to toxic substance	8/169	241/17910	0.00208644	0.013694	0.00882893	NXN/PXDN/GPX8/ALOX5AP/APOE/CYP1B1/IL6/DUOX2	8
BP	GO:0090101	negative regulation of transmembrane receptor protein serine/threonine kinase signaling pathway	8/169	121/17910	1.9384e-05	0.000327615	0.000211224	SFRP2/FBN1/HTRA1/GREM1/EMILIN1/ASPN/TGFB1I1/CHRDL1	8
BP	GO:0072593	reactive oxygen species metabolic process	8/169	269/17910	0.00408114	0.0229266	0.0147815	ITGAM/PXDN/TYROBP/NCF2/PKD2/CRYAB/CYP1B1/DUOX2	8
BP	GO:0071773	cellular response to BMP stimulus	8/169	147/17910	7.80257e-05	0.00107812	0.000695099	SULF1/SFRP2/FBN1/HTRA1/GREM1/SFRP4/COMP/CHRDL1	8
BP	GO:0071772	response to BMP	8/169	147/17910	7.80257e-05	0.00107812	0.000695099	SULF1/SFRP2/FBN1/HTRA1/GREM1/SFRP4/COMP/CHRDL1	8
BP	GO:0071219	cellular response to molecule of bacterial origin	8/169	183/17910	0.000351448	0.003343	0.00215534	TNFSF4/CD14/LY96/CCL2/MRC1/FCGR2B/IL6/CXCL8	8
BP	GO:0071216	cellular response to biotic stimulus	8/169	206/17910	0.000768465	0.00634427	0.00409034	TNFSF4/CD14/LY96/CCL2/MRC1/FCGR2B/IL6/CXCL8	8
BP	GO:0070997	neuron death	8/169	347/17910	0.0173853	0.0675845	0.0435738	GPNMB/SERPINF1/ITGAM/C5AR1/TYROBP/CCL2/APOE/FCGR2B	8
BP	GO:0070482	response to oxygen levels	8/169	389/17910	0.0315507	0.0995567	0.0641872	POSTN/COL1A1/TWIST1/CRYAB/VCAM1/PLAU/CXCR4/CLCA1	8
BP	GO:0061138	morphogenesis of a branching epithelium	8/169	178/17910	0.000291693	0.00289342	0.00186548	SULF1/SFRP2/GREM1/SNAI2/PKD2/TNC/SLIT2/RSPO3	8
BP	GO:0060828	regulation of canonical Wnt signaling pathway	8/169	264/17910	0.00364604	0.0211219	0.0136179	SFRP2/CTHRC1/COL1A1/GREM1/SNAI2/SFRP4/APOE/DACT1	8
BP	GO:0060070	canonical Wnt signaling pathway	8/169	311/17910	0.00950128	0.043106	0.0277918	SFRP2/CTHRC1/COL1A1/GREM1/SNAI2/SFRP4/APOE/DACT1	8
BP	GO:0055074	calcium ion homeostasis	8/169	388/17910	0.0311427	0.0985059	0.0635097	THY1/PKD2/APOE/PLN/GJA1/CCL21/CCL8/CXCL13	8
BP	GO:0050870	positive regulation of T cell activation	8/169	198/17910	0.000593043	0.00516682	0.00333121	LGALS1/THY1/TNFSF4/CCL2/VCAM1/TNFSF13B/CCL21/IL6	8
BP	GO:0050714	positive regulation of protein secretion	8/169	256/17910	0.00302565	0.0182865	0.0117899	POSTN/VEGFC/TWIST1/TNFSF4/CD14/CLEC5A/GJA1/IL6	8
BP	GO:0050680	negative regulation of epithelial cell proliferation	8/169	163/17910	0.000160078	0.00191608	0.00123535	SULF1/SFRP2/SPARC/SERPINF1/SNAI2/CCL2/APOE/GJA1	8
BP	GO:0048771	tissue remodeling	8/169	170/17910	0.000213519	0.00242316	0.00156229	CTHRC1/BGN/GPNMB/CTSK/GREM1/GJA1/RSPO3/IL6	8
BP	GO:0048762	mesenchymal cell differentiation	8/169	199/17910	0.000613006	0.00525929	0.00339083	SFRP2/COL1A1/GREM1/SNAI2/TWIST1/TGFB1I1/FN1/IL6	8
BP	GO:0048592	eye morphogenesis	8/169	145/17910	7.08555e-05	0.00100732	0.000649453	FBN1/COL5A2/COL5A1/THY1/COL8A1/TWIST1/MEIS1/MFAP2	8
BP	GO:0048588	developmental cell growth	8/169	216/17910	0.00104409	0.00804623	0.00518765	POSTN/NDN/FN1/APOE/SLIT2/SPP1/RGS2/CXCR4	8
BP	GO:0045667	regulation of osteoblast differentiation	8/169	128/17910	2.91299e-05	0.000460696	0.000297025	SFRP2/CTHRC1/DDR2/GREM1/SNAI2/TWIST1/GJA1/IL6	8
BP	GO:0045666	positive regulation of neuron differentiation	8/169	355/17910	0.0196369	0.0746786	0.0481475	TIMP2/SERPINF1/DPYSL3/FN1/APOE/SLIT2/RGS2/CXCR4	8
BP	GO:0045665	negative regulation of neuron differentiation	8/169	201/17910	0.00065456	0.00551961	0.00355866	SPOCK1/LGALS1/THY1/DPYSL3/MEIS1/APOE/SLIT2/SPP1	8
BP	GO:0045444	fat cell differentiation	8/169	222/17910	0.00124416	0.00933238	0.00601687	SFRP2/SNAI2/ZFPM2/TGFB1I1/EGR2/RARRES2/RGS2/IL6	8
BP	GO:0044843	cell cycle G1/S phase transition	8/169	288/17910	0.00611005	0.0310069	0.0199911	BCAT1/GPNMB/INHBA/PKD2/CCL2/UBE2E2/DACT1/C10orf99	8
BP	GO:0034612	response to tumor necrosis factor	8/169	284/17910	0.00562986	0.0289586	0.0186705	POSTN/COL1A1/TNFSF4/CD14/CCL2/VCAM1/TNFSF13B/CXCL8	8
BP	GO:0033627	cell adhesion mediated by integrin	8/169	61/17910	1.02456e-07	3.41924e-06	2.20449e-06	SFRP2/FBN1/SNAI2/ITGA5/CYP1B1/PLAU/CCL21/CXCL13	8
BP	GO:0031348	negative regulation of defense response	8/169	237/17910	0.00187976	0.0126538	0.00815831	TNFAIP6/HTRA1/SERPING1/SERPINF1/APOE/FCGR2B/VSIG4/APOD	8
BP	GO:0031346	positive regulation of cell projection organization	8/169	362/17910	0.0217719	0.0796079	0.0513256	SERPINF1/DPYSL3/FN1/APOE/SLIT2/RGS2/CXCR4/CCL21	8
BP	GO:0031345	negative regulation of cell projection organization	8/169	166/17910	0.00018144	0.00211394	0.00136292	SPOCK1/LGALS1/THY1/DPYSL3/APOE/SLIT2/SPP1/CCL21	8
BP	GO:0031099	regeneration	8/169	194/17910	0.00051838	0.00463174	0.00298622	POSTN/PRRX1/THY1/C5AR1/TNC/GJA1/SPP1/APOD	8
BP	GO:0030900	forebrain development	8/169	371/17910	0.0247524	0.0876722	0.0565249	COL3A1/INHBA/ITGAM/TYROBP/FLNA/SLIT2/CXCR4/BCL2A1	8
BP	GO:0030509	BMP signaling pathway	8/169	134/17910	4.04726e-05	0.00062016	0.000399836	SULF1/SFRP2/FBN1/HTRA1/GREM1/SFRP4/COMP/CHRDL1	8
BP	GO:0030449	regulation of complement activation	8/169	116/17910	1.42435e-05	0.000249293	0.000160727	SERPING1/C1R/C5AR1/C1S/CFH/VSIG4/C3/C1QB	8
BP	GO:0030308	negative regulation of cell growth	8/169	167/17910	0.000189061	0.00219623	0.00141598	SFRP2/GREM1/INHBA/CRYAB/SLIT2/GJA1/SPP1/RGS2	8
BP	GO:0030178	negative regulation of Wnt signaling pathway	8/169	198/17910	0.000593043	0.00516682	0.00333121	SFRP2/CTHRC1/NXN/GREM1/SNAI2/SFRP4/APOE/DACT1	8
BP	GO:0030168	platelet activation	8/169	152/17910	9.86251e-05	0.0013077	0.000843111	COL3A1/COL1A2/COL1A1/FLNA/FCER1G/APOE/COMP/IL6	8
BP	GO:0022617	extracellular matrix disassembly	8/169	78/17910	7.12039e-07	1.9338e-05	1.24678e-05	TIMP2/FAP/DDR2/HTRA1/CTSK/MMP9/IL6/MMP1	8
BP	GO:0019724	B cell mediated immunity	8/169	173/17910	0.000240516	0.00261644	0.0016869	SERPING1/C1R/C1S/TNFSF4/FCER1G/FCGR2B/C3/C1QB	8
BP	GO:0016064	immunoglobulin mediated immune response	8/169	171/17910	0.000222226	0.00246186	0.00158724	SERPING1/C1R/C1S/TNFSF4/FCER1G/FCGR2B/C3/C1QB	8
BP	GO:0010959	regulation of metal ion transport	8/169	365/17910	0.0227355	0.0822907	0.0530553	THY1/FLNA/PKD2/CCL2/PLN/GJA1/GEM/CXCR4	8
BP	GO:0010811	positive regulation of cell-substrate adhesion	8/169	110/17910	9.63596e-06	0.000179841	0.000115949	THY1/CCDC80/COL8A1/ITGA5/FLNA/FN1/CCL21/OLFM4	8
BP	GO:0010466	negative regulation of peptidase activity	8/169	223/17910	0.00128029	0.00947703	0.00611013	SPOCK1/TIMP2/SFRP2/COL6A3/TIMP3/CRYAB/C3/MMP9	8
BP	GO:0007584	response to nutrient	8/169	215/17910	0.00101341	0.00784046	0.00505498	SFRP2/SPARC/POSTN/COL1A1/SNAI2/VCAM1/TNC/SPP1	8
BP	GO:0007229	integrin-mediated signaling pathway	8/169	94/17910	2.97472e-06	6.3935e-05	4.12209e-05	COL3A1/THY1/FERMT2/ITGAM/ITGA5/TYROBP/FLNA/FCER1G	8
BP	GO:0006956	complement activation	8/169	128/17910	2.91299e-05	0.000460696	0.000297025	SERPING1/C1R/C5AR1/C1S/CFH/VSIG4/C3/C1QB	8
BP	GO:0006874	cellular calcium ion homeostasis	8/169	375/17910	0.0261648	0.0908403	0.0585675	THY1/PKD2/APOE/PLN/GJA1/CCL21/CCL8/CXCL13	8
BP	GO:0002793	positive regulation of peptide secretion	8/169	275/17910	0.00465503	0.02525	0.0162794	POSTN/VEGFC/TWIST1/TNFSF4/CD14/CLEC5A/GJA1/IL6	8
BP	GO:0001763	morphogenesis of a branching structure	8/169	192/17910	0.000484017	0.00435173	0.00280569	SULF1/SFRP2/GREM1/SNAI2/PKD2/TNC/SLIT2/RSPO3	8
BP	GO:0001655	urogenital system development	8/169	324/17910	0.011952	0.0508831	0.0328059	SULF1/FBN1/SERPINF1/GREM1/PKD2/TNC/SLIT2/MMP9	8
BP	GO:0000302	response to reactive oxygen species	8/169	230/17910	0.00155725	0.0110296	0.0071111	COL1A1/PKD2/CRYAB/APOE/CYP1B1/MMP9/IL6/APOD	8
MF	GO:0004857	enzyme inhibitor activity	8/168	332/16967	0.0177273	0.0935489	0.0676717	SPOCK1/TIMP2/COL6A3/SERPING1/TIMP3/PLN/SLIT2/C3	8
MF	GO:0001664	G protein-coupled receptor binding	8/168	205/16967	0.00101247	0.0100786	0.00729072	CTHRC1/FLNA/CCL2/C3/CCL21/CXCL8/C10orf99/CXCL13	8
CC	GO:0005615	extracellular space	79/177	3051/18675	5.91022e-19	3.06487e-17	2.23078e-17	SPOCK1/SULF1/SFRP2/LGALS1/AEBP1/FBN1/FAP/COL6A3/CTHRC1/COL3A1/BGN/ANGPTL2/EFEMP2/TUBB6/COL6A2/GPC6/PCOLCE/VCAN/ISLR/THY1/COL1A2/HTRA1/CTSK/SERPING1/LUM/SERPINF1/COL1A1/MXRA5/GREM1/C1R/EMILIN1/INHBA/COL15A1/ITGAM/DPYSL3/CDH11/PXDN/C1S/SFRP4/TNFSF4/COL12A1/FLNA/PKD2/CRYAB/CD14/FN1/MGP/CFH/LY96/PDGFC/SPARCL1/NID2/APOE/VCAM1/TNC/RARRES2/SLIT2/SLC2A3/DPT/MNDA/FCGR3B/PLAU/COMP/SPP1/HMCN1/CRISPLD1/CYBRD…	79
BP	GO:0010033	response to organic substance	79/169	3138/17910	1.35238e-18	4.84152e-16	3.12147e-16	RAB31/SULF1/SFRP2/SPARC/LGALS1/FBN1/GAS1/COL5A2/GFPT2/COL3A1/COL6A2/POSTN/VEGFC/PCOLCE/COL1A2/HTRA1/LUM/SERPINF1/COL1A1/MXRA5/GREM1/LOX/EMILIN1/INHBA/LOXL1/FERMT2/ITGAM/SNAI2/ITGA5/DPYSL3/TWIST1/COLEC12/PXDN/C5AR1/ASPN/LAPTM5/SFRP4/TIMP3/TGFB1I1/TNFSF4/FIBIN/NDN/PKD2/FCGR1B/CRYAB/CD14/FN1/LY96/CCL2/PDGFC/FCER1G/APOE/VCAM1/EGR2/TNC/RARRES2/PLN/MRC1/SLIT2/FCGR2B/MNDA/CYP1B1/GJA1/COMP/SPP1/RGS2/MEIS…	79
BP	GO:0048869	cellular developmental process	78/169	4088/17910	1.70947e-11	1.16067e-09	7.48318e-10	SPOCK1/SULF1/TIMP2/SFRP2/SPARC/LGALS1/FBN1/GAS1/ADAM12/FRMD6/COL5A2/CTHRC1/COL3A1/DDR2/POSTN/VEGFC/PRRX1/COL5A1/VCAN/THY1/GPNMB/NXN/HTRA1/CTSK/SERPINF1/COL1A1/GREM1/COL8A1/LOX/MAFB/TAGLN/INHBA/COL15A1/ZNF521/FERMT2/ITGAM/COL11A1/SNAI2/ITGA5/DPYSL3/CDH11/SDC2/TWIST1/C5AR1/ZFPM2/MEIS1/SFRP4/TGFB1I1/TNFSF4/COL12A1/TYROBP/FLNA/NDN/FN1/MGP/CCL2/FCER1G/APOE/VCAM1/EGR2/TNC/RARRES2/CLEC5A/SLIT2/FCGR2B/GJ…	78
BP	GO:0070887	cellular response to chemical stimulus	77/169	3100/17910	1.13459e-17	3.17078e-15	2.0443e-15	RAB31/SULF1/SFRP2/SPARC/LGALS1/FBN1/GAS1/COL5A2/GFPT2/COL3A1/POSTN/VEGFC/PCOLCE/COL1A2/NXN/HTRA1/SERPINF1/COL1A1/GREM1/LOX/EMILIN1/INHBA/FERMT2/ITGAM/SNAI2/ITGA5/DPYSL3/TWIST1/COLEC12/PXDN/C5AR1/ASPN/LAPTM5/SFRP4/TIMP3/TGFB1I1/GPX8/TNFSF4/NCF2/NDN/PKD2/FCGR1B/AOC3/CD14/FN1/ALOX5AP/LY96/CCL2/PDGFC/FCER1G/APOE/VCAM1/EGR2/TNC/RARRES2/MRC1/SLIT2/FCGR2B/MNDA/CYP1B1/GJA1/COMP/SPP1/CXCR4/TNFSF13B/CCL21/…	77
BP	GO:0051239	regulation of multicellular organismal process	77/169	3144/17910	2.60094e-17	6.40157e-15	4.12728e-15	SPOCK1/SULF1/TIMP2/SFRP2/SPARC/LGALS1/FBN1/ADAM12/COL5A2/FAP/CTHRC1/THBS2/COL3A1/DDR2/POSTN/VEGFC/PRRX1/GPC6/COL5A1/THY1/GPNMB/CTSK/SERPING1/LUM/SERPINF1/COL1A1/GREM1/LOX/MAFB/EMILIN1/INHBA/SNAI2/ITGA5/DPYSL3/SDC2/TWIST1/C5AR1/ZFPM2/MEIS1/ASPN/SFRP4/TGFB1I1/TNFSF4/TYROBP/FLNA/CD14/FN1/MGP/LY96/PDGFC/FCER1G/APOE/EGR2/PLN/CLEC5A/MFAP2/SLIT2/FXYD6/FCGR2B/CYP1B1/GJA1/PLAU/COMP/VSIG4/SPP1/CNN1/RGS2/ME…	77
BP	GO:0048513	animal organ development	77/169	3403/17910	2.50639e-15	3.55712e-13	2.29338e-13	SULF1/SFRP2/SPARC/LGALS1/FBN1/COL5A2/COL6A3/CTHRC1/COL3A1/DDR2/VEGFC/PRRX1/GPC6/COL5A1/THY1/COL1A2/GPNMB/HTRA1/CTSK/LUM/SERPINF1/COL1A1/GREM1/COL8A1/LOX/MAFB/TAGLN/EMILIN1/INHBA/ITGAM/COL11A1/SNAI2/TWIST1/C5AR1/ZFPM2/MEIS1/ASPN/SFRP4/TGFB1I1/TNFSF4/TYROBP/FLNA/PKD2/CRYAB/FN1/MGP/CCL2/PDGFC/FCER1G/VCAM1/EGR2/TNC/RARRES2/PLN/MFAP5/CLEC5A/MFAP2/SLIT2/FCGR2B/CYP1B1/GJA1/COMP/SPP1/RGS2/MEIS2/RSPO3/DAC…	77
BP	GO:0030154	cell differentiation	77/169	3923/17910	5.94427e-12	4.2561e-10	2.74403e-10	SPOCK1/SULF1/TIMP2/SFRP2/LGALS1/FBN1/GAS1/ADAM12/FRMD6/COL5A2/CTHRC1/COL3A1/DDR2/POSTN/VEGFC/PRRX1/COL5A1/VCAN/THY1/GPNMB/NXN/HTRA1/CTSK/SERPINF1/COL1A1/GREM1/COL8A1/LOX/MAFB/TAGLN/INHBA/COL15A1/ZNF521/FERMT2/ITGAM/COL11A1/SNAI2/ITGA5/DPYSL3/CDH11/SDC2/TWIST1/C5AR1/ZFPM2/MEIS1/SFRP4/TGFB1I1/TNFSF4/COL12A1/TYROBP/FLNA/NDN/FN1/MGP/CCL2/FCER1G/APOE/VCAM1/EGR2/TNC/RARRES2/CLEC5A/SLIT2/FCGR2B/GJA1/COM…	77
BP	GO:0006950	response to stress	77/169	3822/17910	1.4958e-12	1.22718e-10	7.912e-11	SFRP2/SPARC/LGALS1/FAP/COL3A1/POSTN/PRRX1/COL5A1/THY1/COL1A2/TNFAIP6/HTRA1/CTSK/SERPING1/SERPINF1/COL1A1/LOX/C1R/INHBA/ITGAM/SNAI2/ITGA5/DPYSL3/TWIST1/COLEC12/PXDN/C5AR1/ZFPM2/C1S/TGFB1I1/GPX8/TNFSF4/TYROBP/NCF2/FLNA/PKD2/FCGR1B/CRYAB/AOC3/CD14/FN1/CFH/LY96/CCL2/FCER1G/APOE/VCAM1/TNC/RARRES2/CLEC5A/UBE2E2/SRPX/MRC1/OLR1/FCGR2B/MNDA/CYP1B1/GJA1/PLAU/COMP/VSIG4/SPP1/TREM1/DACT1/C3/CXCR4/CCL21/C1QB/…	77
BP	GO:0009653	anatomical structure morphogenesis	74/169	2535/17910	6.53758e-21	4.29083e-18	2.76643e-18	SULF1/SFRP2/SPARC/FBN1/ADAM12/FRMD6/COL5A2/FAP/CTHRC1/THBS2/COL3A1/POSTN/VEGFC/PRRX1/GPC6/COL5A1/THY1/COL1A2/GPNMB/HTRA1/SERPINF1/COL1A1/GREM1/COL8A1/LOX/MAFB/EMILIN1/INHBA/COL15A1/FERMT2/COL11A1/SNAI2/ITGA5/CDH11/SDC2/TWIST1/C5AR1/ZFPM2/MEIS1/ASPN/SFRP4/TGFB1I1/COL12A1/TYROBP/FLNA/NDN/PKD2/CRYAB/FN1/MGP/CCL2/PDGFC/APOE/EGR2/TNC/MFAP2/SLIT2/CYP1B1/GJA1/COMP/SPP1/CRISPLD1/RSPO3/DACT1/C3/CXCR4/TNFS…	74
BP	GO:0002376	immune system process	73/169	3063/17910	1.39253e-15	2.10915e-13	1.35983e-13	RAB31/TIMP2/SFRP2/LGALS1/FBN1/COL3A1/VEGFC/THY1/COL1A2/GPNMB/TNFAIP6/HTRA1/CTSK/SERPING1/COL1A1/GREM1/LOX/MAFB/C1R/EMILIN1/INHBA/ITGAM/ITGA5/SDC2/COLEC12/PXDN/C5AR1/C1S/MEIS1/TNFSF4/TYROBP/NCF2/FLNA/FCGR1B/CCL18/CD14/FN1/CFH/LY96/CCL2/FCER1G/APOE/VCAM1/RARRES2/MFAP5/CLEC5A/MRC1/OLR1/SLIT2/SLC2A3/FCGR2B/MNDA/GJA1/FCGR3B/PLAU/VSIG4/MEIS2/GEM/TREM1/C3/CXCR4/TNFSF13B/CCL21/CCL8/C1QB/MMP9/IL6/APOD/CXC…	73
BP	GO:0007166	cell surface receptor signaling pathway	71/169	2831/17910	2.94664e-16	5.52566e-14	3.56256e-14	SULF1/SFRP2/FBN1/GAS1/CTHRC1/COL3A1/DDR2/POSTN/VEGFC/PRRX1/GPC6/THY1/COL1A2/NXN/HTRA1/COL1A1/GREM1/LOX/EMILIN1/INHBA/FERMT2/ITGAM/SNAI2/ITGA5/SDC2/TWIST1/PXDN/C5AR1/ASPN/SFRP4/TIMP3/TGFB1I1/TNFSF4/TYROBP/NCF2/FLNA/NDN/PKD2/FCGR1B/CD14/FN1/LY96/CCL2/PDGFC/FCER1G/APOE/VCAM1/RARRES2/PLN/SRPX/SLIT2/FCGR2B/MNDA/COMP/GEM/RSPO3/DACT1/C3/CXCR4/TNFSF13B/CCL21/CSF2RB/MMP9/F13A1/IL6/CHRDL1/APOD/CXCL8/MMP1/C…	71
CC	GO:0098643	banded collagen fibril	7/177	11/18675	1.94951e-12	5.42562e-11	3.94905e-11	COL5A2/COL3A1/COL5A1/COL1A2/LUM/COL1A1/COL11A1	7
CC	GO:0043292	contractile fiber	7/177	209/18675	0.00384311	0.0221436	0.0161173	FERMT2/SYNC/FLNA/CRYAB/NEXN/GJA1/SYNM	7
CC	GO:0042581	specific granule	7/177	160/18675	0.000843394	0.00577646	0.00420441	TIMP2/ITGAM/CLEC5A/OLR1/SLC2A3/PLAU/OLFM4	7
CC	GO:0042383	sarcolemma	7/177	125/18675	0.000190166	0.00172576	0.0012561	COL6A3/BGN/COL6A2/SYNC/VCAM1/SGCE/SYNM	7
CC	GO:0031091	platelet alpha granule	7/177	91/18675	2.52734e-05	0.000269831	0.000196397	SPARC/THBS2/VEGFC/ISLR/SERPING1/FN1/F13A1	7
CC	GO:0005583	fibrillar collagen trimer	7/177	11/18675	1.94951e-12	5.42562e-11	3.94905e-11	COL5A2/COL3A1/COL5A1/COL1A2/LUM/COL1A1/COL11A1	7
BP	GO:1903707	negative regulation of hemopoiesis	7/169	152/17910	0.00060472	0.00521091	0.00335963	FBN1/MAFB/INHBA/MEIS1/TNFSF4/FCGR2B/MEIS2	7
BP	GO:1902903	regulation of supramolecular fiber organization	7/169	313/17910	0.0292584	0.0937507	0.0604439	AEBP1/EMILIN1/FLNA/CRYAB/APOE/SLIT2/CCL21	7
BP	GO:1901861	regulation of muscle tissue development	7/169	152/17910	0.00060472	0.00521091	0.00335963	GREM1/LOX/TWIST1/ZFPM2/MEIS1/GJA1/RGS2	7
BP	GO:0104004	cellular response to environmental stimulus	7/169	310/17910	0.0279695	0.0908403	0.0585675	SFRP2/COL1A1/SNAI2/TSPYL5/PKD2/CRYAB/GJA1	7
BP	GO:0090090	negative regulation of canonical Wnt signaling pathway	7/169	169/17910	0.00112776	0.00859803	0.00554341	SFRP2/CTHRC1/GREM1/SNAI2/SFRP4/APOE/DACT1	7
BP	GO:0072001	renal system development	7/169	291/17910	0.0206962	0.0773993	0.0499017	SULF1/FBN1/SERPINF1/GREM1/PKD2/SLIT2/MMP9	7
BP	GO:0071774	response to fibroblast growth factor	7/169	145/17910	0.000456132	0.00413628	0.00266678	SULF1/POSTN/COL1A1/CCL2/TNC/CXCL8/CXCL13	7
BP	GO:0071356	cellular response to tumor necrosis factor	7/169	266/17910	0.0132913	0.0548077	0.0353361	POSTN/COL1A1/TNFSF4/CCL2/VCAM1/TNFSF13B/CXCL8	7
BP	GO:0071222	cellular response to lipopolysaccharide	7/169	176/17910	0.00142566	0.0102825	0.00662945	TNFSF4/CD14/LY96/CCL2/MRC1/IL6/CXCL8	7
BP	GO:0071214	cellular response to abiotic stimulus	7/169	310/17910	0.0279695	0.0908403	0.0585675	SFRP2/COL1A1/SNAI2/TSPYL5/PKD2/CRYAB/GJA1	7
BP	GO:0070664	negative regulation of leukocyte proliferation	7/169	71/17910	4.70776e-06	9.26958e-05	5.97638e-05	GPNMB/GREM1/TYROBP/FCGR2B/MNDA/VSIG4/CCL8	7
BP	GO:0070372	regulation of ERK1 and ERK2 cascade	7/169	271/17910	0.0145898	0.0587472	0.0378761	GPNMB/EMILIN1/C5AR1/TIMP3/FN1/APOE/CCL21	7
BP	GO:0070371	ERK1 and ERK2 cascade	7/169	289/17910	0.0200167	0.0752153	0.0484936	GPNMB/EMILIN1/C5AR1/TIMP3/FN1/APOE/CCL21	7
BP	GO:0070167	regulation of biomineral tissue development	7/169	88/17910	1.96485e-05	0.000330665	0.00021319	DDR2/GREM1/TWIST1/ASPN/MGP/GJA1/COMP	7
BP	GO:0061041	regulation of wound healing	7/169	143/17910	0.000419544	0.00388745	0.00250635	FAP/SERPING1/APOE/GJA1/PLAU/CXCR4/DUOX2	7
BP	GO:0060840	artery development	7/169	100/17910	4.50688e-05	0.000677409	0.000436746	COL3A1/PRRX1/LOX/LOXL1/PKD2/APOE/COMP	7
BP	GO:0055123	digestive system development	7/169	143/17910	0.000419544	0.00388745	0.00250635	SFRP2/COL3A1/CLMP/PDGFC/RARRES2/DACT1/CXCL8	7
BP	GO:0051924	regulation of calcium ion transport	7/169	244/17910	0.00854941	0.0395352	0.0254896	THY1/PKD2/CCL2/PLN/GJA1/GEM/CXCR4	7
BP	GO:0051701	interaction with host	7/169	211/17910	0.00394075	0.0223612	0.0144169	LGALS1/ITGA5/CLEC5A/MRC1/CXCR4/CCL8/CXCL8	7
BP	GO:0051250	negative regulation of lymphocyte activation	7/169	132/17910	0.000257916	0.00269934	0.00174034	GPNMB/INHBA/TNFSF4/TYROBP/FCGR2B/MNDA/VSIG4	7
BP	GO:0050864	regulation of B cell activation	7/169	110/17910	8.28034e-05	0.00112441	0.000724943	INHBA/TNFSF4/TYROBP/FCGR2B/MNDA/TNFSF13B/IL6	7
BP	GO:0048738	cardiac muscle tissue development	7/169	221/17910	0.00506463	0.0268971	0.0173414	GREM1/COL11A1/ZFPM2/MEIS1/PLN/GJA1/RGS2	7
BP	GO:0048634	regulation of muscle organ development	7/169	153/17910	0.000628763	0.00537108	0.0034629	GREM1/LOX/TWIST1/ZFPM2/MEIS1/GJA1/RGS2	7
BP	GO:0048565	digestive tract development	7/169	132/17910	0.000257916	0.00269934	0.00174034	SFRP2/COL3A1/CLMP/PDGFC/RARRES2/DACT1/CXCL8	7
BP	GO:0045930	negative regulation of mitotic cell cycle	7/169	308/17910	0.027132	0.0908403	0.0585675	TIMP2/GAS1/FAP/GPNMB/PKD2/CCL2/DACT1	7
BP	GO:0045637	regulation of myeloid cell differentiation	7/169	250/17910	0.00969411	0.0435782	0.0280962	FBN1/LOX/MAFB/INHBA/MEIS1/TYROBP/MEIS2	7
BP	GO:0043583	ear development	7/169	212/17910	0.0040437	0.0227813	0.0146878	SPARC/CTHRC1/PRRX1/MAFB/COL11A1/TWIST1/C1QB	7
BP	GO:0043271	negative regulation of ion transport	7/169	144/17910	0.000437533	0.00401633	0.00258945	TWIST1/SFRP4/PKD2/PLN/RGS2/GEM/MMP9	7
BP	GO:0042476	odontogenesis	7/169	126/17910	0.000193702	0.00223695	0.00144223	COL1A2/HTRA1/COL1A1/INHBA/TWIST1/ASPN/TNC	7
BP	GO:0042098	T cell proliferation	7/169	177/17910	0.0014728	0.0105071	0.00677421	GPNMB/TNFSF4/VCAM1/GJA1/VSIG4/TNFSF13B/IL6	7
BP	GO:0033002	muscle cell proliferation	7/169	243/17910	0.00836877	0.039094	0.0252051	ZFPM2/MEIS1/GJA1/CNN1/MMP9/IL6/APOD	7
BP	GO:0032409	regulation of transporter activity	7/169	257/17910	0.0111669	0.0480606	0.0309861	TWIST1/PKD2/CCL2/PLN/GJA1/GEM/MMP9	7
BP	GO:0030510	regulation of BMP signaling pathway	7/169	81/17910	1.13738e-05	0.00020546	0.000132466	SULF1/SFRP2/FBN1/HTRA1/GREM1/SFRP4/CHRDL1	7
BP	GO:0022898	regulation of transmembrane transporter activity	7/169	242/17910	0.00819096	0.0386899	0.0249446	TWIST1/PKD2/CCL2/PLN/GJA1/GEM/MMP9	7
BP	GO:0016331	morphogenesis of embryonic epithelium	7/169	146/17910	0.000475358	0.00428366	0.0027618	SULF1/SFRP2/CTHRC1/VEGFC/GREM1/TWIST1/TGFB1I1	7
BP	GO:0016202	regulation of striated muscle tissue development	7/169	149/17910	0.000536943	0.00471982	0.00304301	GREM1/LOX/TWIST1/ZFPM2/MEIS1/GJA1/RGS2	7
BP	GO:0010977	negative regulation of neuron projection development	7/169	135/17910	0.0002959	0.00292373	0.00188501	SPOCK1/LGALS1/THY1/DPYSL3/APOE/SLIT2/SPP1	7
BP	GO:0010976	positive regulation of neuron projection development	7/169	265/17910	0.013042	0.0540642	0.0348568	SERPINF1/DPYSL3/FN1/APOE/SLIT2/RGS2/CXCR4	7
BP	GO:0010951	negative regulation of endopeptidase activity	7/169	210/17910	0.0038398	0.0218513	0.0140882	SPOCK1/SFRP2/COL6A3/TIMP3/CRYAB/C3/MMP9	7
BP	GO:0010632	regulation of epithelial cell migration	7/169	294/17910	0.0217453	0.0795847	0.0513107	SPARC/VEGFC/SERPINF1/APOE/SLIT2/MMP9/CXCL13	7
BP	GO:0002695	negative regulation of leukocyte activation	7/169	163/17910	0.000913452	0.00722324	0.00465704	GPNMB/INHBA/TNFSF4/TYROBP/FCGR2B/MNDA/VSIG4	7
BP	GO:0002690	positive regulation of leukocyte chemotaxis	7/169	81/17910	1.13738e-05	0.00020546	0.000132466	VEGFC/C5AR1/RARRES2/CCL21/IL6/CXCL8/CXCL13	7
BP	GO:0001837	epithelial to mesenchymal transition	7/169	140/17910	0.000369097	0.00346899	0.00223656	SFRP2/COL1A1/GREM1/SNAI2/TWIST1/TGFB1I1/IL6	7
BP	GO:0001822	kidney development	7/169	276/17910	0.0159766	0.0631687	0.0407267	SULF1/FBN1/SERPINF1/GREM1/PKD2/SLIT2/MMP9	7
BP	GO:0001764	neuron migration	7/169	152/17910	0.00060472	0.00521091	0.00335963	SPOCK1/COL3A1/TWIST1/FLNA/NDN/GJA1/CXCR4	7
BP	GO:0000082	G1/S transition of mitotic cell cycle	7/169	269/17910	0.01406	0.0570807	0.0368017	BCAT1/GPNMB/INHBA/PKD2/CCL2/UBE2E2/DACT1	7
MF	GO:0030246	carbohydrate binding	7/168	252/16967	0.012876	0.073243	0.0529828	LGALS1/VCAN/COLEC12/CLEC5A/MRC1/OLR1/SLC2A3	7
MF	GO:0019838	growth factor binding	7/168	121/16967	0.000201793	0.00337229	0.00243946	COL3A1/COL5A1/COL1A2/HTRA1/COL1A1/PXDN/CXCL13	7
MF	GO:0017171	serine hydrolase activity	7/168	163/16967	0.00120398	0.0117187	0.00847715	FAP/HTRA1/C1R/C1S/PLAU/MMP9/MMP1	7
MF	GO:0008236	serine-type peptidase activity	7/168	158/16967	0.00100444	0.0100786	0.00729072	FAP/HTRA1/C1R/C1S/PLAU/MMP9/MMP1	7
MF	GO:0004252	serine-type endopeptidase activity	7/168	133/16967	0.000360113	0.00525765	0.0038033	FAP/HTRA1/C1R/C1S/PLAU/MMP9/MMP1	7
MF	GO:0002020	protease binding	7/168	121/16967	0.000201793	0.00337229	0.00243946	TIMP2/FAP/COL3A1/COL1A2/COL1A1/FN1/COMP	7
BP	GO:0071310	cellular response to organic substance	68/169	2564/17910	1.02589e-16	2.12628e-14	1.37088e-14	RAB31/SULF1/SFRP2/SPARC/LGALS1/FBN1/GAS1/COL5A2/GFPT2/COL3A1/POSTN/VEGFC/PCOLCE/COL1A2/HTRA1/SERPINF1/COL1A1/GREM1/LOX/EMILIN1/INHBA/FERMT2/ITGAM/SNAI2/ITGA5/DPYSL3/TWIST1/COLEC12/PXDN/ASPN/LAPTM5/SFRP4/TIMP3/TGFB1I1/TNFSF4/NDN/PKD2/FCGR1B/CD14/FN1/LY96/CCL2/PDGFC/FCER1G/VCAM1/EGR2/TNC/RARRES2/MRC1/SLIT2/FCGR2B/MNDA/CYP1B1/GJA1/COMP/SPP1/CXCR4/TNFSF13B/CCL21/CSF2RB/MMP9/F13A1/IL6/CHRDL1/CXCL8/MMP…	68
BP	GO:0023051	regulation of signaling	68/169	3635/17910	2.13042e-09	1.01079e-07	6.5169e-08	SULF1/TIMP2/SFRP2/LGALS1/FBN1/GAS1/CTHRC1/COL3A1/POSTN/VEGFC/PRRX1/GPC6/THY1/GPNMB/NXN/HTRA1/COL1A1/GREM1/LOX/EMILIN1/INHBA/SNAI2/ITGA5/TSPYL5/CDH11/TWIST1/PXDN/C5AR1/ASPN/SFRP4/TIMP3/TGFB1I1/TNFSF4/TYROBP/FLNA/PKD2/CCL18/CD14/FN1/LY96/CCL2/PDGFC/APOE/EGR2/PLN/SRPX/SLIT2/FXYD6/FCGR2B/CYP1B1/GJA1/PLAU/SPP1/RGS2/RSPO3/DACT1/C3/CXCR4/TNFSF13B/CCL21/CCL8/MMP9/IL6/CHRDL1/APOD/CXCL8/C10orf99/CXCL13	68
BP	GO:0010646	regulation of cell communication	67/169	3589/17910	3.33079e-09	1.52519e-07	9.83337e-08	SULF1/TIMP2/SFRP2/LGALS1/FBN1/GAS1/CTHRC1/COL3A1/POSTN/VEGFC/PRRX1/GPC6/THY1/GPNMB/NXN/HTRA1/COL1A1/GREM1/LOX/EMILIN1/INHBA/SNAI2/ITGA5/TSPYL5/CDH11/TWIST1/PXDN/C5AR1/ASPN/SFRP4/TIMP3/TGFB1I1/TNFSF4/TYROBP/FLNA/PKD2/CCL18/CD14/FN1/LY96/CCL2/PDGFC/APOE/EGR2/PLN/SRPX/SLIT2/FCGR2B/CYP1B1/GJA1/PLAU/SPP1/RGS2/RSPO3/DACT1/C3/CXCR4/TNFSF13B/CCL21/CCL8/MMP9/IL6/CHRDL1/APOD/CXCL8/C10orf99/CXCL13	67
BP	GO:0050793	regulation of developmental process	66/169	2598/17910	3.24741e-15	4.40976e-13	2.8431e-13	SPOCK1/SULF1/TIMP2/SFRP2/SPARC/LGALS1/FBN1/ADAM12/COL5A2/CTHRC1/THBS2/COL3A1/DDR2/POSTN/VEGFC/PRRX1/GPC6/COL5A1/THY1/GPNMB/CTSK/SERPINF1/COL1A1/GREM1/LOX/MAFB/EMILIN1/INHBA/FERMT2/SNAI2/ITGA5/DPYSL3/SDC2/TWIST1/C5AR1/ZFPM2/MEIS1/ASPN/SFRP4/TGFB1I1/TNFSF4/TYROBP/FLNA/FN1/MGP/CCL2/APOE/RARRES2/SLIT2/FCGR2B/CYP1B1/GJA1/COMP/SPP1/RGS2/MEIS2/RSPO3/DACT1/C3/CXCR4/TNFSF13B/MMP9/IL6/CXCL8/CXCL13/OLFM4	66
BP	GO:0009966	regulation of signal transduction	64/169	3265/17910	1.27799e-09	6.13749e-08	3.95703e-08	SULF1/TIMP2/SFRP2/LGALS1/FBN1/GAS1/CTHRC1/COL3A1/POSTN/VEGFC/PRRX1/GPC6/THY1/GPNMB/NXN/HTRA1/COL1A1/GREM1/LOX/EMILIN1/INHBA/SNAI2/ITGA5/TSPYL5/TWIST1/PXDN/C5AR1/ASPN/SFRP4/TIMP3/TGFB1I1/TNFSF4/FLNA/PKD2/CCL18/CD14/FN1/LY96/CCL2/PDGFC/APOE/PLN/SRPX/SLIT2/FCGR2B/CYP1B1/GJA1/PLAU/SPP1/RGS2/RSPO3/DACT1/C3/CXCR4/TNFSF13B/CCL21/CCL8/MMP9/IL6/CHRDL1/APOD/CXCL8/C10orf99/CXCL13	64
BP	GO:0051234	establishment of localization	61/169	4908/17910	0.00810667	0.0384164	0.0247682	RAB31/TIMP2/SPARC/GAS1/POSTN/VEGFC/ISLR/THY1/TNFAIP6/SERPING1/COL1A1/GREM1/INHBA/ITGAM/TWIST1/COLEC12/C5AR1/SFRP4/TIMP3/TNFSF4/TYROBP/NCF2/FLNA/PKD2/FCGR1B/CRYAB/CD14/FN1/CCL2/FCER1G/APOE/EGR2/RARRES2/PLN/CLEC5A/SRPX/MRC1/OLR1/FXYD6/SLC2A3/FCGR2B/MNDA/GJA1/FCGR3B/PLAU/COMP/SPP1/RGS2/GEM/C3/CXCR4/TNFSF13B/CCL21/CCL8/MMP9/F13A1/IL6/APOD/CXCL8/OLFM4/CLCA1	61
BP	GO:0006810	transport	61/169	4785/17910	0.00449511	0.0248271	0.0160068	RAB31/TIMP2/SPARC/GAS1/POSTN/VEGFC/ISLR/THY1/TNFAIP6/SERPING1/COL1A1/GREM1/INHBA/ITGAM/TWIST1/COLEC12/C5AR1/SFRP4/TIMP3/TNFSF4/TYROBP/NCF2/FLNA/PKD2/FCGR1B/CRYAB/CD14/FN1/CCL2/FCER1G/APOE/EGR2/RARRES2/PLN/CLEC5A/SRPX/MRC1/OLR1/FXYD6/SLC2A3/FCGR2B/MNDA/GJA1/FCGR3B/PLAU/COMP/SPP1/RGS2/GEM/C3/CXCR4/TNFSF13B/CCL21/CCL8/MMP9/F13A1/IL6/APOD/CXCL8/OLFM4/CLCA1	61
CC	GO:0031012	extracellular matrix	60/177	468/18675	1.50798e-51	2.73699e-49	1.99212e-49	SULF1/TIMP2/SFRP2/SPARC/LGALS1/AEBP1/FBN1/COL5A2/COL10A1/COL6A3/CTHRC1/THBS2/COL3A1/BGN/ANGPTL2/EFEMP2/COL6A2/POSTN/GPC6/COL5A1/PCOLCE/VCAN/COL1A2/HTRA1/CCDC80/SERPING1/LUM/SERPINF1/COL1A1/MXRA5/GREM1/COL8A1/LOX/EMILIN1/COL15A1/LOXL1/COL11A1/SDC2/PXDN/ASPN/TIMP3/TGFB1I1/COL12A1/FN1/MGP/SPARCL1/NID2/APOE/TNC/RARRES2/MFAP5/MFAP2/SRPX/DPT/COMP/HMCN1/C1QB/MMP9/F13A1/MMP1	60
BP	GO:2000026	regulation of multicellular organismal development	60/169	2077/17910	3.14752e-16	5.63407e-14	3.63245e-14	SPOCK1/SULF1/TIMP2/SFRP2/SPARC/LGALS1/FBN1/ADAM12/COL5A2/CTHRC1/THBS2/COL3A1/DDR2/VEGFC/PRRX1/GPC6/COL5A1/THY1/GPNMB/CTSK/SERPINF1/COL1A1/GREM1/LOX/MAFB/EMILIN1/INHBA/SNAI2/ITGA5/DPYSL3/SDC2/TWIST1/C5AR1/ZFPM2/MEIS1/ASPN/SFRP4/TGFB1I1/TNFSF4/TYROBP/FLNA/FN1/MGP/APOE/SLIT2/FCGR2B/CYP1B1/GJA1/COMP/SPP1/RGS2/MEIS2/RSPO3/DACT1/C3/CXCR4/MMP9/IL6/CXCL8/CXCL13	60
CC	GO:0101002	ficolin-1-rich granule	6/177	185/18675	0.00847719	0.0439603	0.0319966	TIMP2/TNFAIP6/FCER1G/SLC2A3/MNDA/MMP9	6
CC	GO:0070821	tertiary granule membrane	6/177	73/18675	6.69984e-05	0.000657309	0.000478424	ITGAM/FCER1G/CLEC5A/OLR1/SLC2A3/PLAU	6
CC	GO:0044449	contractile fiber part	6/177	192/18675	0.0100697	0.0514829	0.037472	FERMT2/SYNC/FLNA/CRYAB/NEXN/SYNM	6
CC	GO:0043202	lysosomal lumen	6/177	94/18675	0.000272019	0.00224416	0.00163342	BGN/GPC6/VCAN/CTSK/LUM/SDC2	6
CC	GO:0031093	platelet alpha granule lumen	6/177	67/18675	4.11634e-05	0.000426924	0.000310738	SPARC/VEGFC/ISLR/SERPING1/FN1/F13A1	6
CC	GO:0030016	myofibril	6/177	197/18675	0.0113303	0.0548386	0.0399144	FERMT2/SYNC/FLNA/CRYAB/NEXN/SYNM	6
CC	GO:0009897	external side of plasma membrane	6/177	199/18675	0.0118645	0.0566685	0.0412463	THY1/ITGAM/ITGA5/CD14/VCAM1/FCGR2B	6
BP	GO:1990748	cellular detoxification	6/169	107/17910	0.000531704	0.00469473	0.00302683	NXN/PXDN/GPX8/ALOX5AP/APOE/DUOX2	6
BP	GO:1990138	neuron projection extension	6/169	148/17910	0.00282537	0.0174121	0.0112261	POSTN/NDN/FN1/APOE/SLIT2/CXCR4	6
BP	GO:1904063	negative regulation of cation transmembrane transport	6/169	85/17910	0.000152572	0.00184304	0.00118826	TWIST1/PKD2/PLN/RGS2/GEM/MMP9	6
BP	GO:1903844	regulation of cellular response to transforming growth factor beta stimulus	6/169	117/17910	0.000851745	0.00686332	0.00442499	FBN1/HTRA1/LOX/EMILIN1/ASPN/TGFB1I1	6
BP	GO:1903555	regulation of tumor necrosis factor superfamily cytokine production	6/169	155/17910	0.00354969	0.0207091	0.0133518	GPNMB/TWIST1/TYROBP/CD14/LY96/FCER1G	6
BP	GO:1903035	negative regulation of response to wounding	6/169	87/17910	0.000173453	0.0020321	0.00131016	FAP/SERPING1/APOE/GJA1/PLAU/SPP1	6
BP	GO:1902806	regulation of cell cycle G1/S phase transition	6/169	195/17910	0.0105769	0.0463312	0.0298712	GPNMB/PKD2/CCL2/UBE2E2/DACT1/C10orf99	6
BP	GO:0098869	cellular oxidant detoxification	6/169	99/17910	0.000350715	0.003343	0.00215534	NXN/PXDN/GPX8/ALOX5AP/APOE/DUOX2	6
BP	GO:0098754	detoxification	6/169	113/17910	0.00070965	0.00596476	0.00384566	NXN/PXDN/GPX8/ALOX5AP/APOE/DUOX2	6
BP	GO:0071706	tumor necrosis factor superfamily cytokine production	6/169	161/17910	0.00427338	0.0238703	0.0153899	GPNMB/TWIST1/TYROBP/CD14/LY96/FCER1G	6
BP	GO:0071674	mononuclear cell migration	6/169	68/17910	4.35716e-05	0.000659942	0.000425485	GREM1/C5AR1/CCL2/RARRES2/SLIT2/IL6	6
BP	GO:0060173	limb development	6/169	176/17910	0.0065545	0.0324267	0.0209065	SFRP2/PRRX1/GREM1/TWIST1/GJA1/COMP	6
BP	GO:0051828	entry into other organism involved in symbiotic interaction	6/169	134/17910	0.00171466	0.0118102	0.00761442	LGALS1/ITGA5/CLEC5A/MRC1/CXCR4/CXCL8	6
BP	GO:0051806	entry into cell of other organism involved in symbiotic interaction	6/169	134/17910	0.00171466	0.0118102	0.00761442	LGALS1/ITGA5/CLEC5A/MRC1/CXCR4/CXCL8	6
BP	GO:0050953	sensory perception of light stimulus	6/169	213/17910	0.0157697	0.0624761	0.0402802	LUM/COL1A1/COL11A1/TIMP3/CYP1B1/HMCN1	6
BP	GO:0050730	regulation of peptidyl-tyrosine phosphorylation	6/169	245/17910	0.0289312	0.0927777	0.0598166	SFRP2/THY1/GREM1/ITGA5/PDGFC/IL6	6
BP	GO:0050707	regulation of cytokine secretion	6/169	201/17910	0.0121477	0.0514384	0.0331639	POSTN/TWIST1/CD14/FN1/CLEC5A/FCGR2B	6
BP	GO:0050663	cytokine secretion	6/169	230/17910	0.0220914	0.0807013	0.0520306	POSTN/TWIST1/CD14/FN1/CLEC5A/FCGR2B	6
BP	GO:0048839	inner ear development	6/169	185/17910	0.00828833	0.0388103	0.0250222	SPARC/CTHRC1/PRRX1/MAFB/COL11A1/C1QB	6
BP	GO:0048736	appendage development	6/169	176/17910	0.0065545	0.0324267	0.0209065	SFRP2/PRRX1/GREM1/TWIST1/GJA1/COMP	6
BP	GO:0048678	response to axon injury	6/169	75/17910	7.59143e-05	0.00106388	0.000685916	LGALS1/DPYSL3/TYROBP/TNC/SPP1/APOD	6
BP	GO:0045598	regulation of fat cell differentiation	6/169	131/17910	0.0015278	0.0108797	0.00701445	SFRP2/SNAI2/ZFPM2/TGFB1I1/RARRES2/IL6	6
BP	GO:0045165	cell fate commitment	6/169	238/17910	0.025586	0.0900424	0.0580531	SFRP2/GAS1/PRRX1/ZNF521/TGFB1I1/IL6	6
BP	GO:0045137	development of primary sexual characteristics	6/169	223/17910	0.0193114	0.0737618	0.0475564	SFRP2/INHBA/ZFPM2/FLNA/SLIT2/GJA1	6
BP	GO:0044706	multi-multicellular organism process	6/169	225/17910	0.0200798	0.0753808	0.0486003	ITGA5/GJA1/SPP1/RGS2/MMP9/EPYC	6
BP	GO:0044409	entry into host	6/169	134/17910	0.00171466	0.0118102	0.00761442	LGALS1/ITGA5/CLEC5A/MRC1/CXCR4/CXCL8	6
BP	GO:0044344	cellular response to fibroblast growth factor stimulus	6/169	138/17910	0.00199021	0.0132163	0.00852097	SULF1/POSTN/COL1A1/CCL2/CXCL8/CXCL13	6
BP	GO:0043433	negative regulation of DNA-binding transcription factor activity	6/169	171/17910	0.00571408	0.0293378	0.0189149	TWIST1/SFRP4/TNFSF4/FLNA/PKD2/CYP1B1	6
BP	GO:0043409	negative regulation of MAPK cascade	6/169	179/17910	0.00709995	0.0346893	0.0223653	SFRP2/EMILIN1/TIMP3/APOE/RGS2/DACT1	6
BP	GO:0043112	receptor metabolic process	6/169	177/17910	0.00673281	0.0331422	0.0213678	RAB31/GREM1/SFRP4/FCER1G/APOE/CXCL8	6
BP	GO:0042129	regulation of T cell proliferation	6/169	149/17910	0.00292139	0.0179476	0.0115714	GPNMB/TNFSF4/VCAM1/VSIG4/TNFSF13B/IL6	6
BP	GO:0042116	macrophage activation	6/169	96/17910	0.000296976	0.00292373	0.00188501	ITGAM/C5AR1/TYROBP/FCGR2B/VSIG4/IL6	6
BP	GO:0035567	non-canonical Wnt signaling pathway	6/169	145/17910	0.00255148	0.0159741	0.010299	SFRP2/CTHRC1/GPC6/SFRP4/RSPO3/DACT1	6
BP	GO:0035265	organ growth	6/169	179/17910	0.00709995	0.0346893	0.0223653	DDR2/ZFPM2/MEIS1/GJA1/COMP/RGS2	6
BP	GO:0034766	negative regulation of ion transmembrane transport	6/169	97/17910	0.000314115	0.00304676	0.00196434	TWIST1/PKD2/PLN/RGS2/GEM/MMP9	6
BP	GO:0034763	negative regulation of transmembrane transport	6/169	122/17910	0.00105913	0.00814621	0.00525211	TWIST1/PKD2/PLN/RGS2/GEM/MMP9	6
BP	GO:0033628	regulation of cell adhesion mediated by integrin	6/169	45/17910	3.87831e-06	7.91336e-05	5.10198e-05	SFRP2/SNAI2/CYP1B1/PLAU/CCL21/CXCL13	6
BP	GO:0033273	response to vitamin	6/169	95/17910	0.000280579	0.00282367	0.00182051	SPARC/POSTN/COL1A1/SNAI2/TNC/SPP1	6
BP	GO:0032680	regulation of tumor necrosis factor production	6/169	151/17910	0.00312073	0.0185922	0.0119869	GPNMB/TWIST1/TYROBP/CD14/LY96/FCER1G	6
BP	GO:0032640	tumor necrosis factor production	6/169	155/17910	0.00354969	0.0207091	0.0133518	GPNMB/TWIST1/TYROBP/CD14/LY96/FCER1G	6
BP	GO:0032602	chemokine production	6/169	86/17910	0.000162748	0.00194067	0.00125121	POSTN/SNAI2/TWIST1/TNFSF4/IL6/APOD	6
BP	GO:0031960	response to corticosteroid	6/169	155/17910	0.00354969	0.0207091	0.0133518	SPARC/SERPINF1/COL1A1/FIBIN/SLIT2/IL6	6
BP	GO:0030500	regulation of bone mineralization	6/169	71/17910	5.56991e-05	0.000818444	0.000527676	DDR2/GREM1/TWIST1/MGP/GJA1/COMP	6
BP	GO:0030260	entry into host cell	6/169	134/17910	0.00171466	0.0118102	0.00761442	LGALS1/ITGA5/CLEC5A/MRC1/CXCR4/CXCL8	6
BP	GO:0030177	positive regulation of Wnt signaling pathway	6/169	170/17910	0.00555595	0.0286379	0.0184637	SULF1/SFRP2/COL1A1/SFRP4/RSPO3/DACT1	6
BP	GO:0022408	negative regulation of cell-cell adhesion	6/169	169/17910	0.00540105	0.0283727	0.0182927	GPNMB/SNAI2/TNFSF4/FCGR2B/VSIG4/CCL21	6
BP	GO:0021537	telencephalon development	6/169	246/17910	0.0294315	0.0942286	0.060752	COL3A1/INHBA/FLNA/SLIT2/CXCR4/BCL2A1	6
BP	GO:0017015	regulation of transforming growth factor beta receptor signaling pathway	6/169	115/17910	0.000778194	0.00638443	0.00411624	FBN1/HTRA1/LOX/EMILIN1/ASPN/TGFB1I1	6
BP	GO:0010717	regulation of epithelial to mesenchymal transition	6/169	91/17910	0.000221964	0.00246186	0.00158724	SFRP2/COL1A1/GREM1/TWIST1/TGFB1I1/IL6	6
BP	GO:0010594	regulation of endothelial cell migration	6/169	231/17910	0.0225095	0.0820003	0.052868	SPARC/VEGFC/SERPINF1/APOE/SLIT2/CXCL13	6
BP	GO:0009743	response to carbohydrate	6/169	224/17910	0.0196931	0.0747123	0.0481692	SPARC/LGALS1/COL6A2/SERPINF1/COLEC12/GJA1	6
BP	GO:0008406	gonad development	6/169	217/17910	0.0171273	0.0666475	0.0429697	SFRP2/INHBA/ZFPM2/FLNA/SLIT2/GJA1	6
BP	GO:0007601	visual perception	6/169	209/17910	0.0144887	0.0583997	0.037652	LUM/COL1A1/COL11A1/TIMP3/CYP1B1/HMCN1	6
BP	GO:0007565	female pregnancy	6/169	193/17910	0.010087	0.044986	0.0290038	ITGA5/GJA1/SPP1/RGS2/MMP9/EPYC	6
BP	GO:0007044	cell-substrate junction assembly	6/169	96/17910	0.000296976	0.00292373	0.00188501	THY1/GREM1/FERMT2/ITGA5/FN1/APOD	6
BP	GO:0006968	cellular defense response	6/169	53/17910	1.02706e-05	0.000188998	0.000121852	C5AR1/TYROBP/NCF2/LY96/CLEC5A/MNDA	6
BP	GO:0006941	striated muscle contraction	6/169	170/17910	0.00555595	0.0286379	0.0184637	FLNA/PLN/GJA1/RGS2/CXCR4/SYNM	6
BP	GO:0002822	regulation of adaptive immune response based on somatic recombination of immune receptors built from immunoglobulin superfamily domains	6/169	135/17910	0.00178064	0.0122131	0.00787416	TNFSF4/FCER1G/FCGR2B/C3/TNFSF13B/IL6	6
BP	GO:0002819	regulation of adaptive immune response	6/169	150/17910	0.00301983	0.0182865	0.0117899	TNFSF4/FCER1G/FCGR2B/C3/TNFSF13B/IL6	6
BP	GO:0002703	regulation of leukocyte mediated immunity	6/169	185/17910	0.00828833	0.0388103	0.0250222	ITGAM/TNFSF4/FCER1G/FCGR2B/C3/IL6	6
BP	GO:0002686	negative regulation of leukocyte migration	6/169	48/17910	5.70806e-06	0.000110731	7.13915e-05	GREM1/EMILIN1/CCL2/SLIT2/CCL21/APOD	6
BP	GO:0002573	myeloid leukocyte differentiation	6/169	201/17910	0.0121477	0.0514384	0.0331639	FBN1/MAFB/INHBA/TYROBP/FCER1G/MMP9	6
BP	GO:0002455	humoral immune response mediated by circulating immunoglobulin	6/169	104/17910	0.000456902	0.00413628	0.00266678	SERPING1/C1R/C1S/FCGR2B/C3/C1QB	6
BP	GO:0002062	chondrocyte differentiation	6/169	97/17910	0.000314115	0.00304676	0.00196434	SULF1/SFRP2/GREM1/COL11A1/SNAI2/COMP	6
BP	GO:0001952	regulation of cell-matrix adhesion	6/169	117/17910	0.000851745	0.00686332	0.00442499	POSTN/THY1/GREM1/PLAU/CCL21/APOD	6
MF	GO:0061135	endopeptidase regulator activity	6/168	154/16967	0.00433823	0.0339311	0.0245452	SPOCK1/SFRP2/COL6A3/SERPING1/TIMP3/C3	6
MF	GO:0030414	peptidase inhibitor activity	6/168	157/16967	0.0047636	0.0366045	0.0264791	SPOCK1/TIMP2/COL6A3/SERPING1/TIMP3/C3	6
BP	GO:0044267	cellular protein metabolic process	59/169	4871/17910	0.0163367	0.0643981	0.0415194	SPOCK1/TIMP2/SFRP2/LGALS1/FBN1/GAS1/FAP/COL6A3/COL3A1/DDR2/BGN/VEGFC/PCOLCE/VCAN/THY1/GPNMB/NXN/CTSK/SERPING1/GREM1/LOX/EMILIN1/INHBA/LOXL1/SNAI2/ITGA5/TSPYL5/SDC2/TWIST1/C5AR1/TIMP3/TGFB1I1/PKD2/CRYAB/FN1/CCL2/PDGFC/SPARCL1/APOE/EGR2/TNC/RARRES2/UBE2E2/SLIT2/FCGR2B/VSIG4/SPP1/RGS2/DACT1/C3/CXCR4/CCL21/CSF2RB/CCL8/MMP9/F13A1/IL6/CHRDL1/MMP1	59
BP	GO:0009605	response to external stimulus	59/169	2331/17910	2.34247e-13	2.19635e-11	1.41605e-11	SFRP2/SPARC/FAP/COL3A1/POSTN/VEGFC/GPNMB/TNFAIP6/HTRA1/CCDC80/SERPING1/SERPINF1/COL1A1/GREM1/LOX/C1R/LOXL1/ITGAM/COL11A1/SNAI2/C5AR1/C1S/TNFSF4/FLNA/PKD2/NEXN/CCL18/CD14/CFH/LY96/CCL2/FCER1G/APOE/VCAM1/EGR2/TNC/RARRES2/MRC1/SLIT2/FCGR2B/GJA1/PLAU/VSIG4/SPP1/HMCN1/MEIS2/C3/CXCR4/CCL21/CSF2RB/CCL8/C1QB/MMP9/IL6/APOD/CXCL8/C10orf99/CXCL13/DUOX2	59
CC	GO:0062023	collagen-containing extracellular matrix	58/177	399/18675	5.68391e-53	2.06326e-50	1.50175e-50	SULF1/TIMP2/SFRP2/SPARC/LGALS1/AEBP1/FBN1/COL5A2/COL10A1/COL6A3/CTHRC1/THBS2/COL3A1/BGN/ANGPTL2/EFEMP2/COL6A2/POSTN/GPC6/COL5A1/PCOLCE/VCAN/COL1A2/HTRA1/CCDC80/SERPING1/LUM/SERPINF1/COL1A1/MXRA5/GREM1/COL8A1/EMILIN1/COL15A1/LOXL1/COL11A1/SDC2/PXDN/ASPN/TIMP3/TGFB1I1/COL12A1/FN1/MGP/SPARCL1/NID2/APOE/TNC/RARRES2/MFAP5/MFAP2/SRPX/DPT/COMP/HMCN1/C1QB/MMP9/F13A1	58
BP	GO:0032879	regulation of localization	58/169	2688/17910	2.96801e-10	1.6462e-08	1.06136e-08	RAB31/SULF1/SFRP2/SPARC/GAS1/COL3A1/DDR2/POSTN/VEGFC/GPC6/THY1/GPNMB/TNFAIP6/SERPINF1/COL1A1/GREM1/EMILIN1/INHBA/ITGAM/SNAI2/ITGA5/DPYSL3/TWIST1/C5AR1/SFRP4/TNFSF4/TYROBP/FLNA/PKD2/CRYAB/NEXN/CD14/FN1/CCL2/FCER1G/APOE/RARRES2/PLN/CLEC5A/SLIT2/FCGR2B/CYP1B1/GJA1/PLAU/SPP1/RGS2/GEM/C3/CXCR4/CCL21/CCL8/MMP9/IL6/APOD/CXCL8/C10orf99/CXCL13/DUOX2	58
BP	GO:0022610	biological adhesion	58/169	1345/17910	5.59867e-24	5.51189e-21	3.55368e-21	SPOCK1/SFRP2/LGALS1/FBN1/ADAM12/FAP/COL6A3/THBS2/COL3A1/DDR2/COL6A2/POSTN/COL5A1/VCAN/ISLR/THY1/GPNMB/TNFAIP6/CCDC80/COL1A1/GREM1/COL8A1/EMILIN1/COL15A1/FERMT2/ITGAM/SNAI2/ITGA5/CDH11/TGFB1I1/TNFSF4/COL12A1/FLNA/AOC3/FN1/CCL2/SPARCL1/NID2/VCAM1/TNC/SRPX/OLR1/FCGR2B/DPT/CYP1B1/PLAU/COMP/VSIG4/SPP1/SGCE/CXCR4/TNFSF13B/CCL21/IL6/APOD/CXCL8/CXCL13/OLFM4	58
BP	GO:0007155	cell adhesion	58/169	1338/17910	4.30301e-24	5.51189e-21	3.55368e-21	SPOCK1/SFRP2/LGALS1/FBN1/ADAM12/FAP/COL6A3/THBS2/COL3A1/DDR2/COL6A2/POSTN/COL5A1/VCAN/ISLR/THY1/GPNMB/TNFAIP6/CCDC80/COL1A1/GREM1/COL8A1/EMILIN1/COL15A1/FERMT2/ITGAM/SNAI2/ITGA5/CDH11/TGFB1I1/TNFSF4/COL12A1/FLNA/AOC3/FN1/CCL2/SPARCL1/NID2/VCAM1/TNC/SRPX/OLR1/FCGR2B/DPT/CYP1B1/PLAU/COMP/VSIG4/SPP1/SGCE/CXCR4/TNFSF13B/CCL21/IL6/APOD/CXCL8/CXCL13/OLFM4	58
BP	GO:0006928	movement of cell or subcellular component	57/169	2012/17910	5.70261e-15	7.01777e-13	4.52457e-13	SPOCK1/SULF1/SFRP2/SPARC/FRMD6/FAP/CTHRC1/COL3A1/DDR2/POSTN/VEGFC/GPC6/COL5A1/THY1/COL1A2/GPNMB/TNFAIP6/SERPINF1/COL1A1/GREM1/LOX/EMILIN1/ITGAM/SNAI2/ITGA5/DPYSL3/SDC2/TWIST1/C5AR1/FLNA/NDN/NEXN/FN1/CCL2/FCER1G/APOE/VCAM1/EGR2/RARRES2/PLN/OLR1/SLIT2/CYP1B1/GJA1/PLAU/TREM1/CXCR4/CCL21/CCL8/MMP9/IL6/APOD/CXCL8/MMP1/C10orf99/CXCL13/DUOX2	57
BP	GO:0040011	locomotion	56/169	1835/17910	4.25333e-16	7.28245e-14	4.69521e-14	SPOCK1/SULF1/SFRP2/SPARC/FAP/CTHRC1/COL3A1/DDR2/POSTN/VEGFC/GPC6/COL5A1/THY1/COL1A2/GPNMB/TNFAIP6/SERPINF1/COL1A1/GREM1/LOX/EMILIN1/ITGAM/SNAI2/ITGA5/DPYSL3/SDC2/TWIST1/C5AR1/FLNA/NDN/NEXN/CCL18/FN1/CCL2/FCER1G/APOE/VCAM1/EGR2/RARRES2/OLR1/SLIT2/CYP1B1/GJA1/PLAU/TREM1/CXCR4/CCL21/CCL8/MMP9/IL6/APOD/CXCL8/MMP1/C10orf99/CXCL13/DUOX2	56
BP	GO:0065008	regulation of biological quality	55/169	3661/17910	0.000143014	0.00174362	0.00112416	SPARC/LGALS1/FBN1/FAP/THBS2/COL3A1/POSTN/VEGFC/GPC6/THY1/COL1A2/NXN/CTSK/SERPING1/SERPINF1/COL1A1/LOX/MAFB/INHBA/FERMT2/ZFPM2/SFRP4/TYROBP/NCF2/FLNA/NDN/PKD2/CRYAB/FN1/CCL2/PDGFC/FCER1G/APOE/EGR2/PLN/MFAP2/SLIT2/FCGR2B/CYP1B1/GJA1/PLAU/COMP/SPP1/RGS2/CYBRD1/DACT1/C3/CXCR4/TNFSF13B/CCL21/CCL8/F13A1/IL6/CXCL13/DUOX2	55
BP	GO:0051674	localization of cell	54/169	1611/17910	3.0643e-17	6.70402e-15	4.32228e-15	SPOCK1/SULF1/SFRP2/SPARC/FAP/CTHRC1/COL3A1/DDR2/POSTN/VEGFC/GPC6/COL5A1/THY1/COL1A2/GPNMB/TNFAIP6/SERPINF1/COL1A1/GREM1/LOX/EMILIN1/ITGAM/SNAI2/ITGA5/DPYSL3/SDC2/TWIST1/C5AR1/FLNA/NDN/NEXN/FN1/CCL2/FCER1G/APOE/VCAM1/RARRES2/OLR1/SLIT2/CYP1B1/GJA1/PLAU/TREM1/CXCR4/CCL21/CCL8/MMP9/IL6/APOD/CXCL8/MMP1/C10orf99/CXCL13/DUOX2	54
BP	GO:0048870	cell motility	54/169	1611/17910	3.0643e-17	6.70402e-15	4.32228e-15	SPOCK1/SULF1/SFRP2/SPARC/FAP/CTHRC1/COL3A1/DDR2/POSTN/VEGFC/GPC6/COL5A1/THY1/COL1A2/GPNMB/TNFAIP6/SERPINF1/COL1A1/GREM1/LOX/EMILIN1/ITGAM/SNAI2/ITGA5/DPYSL3/SDC2/TWIST1/C5AR1/FLNA/NDN/NEXN/FN1/CCL2/FCER1G/APOE/VCAM1/RARRES2/OLR1/SLIT2/CYP1B1/GJA1/PLAU/TREM1/CXCR4/CCL21/CCL8/MMP9/IL6/APOD/CXCL8/MMP1/C10orf99/CXCL13/DUOX2	54
BP	GO:0048584	positive regulation of response to stimulus	53/169	2322/17910	3.24577e-10	1.75094e-08	1.12888e-08	SULF1/TIMP2/SFRP2/LGALS1/COL3A1/VEGFC/PRRX1/THY1/GPNMB/CTSK/SERPING1/COL1A1/GREM1/C1R/INHBA/ITGAM/ITGA5/TSPYL5/COLEC12/C5AR1/C1S/SFRP4/TIMP3/TGFB1I1/TNFSF4/FLNA/PKD2/CD14/CFH/LY96/CCL2/FCER1G/APOE/RARRES2/SRPX/SLIT2/FCGR2B/MNDA/CYP1B1/GJA1/VSIG4/RSPO3/DACT1/C3/CXCR4/TNFSF13B/CCL21/C1QB/MMP9/IL6/CXCL8/CXCL13/DUOX2	53
BP	GO:0016477	cell migration	53/169	1474/17910	3.20206e-18	1.05081e-15	6.77489e-16	SPOCK1/SULF1/SFRP2/SPARC/FAP/CTHRC1/COL3A1/DDR2/POSTN/VEGFC/GPC6/COL5A1/THY1/COL1A2/GPNMB/TNFAIP6/SERPINF1/COL1A1/GREM1/LOX/EMILIN1/ITGAM/SNAI2/ITGA5/DPYSL3/SDC2/TWIST1/C5AR1/FLNA/NDN/NEXN/FN1/CCL2/FCER1G/APOE/VCAM1/RARRES2/OLR1/SLIT2/CYP1B1/GJA1/PLAU/TREM1/CXCR4/CCL21/CCL8/MMP9/IL6/APOD/CXCL8/MMP1/C10orf99/CXCL13	53
BP	GO:0009888	tissue development	52/169	1964/17910	2.00799e-12	1.58149e-10	1.01963e-10	SULF1/SFRP2/FRMD6/COL5A2/CTHRC1/COL3A1/DDR2/POSTN/VEGFC/PRRX1/GPC6/COL5A1/COL1A2/GPNMB/CTSK/LUM/COL1A1/GREM1/COL8A1/LOX/TAGLN/INHBA/ITGAM/COL11A1/SNAI2/ITGA5/TWIST1/ZFPM2/MEIS1/ASPN/SFRP4/TGFB1I1/COL12A1/FLNA/PKD2/FN1/MGP/EGR2/TNC/PLN/SLIT2/CYP1B1/GJA1/COMP/SPP1/RGS2/RSPO3/DACT1/CXCR4/MMP9/IL6/APOD	52
BP	GO:0008283	cell proliferation	52/169	1969/17910	2.21512e-12	1.71042e-10	1.10276e-10	SULF1/TIMP2/SFRP2/SPARC/FAP/CTHRC1/DDR2/VEGFC/PRRX1/GPNMB/HTRA1/SERPINF1/GREM1/COL8A1/INHBA/SNAI2/TSPYL5/TWIST1/C5AR1/ZFPM2/MEIS1/SFRP4/TGFB1I1/TNFSF4/TYROBP/FLNA/NDN/PKD2/FN1/CCL2/PDGFC/APOE/VCAM1/TNC/SRPX/FCGR2B/DPT/MNDA/CYP1B1/GJA1/PLAU/COMP/VSIG4/CNN1/MEIS2/TNFSF13B/CCL8/MAB21L2/MMP9/IL6/APOD/CXCL8	52
CC	GO:1903561	extracellular vesicle	51/177	2185/18675	5.1276e-10	1.01183e-08	7.36467e-09	LGALS1/AEBP1/COL6A3/BGN/ANGPTL2/EFEMP2/TUBB6/COL6A2/PCOLCE/ISLR/THY1/COL1A2/HTRA1/SERPING1/LUM/SERPINF1/MXRA5/C1R/EMILIN1/COL15A1/ITGAM/CDH11/PXDN/COL12A1/FLNA/PKD2/CRYAB/CD14/FN1/MGP/CFH/PDGFC/NID2/APOE/VCAM1/SLIT2/SLC2A3/MNDA/FCGR3B/PLAU/COMP/SPP1/HMCN1/CRISPLD1/CYBRD1/C3/CXCR4/MMP9/APOD/DUOX2/OLFM4	51
CC	GO:0070062	extracellular exosome	51/177	2162/18675	3.52371e-10	7.52416e-09	5.47648e-09	LGALS1/AEBP1/COL6A3/BGN/ANGPTL2/EFEMP2/TUBB6/COL6A2/PCOLCE/ISLR/THY1/COL1A2/HTRA1/SERPING1/LUM/SERPINF1/MXRA5/C1R/EMILIN1/COL15A1/ITGAM/CDH11/PXDN/COL12A1/FLNA/PKD2/CRYAB/CD14/FN1/MGP/CFH/PDGFC/NID2/APOE/VCAM1/SLIT2/SLC2A3/MNDA/FCGR3B/PLAU/COMP/SPP1/HMCN1/CRISPLD1/CYBRD1/C3/CXCR4/MMP9/APOD/DUOX2/OLFM4	51
CC	GO:0043230	extracellular organelle	51/177	2187/18675	5.29611e-10	1.01183e-08	7.36467e-09	LGALS1/AEBP1/COL6A3/BGN/ANGPTL2/EFEMP2/TUBB6/COL6A2/PCOLCE/ISLR/THY1/COL1A2/HTRA1/SERPING1/LUM/SERPINF1/MXRA5/C1R/EMILIN1/COL15A1/ITGAM/CDH11/PXDN/COL12A1/FLNA/PKD2/CRYAB/CD14/FN1/MGP/CFH/PDGFC/NID2/APOE/VCAM1/SLIT2/SLC2A3/MNDA/FCGR3B/PLAU/COMP/SPP1/HMCN1/CRISPLD1/CYBRD1/C3/CXCR4/MMP9/APOD/DUOX2/OLFM4	51
BP	GO:0065009	regulation of molecular function	51/169	3065/17910	1.88179e-05	0.000320801	0.00020683	SPOCK1/TIMP2/SFRP2/FBN1/COL6A3/CTHRC1/DDR2/VEGFC/PCOLCE/THY1/GPNMB/GREM1/LOX/INHBA/ITGAM/TWIST1/C5AR1/SFRP4/TIMP3/TNFSF4/NCF2/FLNA/PKD2/CRYAB/AOC3/CCL18/FN1/ALOX5AP/CCL2/PDGFC/APOE/PLN/SLIT2/FCGR2B/CYP1B1/GJA1/PLAU/SPP1/RGS2/GEM/DACT1/C3/CXCR4/TNFSF13B/CCL21/CCL8/MMP9/IL6/CXCL8/C10orf99/CXCL13	51
BP	GO:0042127	regulation of cell proliferation	50/169	1664/17910	5.16437e-14	5.49656e-12	3.5438e-12	SULF1/TIMP2/SFRP2/SPARC/FAP/CTHRC1/DDR2/VEGFC/PRRX1/GPNMB/HTRA1/SERPINF1/GREM1/INHBA/SNAI2/TSPYL5/TWIST1/C5AR1/ZFPM2/MEIS1/SFRP4/TGFB1I1/TNFSF4/TYROBP/FLNA/NDN/PKD2/FN1/CCL2/PDGFC/APOE/VCAM1/TNC/SRPX/FCGR2B/DPT/MNDA/CYP1B1/GJA1/PLAU/VSIG4/CNN1/MEIS2/TNFSF13B/CCL8/MAB21L2/MMP9/IL6/APOD/CXCL8	50
CC	GO:0098802	plasma membrane receptor complex	5/177	153/18675	0.0153615	0.070585	0.0513755	EMILIN1/ITGAM/ITGA5/CSF2RB/IL6	5
CC	GO:0035579	specific granule membrane	5/177	91/18675	0.00174176	0.0112904	0.00821771	ITGAM/CLEC5A/OLR1/SLC2A3/PLAU	5
CC	GO:0031674	I band	5/177	116/18675	0.0049728	0.0277712	0.0202133	FERMT2/SYNC/FLNA/CRYAB/NEXN	5
CC	GO:0031256	leading edge membrane	5/177	153/18675	0.0153615	0.070585	0.0513755	FAP/THY1/FERMT2/ITGA5/SGCE	5
CC	GO:0005796	Golgi lumen	5/177	102/18675	0.00287032	0.0170807	0.0124323	BGN/GPC6/VCAN/LUM/SDC2	5
BP	GO:2001257	regulation of cation channel activity	5/169	166/17910	0.0206925	0.0773993	0.0499017	PKD2/CCL2/PLN/GEM/MMP9	5
BP	GO:2001236	regulation of extrinsic apoptotic signaling pathway	5/169	151/17910	0.0143173	0.0580057	0.037398	SFRP2/INHBA/SNAI2/TIMP3/SRPX	5
BP	GO:2000401	regulation of lymphocyte migration	5/169	60/17910	0.000253192	0.00269934	0.00174034	CCL2/CCL21/APOD/C10orf99/CXCL13	5
BP	GO:2000181	negative regulation of blood vessel morphogenesis	5/169	179/17910	0.0275241	0.0908403	0.0585675	SULF1/SPARC/THBS2/SERPINF1/EMILIN1	5
BP	GO:2000045	regulation of G1/S transition of mitotic cell cycle	5/169	177/17910	0.0263907	0.0908403	0.0585675	GPNMB/PKD2/CCL2/UBE2E2/DACT1	5
BP	GO:1903845	negative regulation of cellular response to transforming growth factor beta stimulus	5/169	80/17910	0.000957889	0.00754434	0.00486406	FBN1/HTRA1/EMILIN1/ASPN/TGFB1I1	5
BP	GO:1903557	positive regulation of tumor necrosis factor superfamily cytokine production	5/169	81/17910	0.00101323	0.00784046	0.00505498	TWIST1/TYROBP/CD14/LY96/FCER1G	5
BP	GO:1903053	regulation of extracellular matrix organization	5/169	41/17910	4.01382e-05	0.00061986	0.000399642	AEBP1/FAP/DDR2/EMILIN1/IL6	5
BP	GO:1903038	negative regulation of leukocyte cell-cell adhesion	5/169	121/17910	0.00581886	0.0296822	0.019137	GPNMB/TNFSF4/FCGR2B/VSIG4/CCL21	5
BP	GO:1902807	negative regulation of cell cycle G1/S phase transition	5/169	130/17910	0.0078331	0.0371648	0.0239612	GPNMB/PKD2/CCL2/DACT1/C10orf99	5
BP	GO:1902106	negative regulation of leukocyte differentiation	5/169	99/17910	0.0024695	0.0155841	0.0100475	FBN1/MAFB/INHBA/TNFSF4/FCGR2B	5
BP	GO:1901888	regulation of cell junction assembly	5/169	90/17910	0.00162388	0.0113779	0.00733569	THY1/GREM1/SNAI2/GJA1/APOD	5
BP	GO:1901136	carbohydrate derivative catabolic process	5/169	176/17910	0.0258354	0.0908391	0.0585667	BGN/GPC6/VCAN/LUM/SDC2	5
BP	GO:1900047	negative regulation of hemostasis	5/169	50/17910	0.000105973	0.00139572	0.000899865	FAP/SERPING1/APOE/PLAU/COMP	5
BP	GO:1900046	regulation of hemostasis	5/169	75/17910	0.000714201	0.00596476	0.00384566	FAP/SERPING1/APOE/PLAU/COMP	5
BP	GO:0150076	neuroinflammatory response	5/169	76/17910	0.000758737	0.00627711	0.00404704	ITGAM/C5AR1/TYROBP/MMP9/IL6	5
BP	GO:0099024	plasma membrane invagination	5/169	50/17910	0.000105973	0.00139572	0.000899865	RAB31/ITGAM/FCER1G/FCGR2B/C3	5
BP	GO:0097530	granulocyte migration	5/169	100/17910	0.00257999	0.016127	0.0103975	C5AR1/RARRES2/SLIT2/CCL21/CXCL8	5
BP	GO:0090175	regulation of establishment of planar polarity	5/169	109/17910	0.00374167	0.0215419	0.0138887	SFRP2/CTHRC1/GPC6/RSPO3/DACT1	5
BP	GO:0072678	T cell migration	5/169	59/17910	0.00023386	0.00255817	0.00164933	CCL2/CCL21/APOD/C10orf99/CXCL13	5
BP	GO:0072676	lymphocyte migration	5/169	87/17910	0.0013965	0.0100907	0.00650577	CCL2/CCL21/APOD/C10orf99/CXCL13	5
BP	GO:0071622	regulation of granulocyte chemotaxis	5/169	44/17910	5.68541e-05	0.000832311	0.000536616	C5AR1/RARRES2/SLIT2/CCL21/CXCL8	5
BP	GO:0071621	granulocyte chemotaxis	5/169	84/17910	0.00119351	0.00900392	0.0058051	C5AR1/RARRES2/SLIT2/CCL21/CXCL8	5
BP	GO:0071230	cellular response to amino acid stimulus	5/169	64/17910	0.000342907	0.00327759	0.00211316	COL5A2/COL3A1/COL1A2/COL1A1/PDGFC	5
BP	GO:0070206	protein trimerization	5/169	54/17910	0.000153443	0.00184788	0.00119139	COL6A2/COL1A2/COL1A1/EMILIN1/ALOX5AP	5
BP	GO:0061045	negative regulation of wound healing	5/169	73/17910	0.000631022	0.00537871	0.00346782	FAP/SERPING1/APOE/GJA1/PLAU	5
BP	GO:0060349	bone morphogenesis	5/169	90/17910	0.00162388	0.0113779	0.00733569	SFRP2/COL1A1/TWIST1/SFRP4/COMP	5
BP	GO:0060071	Wnt signaling pathway, planar cell polarity pathway	5/169	107/17910	0.00345628	0.0202542	0.0130585	SFRP2/CTHRC1/GPC6/RSPO3/DACT1	5
BP	GO:0060048	cardiac muscle contraction	5/169	132/17910	0.00833902	0.0390013	0.0251453	FLNA/PLN/GJA1/RGS2/CXCR4	5
BP	GO:0055024	regulation of cardiac muscle tissue development	5/169	101/17910	0.00269402	0.0167865	0.0108227	GREM1/ZFPM2/MEIS1/GJA1/RGS2	5
BP	GO:0051668	localization within membrane	5/169	126/17910	0.00688608	0.0337701	0.0217726	GPC6/THY1/TYROBP/FLNA/APOE	5
BP	GO:0051384	response to glucocorticoid	5/169	139/17910	0.0102878	0.0456748	0.0294479	SPARC/SERPINF1/FIBIN/SLIT2/IL6	5
BP	GO:0051099	positive regulation of binding	5/169	181/17910	0.0286881	0.092073	0.0593623	CTHRC1/TWIST1/APOE/DACT1/MMP9	5
BP	GO:0050777	negative regulation of immune response	5/169	143/17910	0.0115312	0.0495201	0.0319271	COL3A1/SERPING1/TNFSF4/FCGR2B/VSIG4	5
BP	GO:0050770	regulation of axonogenesis	5/169	148/17910	0.0132246	0.0546468	0.0352325	THY1/FN1/APOE/SLIT2/SPP1	5
BP	GO:0050729	positive regulation of inflammatory response	5/169	153/17910	0.0150786	0.0599792	0.0386704	ITGAM/TNFSF4/FCER1G/C3/IL6	5
BP	GO:0050728	negative regulation of inflammatory response	5/169	170/17910	0.0226611	0.082097	0.0529304	TNFAIP6/SERPINF1/APOE/FCGR2B/APOD	5
BP	GO:0050672	negative regulation of lymphocyte proliferation	5/169	65/17910	0.000368678	0.00346899	0.00223656	GPNMB/TYROBP/FCGR2B/MNDA/VSIG4	5
BP	GO:0048844	artery morphogenesis	5/169	76/17910	0.000758737	0.00627711	0.00404704	COL3A1/PRRX1/PKD2/APOE/COMP	5
BP	GO:0048754	branching morphogenesis of an epithelial tube	5/169	146/17910	0.0125283	0.052273	0.033702	SFRP2/GREM1/PKD2/TNC/SLIT2	5
BP	GO:0048706	embryonic skeletal system development	5/169	117/17910	0.00505355	0.0268971	0.0173414	SULF1/PRRX1/COL1A1/COL11A1/TWIST1	5
BP	GO:0048640	negative regulation of developmental growth	5/169	94/17910	0.00196794	0.0130908	0.00844004	SFRP2/MEIS1/GJA1/SPP1/RGS2	5
BP	GO:0048010	vascular endothelial growth factor receptor signaling pathway	5/169	93/17910	0.00187736	0.0126538	0.00815831	SULF1/VEGFC/EMILIN1/ITGA5/NCF2	5
BP	GO:0046849	bone remodeling	5/169	81/17910	0.00101323	0.00784046	0.00505498	CTHRC1/CTSK/GREM1/GJA1/IL6	5
BP	GO:0046718	viral entry into host cell	5/169	121/17910	0.00581886	0.0296822	0.019137	LGALS1/ITGA5/CLEC5A/MRC1/CXCR4	5
BP	GO:0046661	male sex differentiation	5/169	160/17910	0.0179553	0.0693406	0.044706	SFRP2/INHBA/ZFPM2/FLNA/GJA1	5
BP	GO:0046546	development of primary male sexual characteristics	5/169	138/17910	0.00999202	0.0446129	0.0287633	SFRP2/INHBA/ZFPM2/FLNA/GJA1	5
BP	GO:0045778	positive regulation of ossification	5/169	94/17910	0.00196794	0.0130908	0.00844004	SFRP2/CTHRC1/DDR2/GJA1/IL6	5
BP	GO:0045669	positive regulation of osteoblast differentiation	5/169	67/17910	0.000424584	0.00390657	0.00251868	SFRP2/CTHRC1/DDR2/GJA1/IL6	5
BP	GO:0045638	negative regulation of myeloid cell differentiation	5/169	92/17910	0.00178986	0.0122131	0.00787416	FBN1/MAFB/INHBA/MEIS1/MEIS2	5
BP	GO:0045471	response to ethanol	5/169	127/17910	0.00711488	0.034695	0.0223689	SPARC/CD14/VCAM1/TNC/RGS2	5
BP	GO:0043200	response to amino acid	5/169	106/17910	0.00331961	0.0196581	0.0126742	COL5A2/COL3A1/COL1A2/COL1A1/PDGFC	5
BP	GO:0043030	regulation of macrophage activation	5/169	66/17910	0.000395886	0.0036983	0.00238441	ITGAM/C5AR1/FCGR2B/VSIG4/IL6	5
BP	GO:0042471	ear morphogenesis	5/169	115/17910	0.004699	0.0253488	0.0163432	CTHRC1/PRRX1/MAFB/COL11A1/TWIST1	5
BP	GO:0035113	embryonic appendage morphogenesis	5/169	123/17910	0.00623063	0.0313362	0.0202034	SFRP2/PRRX1/GREM1/TWIST1/GJA1	5
BP	GO:0035108	limb morphogenesis	5/169	146/17910	0.0125283	0.052273	0.033702	SFRP2/PRRX1/GREM1/TWIST1/GJA1	5
BP	GO:0035107	appendage morphogenesis	5/169	146/17910	0.0125283	0.052273	0.033702	SFRP2/PRRX1/GREM1/TWIST1/GJA1	5
BP	GO:0034446	substrate adhesion-dependent cell spreading	5/169	86/17910	0.00132621	0.00968947	0.00624709	POSTN/FERMT2/FLNA/FN1/OLFM4	5
BP	GO:0034332	adherens junction organization	5/169	134/17910	0.00886718	0.0406507	0.0262087	THY1/GREM1/FERMT2/CDH11/APOD	5
BP	GO:0032945	negative regulation of mononuclear cell proliferation	5/169	65/17910	0.000368678	0.00346899	0.00223656	GPNMB/TYROBP/FCGR2B/MNDA/VSIG4	5
BP	GO:0032760	positive regulation of tumor necrosis factor production	5/169	78/17910	0.000853994	0.00686332	0.00442499	TWIST1/TYROBP/CD14/LY96/FCER1G	5
BP	GO:0032755	positive regulation of interleukin-6 production	5/169	81/17910	0.00101323	0.00784046	0.00505498	TWIST1/TNFSF4/TYROBP/FCER1G/IL6	5
BP	GO:0032675	regulation of interleukin-6 production	5/169	139/17910	0.0102878	0.0456748	0.0294479	TWIST1/TNFSF4/TYROBP/FCER1G/IL6	5
BP	GO:0032642	regulation of chemokine production	5/169	79/17910	0.000904832	0.00716948	0.00462238	POSTN/SNAI2/TWIST1/IL6/APOD	5
BP	GO:0032635	interleukin-6 production	5/169	149/17910	0.0135823	0.0554762	0.0357672	TWIST1/TNFSF4/TYROBP/FCER1G/IL6	5
BP	GO:0032410	negative regulation of transporter activity	5/169	83/17910	0.00113097	0.00859803	0.00554341	TWIST1/PKD2/PLN/GEM/MMP9	5
BP	GO:0031623	receptor internalization	5/169	102/17910	0.00281166	0.0173547	0.0111891	RAB31/GREM1/SFRP4/FCER1G/CXCL8	5
BP	GO:0031102	neuron projection regeneration	5/169	55/17910	0.00016751	0.00198095	0.00127718	PRRX1/THY1/TNC/SPP1/APOD	5
BP	GO:0030902	hindbrain development	5/169	150/17910	0.0139466	0.0566786	0.0365424	MAFB/C5AR1/FLNA/EGR2/FCGR2B	5
BP	GO:0030574	collagen catabolic process	5/169	37/17910	2.40691e-05	0.00039464	0.000254437	FAP/CTSK/COL15A1/MMP9/MMP1	5
BP	GO:0030514	negative regulation of BMP signaling pathway	5/169	46/17910	7.06774e-05	0.00100732	0.000649453	SFRP2/FBN1/HTRA1/GREM1/CHRDL1	5
BP	GO:0030512	negative regulation of transforming growth factor beta receptor signaling pathway	5/169	78/17910	0.000853994	0.00686332	0.00442499	FBN1/HTRA1/EMILIN1/ASPN/TGFB1I1	5
BP	GO:0030326	embryonic limb morphogenesis	5/169	123/17910	0.00623063	0.0313362	0.0202034	SFRP2/PRRX1/GREM1/TWIST1/GJA1	5
BP	GO:0030203	glycosaminoglycan metabolic process	5/169	157/17910	0.0166814	0.0650411	0.041934	BGN/GPC6/VCAN/LUM/SDC2	5
BP	GO:0021953	central nervous system neuron differentiation	5/169	177/17910	0.0263907	0.0908403	0.0585675	SPOCK1/SFRP2/INHBA/CDH11/SLIT2	5
BP	GO:0021915	neural tube development	5/169	155/17910	0.0158665	0.0627962	0.0404866	SFRP2/CTHRC1/TWIST1/PKD2/DACT1	5
BP	GO:0016525	negative regulation of angiogenesis	5/169	177/17910	0.0263907	0.0908403	0.0585675	SULF1/SPARC/THBS2/SERPINF1/EMILIN1	5
BP	GO:0016101	diterpenoid metabolic process	5/169	97/17910	0.00225889	0.0146791	0.00946405	GPC6/SDC2/APOE/RARRES2/CYP1B1	5
BP	GO:0010812	negative regulation of cell-substrate adhesion	5/169	67/17910	0.000424584	0.00390657	0.00251868	SPOCK1/LGALS1/POSTN/COL1A1/APOD	5
BP	GO:0010575	positive regulation of vascular endothelial growth factor production	5/169	29/17910	6.96978e-06	0.000133238	8.59024e-05	SULF1/C5AR1/CYP1B1/C3/IL6	5
BP	GO:0010574	regulation of vascular endothelial growth factor production	5/169	34/17910	1.57199e-05	0.000271513	0.000175053	SULF1/C5AR1/CYP1B1/C3/IL6	5
BP	GO:0010573	vascular endothelial growth factor production	5/169	36/17910	2.09758e-05	0.0003515	0.000226623	SULF1/C5AR1/CYP1B1/C3/IL6	5
BP	GO:0010324	membrane invagination	5/169	58/17910	0.000215672	0.00244056	0.0015735	RAB31/ITGAM/FCER1G/FCGR2B/C3	5
BP	GO:0010212	response to ionizing radiation	5/169	144/17910	0.0118573	0.0505348	0.0325813	SFRP2/SNAI2/TSPYL5/CRYAB/VCAM1	5
BP	GO:0008584	male gonad development	5/169	137/17910	0.0097021	0.0435782	0.0280962	SFRP2/INHBA/ZFPM2/FLNA/GJA1	5
BP	GO:0008037	cell recognition	5/169	129/17910	0.00758833	0.0362656	0.0233815	VCAN/COLEC12/NDN/CXCR4/CCL21	5
BP	GO:0007164	establishment of tissue polarity	5/169	123/17910	0.00623063	0.0313362	0.0202034	SFRP2/CTHRC1/GPC6/RSPO3/DACT1	5
BP	GO:0006958	complement activation, classical pathway	5/169	91/17910	0.00170539	0.0118102	0.00761442	SERPING1/C1R/C1S/C3/C1QB	5
BP	GO:0006911	phagocytosis, engulfment	5/169	41/17910	4.01382e-05	0.00061986	0.000399642	RAB31/ITGAM/FCER1G/FCGR2B/C3	5
BP	GO:0006721	terpenoid metabolic process	5/169	106/17910	0.00331961	0.0196581	0.0126742	GPC6/SDC2/APOE/RARRES2/CYP1B1	5
BP	GO:0006720	isoprenoid metabolic process	5/169	121/17910	0.00581886	0.0296822	0.019137	GPC6/SDC2/APOE/RARRES2/CYP1B1	5
BP	GO:0006027	glycosaminoglycan catabolic process	5/169	61/17910	0.000273714	0.00279245	0.00180038	BGN/GPC6/VCAN/LUM/SDC2	5
BP	GO:0006026	aminoglycan catabolic process	5/169	63/17910	0.000318523	0.00307437	0.00198214	BGN/GPC6/VCAN/LUM/SDC2	5
BP	GO:0006024	glycosaminoglycan biosynthetic process	5/169	107/17910	0.00345628	0.0202542	0.0130585	BGN/GPC6/VCAN/LUM/SDC2	5
BP	GO:0006023	aminoglycan biosynthetic process	5/169	108/17910	0.00359694	0.020892	0.0134697	BGN/GPC6/VCAN/LUM/SDC2	5
BP	GO:0006022	aminoglycan metabolic process	5/169	161/17910	0.0183939	0.0703936	0.0453849	BGN/GPC6/VCAN/LUM/SDC2	5
BP	GO:0003018	vascular process in circulatory system	5/169	161/17910	0.0183939	0.0703936	0.0453849	APOE/SLIT2/GJA1/COMP/RGS2	5
BP	GO:0002824	positive regulation of adaptive immune response based on somatic recombination of immune receptors built from immunoglobulin superfamily domains	5/169	89/17910	0.00154527	0.0109645	0.00706914	TNFSF4/FCER1G/C3/TNFSF13B/IL6	5
BP	GO:0002821	positive regulation of adaptive immune response	5/169	94/17910	0.00196794	0.0130908	0.00844004	TNFSF4/FCER1G/C3/TNFSF13B/IL6	5
BP	GO:0002706	regulation of lymphocyte mediated immunity	5/169	136/17910	0.00941802	0.042827	0.0276119	TNFSF4/FCER1G/FCGR2B/C3/IL6	5
BP	GO:0002705	positive regulation of leukocyte mediated immunity	5/169	117/17910	0.00505355	0.0268971	0.0173414	ITGAM/TNFSF4/FCER1G/C3/IL6	5
BP	GO:0002698	negative regulation of immune effector process	5/169	116/17910	0.00487398	0.0261852	0.0168824	HTRA1/SERPING1/TNFSF4/FCGR2B/VSIG4	5
BP	GO:0002224	toll-like receptor signaling pathway	5/169	147/17910	0.0128733	0.0536454	0.0345868	CTSK/ITGAM/COLEC12/CD14/LY96	5
BP	GO:0001937	negative regulation of endothelial cell proliferation	5/169	75/17910	0.000714201	0.00596476	0.00384566	SULF1/SPARC/CCL2/APOE/GJA1	5
BP	GO:0001936	regulation of endothelial cell proliferation	5/169	170/17910	0.0226611	0.082097	0.0529304	SULF1/SPARC/CCL2/APOE/GJA1	5
BP	GO:0001935	endothelial cell proliferation	5/169	185/17910	0.0311086	0.0984772	0.0634912	SULF1/SPARC/CCL2/APOE/GJA1	5
BP	GO:0001906	cell killing	5/169	156/17910	0.0162706	0.0642019	0.0413929	ITGAM/TYROBP/CFH/FCGR2B/C3	5
BP	GO:0001890	placenta development	5/169	151/17910	0.0143173	0.0580057	0.037398	HTRA1/PKD2/GJA1/SPP1/RSPO3	5
BP	GO:0001738	morphogenesis of a polarized epithelium	5/169	139/17910	0.0102878	0.0456748	0.0294479	SFRP2/CTHRC1/GPC6/RSPO3/DACT1	5
BP	GO:0001736	establishment of planar polarity	5/169	123/17910	0.00623063	0.0313362	0.0202034	SFRP2/CTHRC1/GPC6/RSPO3/DACT1	5
BP	GO:0001523	retinoid metabolic process	5/169	91/17910	0.00170539	0.0118102	0.00761442	GPC6/SDC2/APOE/RARRES2/CYP1B1	5
MF	GO:0070851	growth factor receptor binding	5/168	121/16967	0.00709	0.0457184	0.033072	VEGFC/GREM1/ITGA5/PDGFC/IL6	5
MF	GO:0046332	SMAD binding	5/168	72/16967	0.000734637	0.00869652	0.00629092	COL5A2/COL3A1/COL1A2/TGFB1I1/FLNA	5
MF	GO:0042379	chemokine receptor binding	5/168	47/16967	9.8266e-05	0.00204955	0.00148261	CCL2/CCL21/CXCL8/C10orf99/CXCL13	5
MF	GO:0016209	antioxidant activity	5/168	65/16967	0.000458485	0.00647794	0.00468604	NXN/PXDN/GPX8/APOE/DUOX2	5
MF	GO:0008237	metallopeptidase activity	5/168	153/16967	0.0181642	0.0947131	0.0685139	ADAM12/FAP/MMP9/MMP1/CLCA1	5
MF	GO:0004866	endopeptidase inhibitor activity	5/168	149/16967	0.0163849	0.0890768	0.0644367	SPOCK1/COL6A3/SERPING1/TIMP3/C3	5
BP	GO:0043412	macromolecule modification	49/169	4027/17910	0.0284523	0.0915664	0.0590356	TIMP2/SFRP2/LGALS1/FBN1/COL3A1/DDR2/BGN/VEGFC/VCAN/THY1/GPNMB/NXN/GREM1/LOX/EMILIN1/INHBA/LOXL1/SNAI2/ITGA5/TSPYL5/SDC2/TWIST1/C5AR1/TIMP3/PKD2/CRYAB/FN1/CCL2/PDGFC/SPARCL1/APOE/EGR2/TNC/RARRES2/UBE2E2/SLIT2/FCGR2B/SPP1/RGS2/DACT1/C3/CXCR4/CCL21/CSF2RB/CCL8/MMP9/F13A1/IL6/CHRDL1	49
BP	GO:0036211	protein modification process	49/169	3851/17910	0.0130424	0.0540642	0.0348568	TIMP2/SFRP2/LGALS1/FBN1/COL3A1/DDR2/BGN/VEGFC/VCAN/THY1/GPNMB/NXN/GREM1/LOX/EMILIN1/INHBA/LOXL1/SNAI2/ITGA5/TSPYL5/SDC2/TWIST1/C5AR1/TIMP3/PKD2/CRYAB/FN1/CCL2/PDGFC/SPARCL1/APOE/EGR2/TNC/RARRES2/UBE2E2/SLIT2/FCGR2B/SPP1/RGS2/DACT1/C3/CXCR4/CCL21/CSF2RB/CCL8/MMP9/F13A1/IL6/CHRDL1	49
BP	GO:0006464	cellular protein modification process	49/169	3851/17910	0.0130424	0.0540642	0.0348568	TIMP2/SFRP2/LGALS1/FBN1/COL3A1/DDR2/BGN/VEGFC/VCAN/THY1/GPNMB/NXN/GREM1/LOX/EMILIN1/INHBA/LOXL1/SNAI2/ITGA5/TSPYL5/SDC2/TWIST1/C5AR1/TIMP3/PKD2/CRYAB/FN1/CCL2/PDGFC/SPARCL1/APOE/EGR2/TNC/RARRES2/UBE2E2/SLIT2/FCGR2B/SPP1/RGS2/DACT1/C3/CXCR4/CCL21/CSF2RB/CCL8/MMP9/F13A1/IL6/CHRDL1	49
BP	GO:0002682	regulation of immune system process	49/169	1570/17910	2.361e-14	2.65647e-12	1.7127e-12	LGALS1/FBN1/COL3A1/VEGFC/THY1/COL1A2/GPNMB/HTRA1/CTSK/SERPING1/COL1A1/GREM1/LOX/MAFB/C1R/EMILIN1/INHBA/ITGAM/COLEC12/C5AR1/C1S/MEIS1/TNFSF4/TYROBP/FCGR1B/CD14/CFH/LY96/CCL2/FCER1G/APOE/VCAM1/RARRES2/SLIT2/FCGR2B/MNDA/VSIG4/MEIS2/TREM1/C3/TNFSF13B/CCL21/CCL8/C1QB/IL6/APOD/CXCL8/C10orf99/CXCL13	49
BP	GO:0072359	circulatory system development	48/169	1128/17910	2.31094e-19	9.10047e-17	5.86735e-17	SULF1/SFRP2/SPARC/FBN1/ADAM12/FAP/THBS2/COL3A1/VEGFC/PRRX1/COL5A1/THY1/COL1A2/GPNMB/NXN/SERPINF1/COL1A1/GREM1/COL8A1/LOX/EMILIN1/COL15A1/LOXL1/COL11A1/SNAI2/ITGA5/TWIST1/C5AR1/ZFPM2/MEIS1/PKD2/FN1/CCL2/APOE/VCAM1/PLN/SLIT2/CYP1B1/GJA1/COMP/RGS2/RSPO3/C3/CXCR4/IL6/APOD/CXCL8/CXCL13	48
BP	GO:0006955	immune response	48/169	2148/17910	6.17658e-09	2.62694e-07	1.69366e-07	RAB31/TIMP2/LGALS1/COL3A1/THY1/COL1A2/TNFAIP6/CTSK/SERPING1/COL1A1/C1R/ITGAM/COLEC12/PXDN/C5AR1/C1S/TNFSF4/TYROBP/NCF2/FCGR1B/CCL18/CD14/CFH/LY96/CCL2/FCER1G/APOE/VCAM1/RARRES2/CLEC5A/MRC1/OLR1/SLC2A3/FCGR2B/MNDA/FCGR3B/PLAU/VSIG4/GEM/TREM1/C3/TNFSF13B/CCL21/C1QB/MMP9/IL6/CXCL13/OLFM4	48
BP	GO:0043062	extracellular structure organization	47/169	387/17910	5.15021e-39	1.01408e-35	6.53806e-36	SULF1/TIMP2/SFRP2/SPARC/AEBP1/FBN1/ADAM12/COL5A2/FAP/COL10A1/COL6A3/COL3A1/DDR2/BGN/EFEMP2/COL6A2/COL5A1/VCAN/COL1A2/HTRA1/CCDC80/CTSK/LUM/COL1A1/GREM1/COL8A1/LOX/EMILIN1/LOXL1/ITGAM/COL11A1/ITGA5/PXDN/COL12A1/FN1/NID2/APOE/VCAM1/TNC/MFAP5/MFAP2/CYP1B1/COMP/SPP1/MMP9/IL6/MMP1	47
BP	GO:0007399	nervous system development	47/169	2216/17910	4.83821e-08	1.78064e-06	1.14803e-06	SPOCK1/SULF1/TIMP2/SFRP2/LGALS1/CTHRC1/THBS2/COL3A1/POSTN/VEGFC/PRRX1/THY1/SERPINF1/MAFB/INHBA/ZNF521/ITGAM/DPYSL3/CDH11/SDC2/TWIST1/C5AR1/MEIS1/TYROBP/FLNA/NDN/PKD2/FN1/CCL2/PDGFC/APOE/VCAM1/EGR2/TNC/SLIT2/FCGR2B/GJA1/SPP1/RGS2/DACT1/C3/CXCR4/BCL2A1/MAB21L2/IL6/CHRDL1/APOD	47
CC	GO:0097708	intracellular vesicle	46/177	2182/18675	1.09667e-07	1.73083e-06	1.25979e-06	RAB31/TIMP2/SPARC/THBS2/BGN/VEGFC/ISLR/GPNMB/TNFAIP6/CTSK/SERPING1/SERPINF1/COL1A1/LOXL1/ITGAM/ITGA5/DPYSL3/COLEC12/C5AR1/TIMP3/TYROBP/NCF2/PKD2/FCGR1B/AOC3/CD14/FN1/LY96/FCER1G/APOE/VCAM1/RARRES2/CLEC5A/MRC1/OLR1/SLC2A3/MNDA/GJA1/FCGR3B/PLAU/C3/CXCR4/MMP9/F13A1/OLFM4/CLCA1	46
CC	GO:0031410	cytoplasmic vesicle	46/177	2179/18675	1.05273e-07	1.73083e-06	1.25979e-06	RAB31/TIMP2/SPARC/THBS2/BGN/VEGFC/ISLR/GPNMB/TNFAIP6/CTSK/SERPING1/SERPINF1/COL1A1/LOXL1/ITGAM/ITGA5/DPYSL3/COLEC12/C5AR1/TIMP3/TYROBP/NCF2/PKD2/FCGR1B/AOC3/CD14/FN1/LY96/FCER1G/APOE/VCAM1/RARRES2/CLEC5A/MRC1/OLR1/SLC2A3/MNDA/GJA1/FCGR3B/PLAU/C3/CXCR4/MMP9/F13A1/OLFM4/CLCA1	46
BP	GO:0051246	regulation of protein metabolic process	46/169	2700/17910	3.15897e-05	0.000495619	0.000319541	SPOCK1/TIMP2/SFRP2/GAS1/COL6A3/DDR2/VEGFC/PCOLCE/THY1/GPNMB/NXN/SERPING1/GREM1/LOX/C1R/EMILIN1/INHBA/SNAI2/ITGA5/TSPYL5/TWIST1/C5AR1/C1S/TIMP3/TYROBP/FLNA/PKD2/CRYAB/FN1/CFH/PDGFC/APOE/RARRES2/SLIT2/FCGR2B/GJA1/VSIG4/RGS2/DACT1/C3/CXCR4/CCL21/C1QB/MMP9/IL6/APOD	46
BP	GO:0051128	regulation of cellular component organization	46/169	2340/17910	6.58708e-07	1.82676e-05	1.17776e-05	SPOCK1/RAB31/SFRP2/SPARC/LGALS1/AEBP1/FAP/THBS2/DDR2/POSTN/PRRX1/COL5A1/THY1/SERPINF1/GREM1/EMILIN1/INHBA/FERMT2/SNAI2/DPYSL3/SDC2/TWIST1/SFRP4/TYROBP/FLNA/CRYAB/NEXN/CD14/FN1/CCL2/APOE/SLIT2/FCGR2B/GJA1/SPP1/RGS2/DACT1/C3/CXCR4/CCL21/MMP9/IL6/APOD/MMP1/CXCL13/OLFM4	46
BP	GO:0045595	regulation of cell differentiation	46/169	1808/17910	2.22373e-10	1.30703e-08	8.42678e-09	SPOCK1/TIMP2/SFRP2/LGALS1/FBN1/COL5A2/CTHRC1/COL3A1/DDR2/POSTN/VEGFC/PRRX1/COL5A1/THY1/CTSK/SERPINF1/COL1A1/GREM1/LOX/MAFB/INHBA/SNAI2/DPYSL3/SDC2/TWIST1/C5AR1/ZFPM2/MEIS1/SFRP4/TGFB1I1/TNFSF4/TYROBP/FLNA/FN1/APOE/RARRES2/SLIT2/FCGR2B/GJA1/SPP1/RGS2/MEIS2/CXCR4/MMP9/IL6/OLFM4	46
BP	GO:0030198	extracellular matrix organization	46/169	334/17910	1.03959e-40	4.0939e-37	2.63946e-37	SULF1/TIMP2/SFRP2/SPARC/AEBP1/FBN1/ADAM12/COL5A2/FAP/COL10A1/COL6A3/COL3A1/DDR2/BGN/EFEMP2/COL6A2/COL5A1/VCAN/COL1A2/HTRA1/CCDC80/CTSK/LUM/COL1A1/GREM1/COL8A1/LOX/EMILIN1/LOXL1/ITGAM/COL11A1/ITGA5/PXDN/COL12A1/FN1/NID2/VCAM1/TNC/MFAP5/MFAP2/CYP1B1/COMP/SPP1/MMP9/IL6/MMP1	46
BP	GO:0009893	positive regulation of metabolic process	45/169	3313/17910	0.00563288	0.0289586	0.0186705	TIMP2/SFRP2/DDR2/VEGFC/PRRX1/PCOLCE/GPNMB/LUM/COL1A1/GREM1/MAFB/EMILIN1/INHBA/ITGAM/SNAI2/ITGA5/TSPYL5/TWIST1/C5AR1/ZFPM2/MEIS1/SFRP4/TGFB1I1/TNFSF4/TYROBP/NDN/PKD2/FN1/CCL2/PDGFC/APOE/EGR2/TNC/RARRES2/MFAP2/FCGR2B/GJA1/SPP1/MEIS2/DACT1/C3/CXCR4/CCL21/MMP9/IL6	45
BP	GO:0009719	response to endogenous stimulus	45/169	1560/17910	5.71194e-12	4.16549e-10	2.68562e-10	RAB31/SULF1/SFRP2/SPARC/FBN1/COL5A2/COL3A1/POSTN/COL1A2/HTRA1/SERPINF1/COL1A1/MXRA5/GREM1/LOX/EMILIN1/INHBA/FERMT2/SNAI2/ASPN/SFRP4/TGFB1I1/TNFSF4/FIBIN/PKD2/CRYAB/CCL2/PDGFC/FCER1G/APOE/VCAM1/EGR2/TNC/RARRES2/PLN/SLIT2/FCGR2B/GJA1/COMP/SPP1/CCL21/IL6/CHRDL1/CXCL8/CXCL13	45
BP	GO:0006952	defense response	45/169	1681/17910	7.04835e-11	4.40578e-09	2.84054e-09	TNFAIP6/HTRA1/CTSK/SERPING1/SERPINF1/C1R/INHBA/ITGAM/COLEC12/C5AR1/C1S/TNFSF4/TYROBP/NCF2/FLNA/FCGR1B/AOC3/CD14/FN1/CFH/LY96/CCL2/FCER1G/APOE/VCAM1/RARRES2/CLEC5A/MRC1/OLR1/FCGR2B/MNDA/GJA1/VSIG4/SPP1/TREM1/C3/CXCR4/CCL21/C1QB/MMP9/IL6/APOD/CXCL8/C10orf99/CXCL13	45
BP	GO:1901700	response to oxygen-containing compound	44/169	1551/17910	1.83633e-11	1.20525e-09	7.77058e-10	RAB31/SPARC/LGALS1/FBN1/COL5A2/COL3A1/COL6A2/POSTN/COL1A2/SERPINF1/COL1A1/INHBA/LOXL1/SNAI2/COLEC12/C5AR1/TNFSF4/FIBIN/PKD2/CRYAB/CD14/LY96/CCL2/PDGFC/APOE/VCAM1/EGR2/TNC/RARRES2/PLN/MRC1/SLIT2/FCGR2B/CYP1B1/GJA1/SPP1/RGS2/CCL21/CSF2RB/MMP9/IL6/APOD/CXCL8/DUOX2	44
BP	GO:0051241	negative regulation of multicellular organismal process	43/169	1276/17910	1.07147e-13	1.05486e-11	6.80101e-12	SPOCK1/SULF1/SFRP2/SPARC/LGALS1/FBN1/COL5A2/FAP/THBS2/COL3A1/COL5A1/THY1/GPNMB/CTSK/SERPING1/SERPINF1/GREM1/MAFB/EMILIN1/INHBA/SNAI2/DPYSL3/TWIST1/ZFPM2/MEIS1/ASPN/TNFSF4/TYROBP/FN1/APOE/PLN/SLIT2/FCGR2B/GJA1/PLAU/VSIG4/SPP1/RGS2/MEIS2/MMP9/IL6/APOD/CXCL13	43
BP	GO:0048646	anatomical structure formation involved in morphogenesis	43/169	1124/17910	1.26897e-15	1.99888e-13	1.28874e-13	SULF1/SFRP2/SPARC/ADAM12/COL5A2/FAP/CTHRC1/THBS2/VEGFC/COL5A1/THY1/GPNMB/HTRA1/SERPINF1/COL1A1/GREM1/COL8A1/MAFB/EMILIN1/INHBA/COL15A1/COL11A1/SNAI2/ITGA5/TWIST1/C5AR1/MEIS1/COL12A1/TYROBP/FN1/CCL2/EGR2/SLIT2/CYP1B1/RSPO3/C3/CXCR4/TNFSF13B/MMP9/IL6/APOD/CXCL8/CXCL13	43
BP	GO:0048468	cell development	43/169	1971/17910	9.89054e-08	3.32897e-06	2.14629e-06	SPOCK1/SULF1/TIMP2/SFRP2/LGALS1/FBN1/FRMD6/CTHRC1/COL3A1/POSTN/VEGFC/PRRX1/THY1/SERPINF1/LOX/FERMT2/COL11A1/SNAI2/DPYSL3/CDH11/SDC2/TWIST1/C5AR1/MEIS1/TYROBP/FLNA/NDN/FN1/APOE/EGR2/TNC/CLEC5A/SLIT2/GJA1/COMP/SPP1/RGS2/C3/CXCR4/CCL21/IL6/APOD/OLFM4	43
BP	GO:0010604	positive regulation of macromolecule metabolic process	43/169	3041/17910	0.00332471	0.0196587	0.0126746	TIMP2/SFRP2/DDR2/VEGFC/PRRX1/PCOLCE/GPNMB/LUM/COL1A1/GREM1/MAFB/EMILIN1/INHBA/SNAI2/ITGA5/TSPYL5/TWIST1/C5AR1/ZFPM2/MEIS1/SFRP4/TGFB1I1/TNFSF4/TYROBP/NDN/PKD2/FN1/CCL2/PDGFC/APOE/EGR2/TNC/RARRES2/FCGR2B/GJA1/SPP1/MEIS2/DACT1/C3/CXCR4/CCL21/MMP9/IL6	43
BP	GO:0072358	cardiovascular system development	42/169	792/17910	2.22395e-20	1.25113e-17	8.06644e-18	SULF1/SFRP2/SPARC/ADAM12/FAP/THBS2/COL3A1/VEGFC/PRRX1/COL5A1/THY1/COL1A2/GPNMB/NXN/SERPINF1/COL1A1/GREM1/COL8A1/LOX/EMILIN1/COL15A1/LOXL1/ITGA5/TWIST1/C5AR1/ZFPM2/MEIS1/PKD2/FN1/CCL2/APOE/SLIT2/CYP1B1/GJA1/COMP/RSPO3/C3/CXCR4/IL6/APOD/CXCL8/CXCL13	42
BP	GO:0048585	negative regulation of response to stimulus	42/169	1620/17910	9.73684e-10	4.73558e-08	3.05317e-08	SULF1/TIMP2/SFRP2/FBN1/FAP/CTHRC1/COL3A1/THY1/TNFAIP6/NXN/HTRA1/SERPING1/SERPINF1/GREM1/EMILIN1/SNAI2/TWIST1/PXDN/ASPN/SFRP4/TIMP3/TGFB1I1/TNFSF4/PKD2/CD14/LY96/CCL2/APOE/SLIT2/FCGR2B/GJA1/PLAU/VSIG4/SPP1/RGS2/DACT1/MMP9/IL6/CHRDL1/APOD/CXCL8/CXCL13	42
BP	GO:0035295	tube development	42/169	1093/17910	2.52918e-15	3.55712e-13	2.29338e-13	SULF1/SFRP2/SPARC/ADAM12/FAP/CTHRC1/THBS2/COL3A1/PRRX1/THY1/GPNMB/CLMP/SERPINF1/GREM1/COL8A1/LOX/EMILIN1/COL15A1/ITGA5/TWIST1/C5AR1/ZFPM2/MEIS1/PKD2/FN1/CCL2/PDGFC/APOE/TNC/RARRES2/SLIT2/CYP1B1/GJA1/COMP/RSPO3/DACT1/C3/CXCR4/IL6/APOD/CXCL8/CXCL13	42
MF	GO:0005198	structural molecule activity	42/168	653/16967	8.522e-23	1.86632e-20	1.35006e-20	SPARC/AEBP1/FBN1/COL5A2/COL10A1/COL6A3/CTHRC1/THBS2/COL3A1/BGN/EFEMP2/COL6A2/POSTN/COL5A1/PCOLCE/VCAN/COL1A2/LUM/COL1A1/MXRA5/COL8A1/EMILIN1/COL15A1/COL11A1/SYNC/PXDN/ASPN/COL12A1/CRYAB/NEXN/FN1/MGP/NID2/APOE/TNC/MFAP5/MFAP2/SRPX/DPT/COMP/HMCN1/SYNM	42
CC	GO:0005783	endoplasmic reticulum	41/177	1785/18675	6.59508e-08	1.14001e-06	8.29757e-07	SULF1/LGALS1/FBN1/COL5A2/COL10A1/COL6A3/COL3A1/COL6A2/COL5A1/VCAN/THY1/COL1A2/COL1A1/COL8A1/COL15A1/COL11A1/ITGA5/SDC2/PXDN/GPX8/FIBIN/COL12A1/PKD2/AOC3/FN1/ALOX5AP/PDGFC/SPARCL1/APOE/VCAM1/TNC/PLN/SRPX/CYP1B1/GJA1/SPP1/C3/IL6/CHRDL1/APOD/DUOX2	41
BP	GO:0051240	positive regulation of multicellular organismal process	41/169	1750/17910	3.02339e-08	1.14482e-06	7.38098e-07	SULF1/TIMP2/SFRP2/SPARC/ADAM12/CTHRC1/THBS2/DDR2/POSTN/VEGFC/LUM/SERPINF1/COL1A1/GREM1/INHBA/ITGA5/DPYSL3/TWIST1/C5AR1/ZFPM2/TGFB1I1/TNFSF4/TYROBP/FLNA/CD14/FN1/LY96/PDGFC/FCER1G/APOE/CLEC5A/MFAP2/SLIT2/CYP1B1/GJA1/RGS2/C3/CXCR4/MMP9/IL6/CXCL8	41
BP	GO:0001944	vasculature development	41/169	784/17910	1.14734e-19	5.64778e-17	3.64129e-17	SULF1/SFRP2/SPARC/ADAM12/FAP/THBS2/COL3A1/VEGFC/PRRX1/COL5A1/THY1/COL1A2/GPNMB/SERPINF1/COL1A1/GREM1/COL8A1/LOX/EMILIN1/COL15A1/LOXL1/ITGA5/TWIST1/C5AR1/ZFPM2/MEIS1/PKD2/FN1/CCL2/APOE/SLIT2/CYP1B1/GJA1/COMP/RSPO3/C3/CXCR4/IL6/APOD/CXCL8/CXCL13	41
BP	GO:0031325	positive regulation of cellular metabolic process	40/169	3007/17910	0.0132111	0.0546468	0.0352325	TIMP2/SFRP2/DDR2/VEGFC/PRRX1/PCOLCE/GPNMB/LUM/COL1A1/GREM1/MAFB/INHBA/ITGAM/SNAI2/ITGA5/TSPYL5/TWIST1/C5AR1/ZFPM2/MEIS1/SFRP4/TGFB1I1/TNFSF4/TYROBP/NDN/PKD2/FN1/PDGFC/APOE/EGR2/RARRES2/FCGR2B/SPP1/MEIS2/DACT1/C3/CXCR4/CCL21/MMP9/IL6	40
BP	GO:0022603	regulation of anatomical structure morphogenesis	40/169	1102/17910	8.79355e-14	8.87923e-12	5.72471e-12	SULF1/SFRP2/SPARC/ADAM12/COL5A2/CTHRC1/THBS2/POSTN/VEGFC/GPC6/COL5A1/THY1/GPNMB/SERPINF1/GREM1/EMILIN1/FERMT2/SNAI2/ITGA5/SDC2/TWIST1/C5AR1/ASPN/TYROBP/FLNA/FN1/CCL2/APOE/SLIT2/CYP1B1/SPP1/RSPO3/DACT1/C3/CXCR4/TNFSF13B/IL6/CXCL8/CXCL13/OLFM4	40
BP	GO:0016192	vesicle-mediated transport	40/169	1899/17910	7.87084e-07	2.08023e-05	1.34118e-05	RAB31/TIMP2/SPARC/GAS1/VEGFC/ISLR/TNFAIP6/SERPING1/GREM1/ITGAM/COLEC12/C5AR1/SFRP4/TIMP3/TYROBP/NCF2/FLNA/FCGR1B/CD14/FN1/CCL2/FCER1G/APOE/RARRES2/CLEC5A/SRPX/MRC1/OLR1/SLC2A3/FCGR2B/MNDA/FCGR3B/PLAU/C3/CCL21/CCL8/MMP9/F13A1/CXCL8/OLFM4	40
BP	GO:0008219	cell death	40/169	2178/17910	2.2614e-05	0.000375755	0.000242261	SULF1/SFRP2/LGALS1/GAS1/FAP/GPNMB/SERPINF1/EMP3/GREM1/LOX/INHBA/ITGAM/SNAI2/ITGA5/TWIST1/C5AR1/ZFPM2/SFRP4/TIMP3/TYROBP/FLNA/CRYAB/CD14/LY96/CCL2/FCER1G/APOE/CLEC5A/SRPX/SLIT2/FCGR2B/MNDA/CYP1B1/GJA1/COMP/CXCR4/BCL2A1/CCL21/MMP9/IL6	40
BP	GO:0001568	blood vessel development	40/169	751/17910	1.82529e-19	7.98664e-17	5.14923e-17	SULF1/SFRP2/SPARC/ADAM12/FAP/THBS2/COL3A1/PRRX1/COL5A1/THY1/COL1A2/GPNMB/SERPINF1/COL1A1/GREM1/COL8A1/LOX/EMILIN1/COL15A1/LOXL1/ITGA5/TWIST1/C5AR1/ZFPM2/MEIS1/PKD2/FN1/CCL2/APOE/SLIT2/CYP1B1/GJA1/COMP/RSPO3/C3/CXCR4/IL6/APOD/CXCL8/CXCL13	40
MF	GO:0005102	signaling receptor binding	40/168	1386/16967	4.74238e-10	1.88833e-08	1.36599e-08	TIMP2/SFRP2/FBN1/FAP/CTHRC1/COL3A1/ANGPTL2/VEGFC/COL5A1/THY1/GPNMB/GREM1/EMILIN1/INHBA/ITGA5/PXDN/TGFB1I1/TNFSF4/TYROBP/FLNA/PKD2/FN1/LY96/CCL2/PDGFC/APOE/VCAM1/RARRES2/SLIT2/GJA1/COMP/SPP1/RSPO3/C3/TNFSF13B/CCL21/IL6/CXCL8/C10orf99/CXCL13	40
CC	GO:1904724	tertiary granule lumen	4/177	55/18675	0.00182534	0.0114241	0.00831506	TIMP2/TNFAIP6/MMP9/OLFM4	4
CC	GO:0030018	Z disc	4/177	106/18675	0.018345	0.0802315	0.0583967	SYNC/FLNA/CRYAB/NEXN	4
BP	GO:2000404	regulation of T cell migration	4/169	41/17910	0.00059013	0.00516429	0.00332958	CCL21/APOD/C10orf99/CXCL13	4
BP	GO:2000134	negative regulation of G1/S transition of mitotic cell cycle	4/169	124/17910	0.0299928	0.0957145	0.06171	GPNMB/PKD2/CCL2/DACT1	4
BP	GO:2000050	regulation of non-canonical Wnt signaling pathway	4/169	22/17910	4.90104e-05	0.000728313	0.000469565	SFRP2/SFRP4/RSPO3/DACT1	4
BP	GO:1990869	cellular response to chemokine	4/169	60/17910	0.00247335	0.0155841	0.0100475	LOX/SLIT2/CXCR4/CCL21	4
BP	GO:1990868	response to chemokine	4/169	60/17910	0.00247335	0.0155841	0.0100475	LOX/SLIT2/CXCR4/CCL21	4
BP	GO:1990830	cellular response to leukemia inhibitory factor	4/169	94/17910	0.0120899	0.0513037	0.033077	GFPT2/VEGFC/PCOLCE/LAPTM5	4
BP	GO:1990823	response to leukemia inhibitory factor	4/169	94/17910	0.0120899	0.0513037	0.033077	GFPT2/VEGFC/PCOLCE/LAPTM5	4
BP	GO:1990266	neutrophil migration	4/169	72/17910	0.00478215	0.0257269	0.0165869	C5AR1/SLIT2/CCL21/CXCL8	4
BP	GO:1905517	macrophage migration	4/169	50/17910	0.00125651	0.00934614	0.00602574	EMILIN1/C5AR1/CCL2/RARRES2	4
BP	GO:1905314	semi-lunar valve development	4/169	37/17910	0.000396314	0.0036983	0.00238441	EMILIN1/SNAI2/TWIST1/SLIT2	4
BP	GO:1903010	regulation of bone development	4/169	21/17910	4.03958e-05	0.00062016	0.000399836	FBN1/GREM1/LOX/TYROBP	4
BP	GO:1902904	negative regulation of supramolecular fiber organization	4/169	122/17910	0.0284851	0.0915664	0.0590356	EMILIN1/CRYAB/APOE/SLIT2	4
BP	GO:1902622	regulation of neutrophil migration	4/169	34/17910	0.00028448	0.00283702	0.00182911	C5AR1/SLIT2/CCL21/CXCL8	4
BP	GO:1901862	negative regulation of muscle tissue development	4/169	62/17910	0.00278855	0.0172391	0.0111146	TWIST1/MEIS1/GJA1/RGS2	4
BP	GO:1901655	cellular response to ketone	4/169	91/17910	0.0108276	0.0472717	0.0304775	SERPINF1/TNFSF4/TNC/SPP1	4
BP	GO:0150077	regulation of neuroinflammatory response	4/169	51/17910	0.00135353	0.00979813	0.00631715	ITGAM/C5AR1/MMP9/IL6	4
BP	GO:0120162	positive regulation of cold-induced thermogenesis	4/169	97/17910	0.0134428	0.0553742	0.0357014	PDGFC/MFAP2/GJA1/CXCR4	4
BP	GO:0097746	regulation of blood vessel diameter	4/169	125/17910	0.030764	0.0974649	0.0628385	APOE/GJA1/COMP/RGS2	4
BP	GO:0097553	calcium ion transmembrane import into cytosol	4/169	126/17910	0.0315469	0.0995567	0.0641872	THY1/PKD2/PLN/CCL21	4
BP	GO:0097242	amyloid-beta clearance	4/169	33/17910	0.000252861	0.00269934	0.00174034	ITGAM/C5AR1/APOE/C3	4
BP	GO:0090022	regulation of neutrophil chemotaxis	4/169	30/17910	0.000173119	0.0020321	0.00131016	C5AR1/SLIT2/CCL21/CXCL8	4
BP	GO:0085029	extracellular matrix assembly	4/169	28/17910	0.000131257	0.00163057	0.00105128	EFEMP2/COL1A2/LOX/EMILIN1	4
BP	GO:0071675	regulation of mononuclear cell migration	4/169	45/17910	0.000843181	0.0068322	0.00440492	GREM1/C5AR1/RARRES2/SLIT2	4
BP	GO:0071479	cellular response to ionizing radiation	4/169	69/17910	0.00410698	0.0230389	0.0148539	SFRP2/SNAI2/TSPYL5/CRYAB	4
BP	GO:0071295	cellular response to vitamin	4/169	32/17910	0.000223849	0.00246234	0.00158754	POSTN/COL1A1/SNAI2/TNC	4
BP	GO:0070252	actin-mediated cell contraction	4/169	115/17910	0.0235709	0.0842306	0.054306	FRMD6/FLNA/PLN/GJA1	4
BP	GO:0061900	glial cell activation	4/169	59/17910	0.00232534	0.0150364	0.00969443	ITGAM/C5AR1/TYROBP/IL6	4
BP	GO:0060420	regulation of heart growth	4/169	84/17910	0.00822221	0.0386899	0.0249446	ZFPM2/MEIS1/GJA1/RGS2	4
BP	GO:0060419	heart growth	4/169	112/17910	0.0216355	0.0793441	0.0511556	ZFPM2/MEIS1/GJA1/RGS2	4
BP	GO:0060021	roof of mouth development	4/169	87/17910	0.0092818	0.0422563	0.0272439	PRRX1/INHBA/SNAI2/TWIST1	4
BP	GO:0055021	regulation of cardiac muscle tissue growth	4/169	79/17910	0.00663853	0.032719	0.021095	ZFPM2/MEIS1/GJA1/RGS2	4
BP	GO:0055017	cardiac muscle tissue growth	4/169	106/17910	0.0180659	0.0693406	0.044706	ZFPM2/MEIS1/GJA1/RGS2	4
BP	GO:0051591	response to cAMP	4/169	93/17910	0.0116591	0.049852	0.0321411	SPARC/COL1A1/PKD2/DUOX2	4
BP	GO:0051283	negative regulation of sequestering of calcium ion	4/169	112/17910	0.0216355	0.0793441	0.0511556	THY1/PKD2/PLN/CCL21	4
BP	GO:0051282	regulation of sequestering of calcium ion	4/169	114/17910	0.0229145	0.0826875	0.0533111	THY1/PKD2/PLN/CCL21	4
BP	GO:0051209	release of sequestered calcium ion into cytosol	4/169	112/17910	0.0216355	0.0793441	0.0511556	THY1/PKD2/PLN/CCL21	4
BP	GO:0051208	sequestering of calcium ion	4/169	117/17910	0.0249177	0.0879266	0.0566889	THY1/PKD2/PLN/CCL21	4
BP	GO:0050922	negative regulation of chemotaxis	4/169	45/17910	0.000843181	0.0068322	0.00440492	GREM1/CCL2/SLIT2/CXCL13	4
BP	GO:0050869	negative regulation of B cell activation	4/169	28/17910	0.000131257	0.00163057	0.00105128	INHBA/TYROBP/FCGR2B/MNDA	4
BP	GO:0050868	negative regulation of T cell activation	4/169	104/17910	0.0169638	0.0660766	0.0426016	GPNMB/TNFSF4/FCGR2B/VSIG4	4
BP	GO:0050830	defense response to Gram-positive bacterium	4/169	86/17910	0.00891926	0.0407945	0.0263014	C5AR1/RARRES2/IL6/C10orf99	4
BP	GO:0050819	negative regulation of coagulation	4/169	53/17910	0.00156303	0.0110308	0.0071119	FAP/SERPING1/APOE/PLAU	4
BP	GO:0050818	regulation of coagulation	4/169	79/17910	0.00663853	0.032719	0.021095	FAP/SERPING1/APOE/PLAU	4
BP	GO:0050766	positive regulation of phagocytosis	4/169	60/17910	0.00247335	0.0155841	0.0100475	RAB31/CCL2/FCGR2B/C3	4
BP	GO:0050764	regulation of phagocytosis	4/169	90/17910	0.0104266	0.0459286	0.0296115	RAB31/CCL2/FCGR2B/C3	4
BP	GO:0050671	positive regulation of lymphocyte proliferation	4/169	125/17910	0.030764	0.0974649	0.0628385	TNFSF4/VCAM1/TNFSF13B/IL6	4
BP	GO:0048675	axon extension	4/169	101/17910	0.0153914	0.0610386	0.0393534	NDN/FN1/APOE/SLIT2	4
BP	GO:0048635	negative regulation of muscle organ development	4/169	60/17910	0.00247335	0.0155841	0.0100475	TWIST1/MEIS1/GJA1/RGS2	4
BP	GO:0048593	camera-type eye morphogenesis	4/169	109/17910	0.0198009	0.0750037	0.0483572	THY1/COL8A1/TWIST1/MEIS1	4
BP	GO:0048260	positive regulation of receptor-mediated endocytosis	4/169	49/17910	0.00116447	0.00880169	0.00567471	GREM1/SFRP4/C3/CCL21	4
BP	GO:0048259	regulation of receptor-mediated endocytosis	4/169	100/17910	0.0148885	0.0598887	0.038612	GREM1/SFRP4/C3/CCL21	4
BP	GO:0048247	lymphocyte chemotaxis	4/169	42/17910	0.000647489	0.00549529	0.00354298	CCL2/CCL21/C10orf99/CXCL13	4
BP	GO:0048041	focal adhesion assembly	4/169	81/17910	0.00724526	0.0351811	0.0226823	THY1/GREM1/FERMT2/APOD	4
BP	GO:0046620	regulation of organ growth	4/169	111/17910	0.0210128	0.0781383	0.0503781	ZFPM2/MEIS1/GJA1/RGS2	4
BP	GO:0045992	negative regulation of embryonic development	4/169	26/17910	9.72588e-05	0.00129394	0.000834239	SULF1/SFRP2/COL5A2/COL5A1	4
BP	GO:0045843	negative regulation of striated muscle tissue development	4/169	59/17910	0.00232534	0.0150364	0.00969443	TWIST1/MEIS1/GJA1/RGS2	4
BP	GO:0045123	cellular extravasation	4/169	59/17910	0.00232534	0.0150364	0.00969443	THY1/CCL2/VCAM1/CCL21	4
BP	GO:0042554	superoxide anion generation	4/169	33/17910	0.000252861	0.00269934	0.00174034	ITGAM/TYROBP/NCF2/DUOX2	4
BP	GO:0042472	inner ear morphogenesis	4/169	95/17910	0.0125307	0.052273	0.033702	CTHRC1/PRRX1/MAFB/COL11A1	4
BP	GO:0042102	positive regulation of T cell proliferation	4/169	90/17910	0.0104266	0.0459286	0.0296115	TNFSF4/VCAM1/TNFSF13B/IL6	4
BP	GO:0042100	B cell proliferation	4/169	71/17910	0.00454938	0.025005	0.0161215	TYROBP/FCGR2B/MNDA/TNFSF13B	4
BP	GO:0035904	aorta development	4/169	57/17910	0.00204783	0.013463	0.00868001	COL3A1/LOX/LOXL1/PKD2	4
BP	GO:0035296	regulation of tube diameter	4/169	125/17910	0.030764	0.0974649	0.0628385	APOE/GJA1/COMP/RGS2	4
BP	GO:0034333	adherens junction assembly	4/169	90/17910	0.0104266	0.0459286	0.0296115	THY1/GREM1/FERMT2/APOD	4
BP	GO:0034103	regulation of tissue remodeling	4/169	86/17910	0.00891926	0.0407945	0.0263014	GPNMB/GREM1/GJA1/IL6	4
BP	GO:0032964	collagen biosynthetic process	4/169	53/17910	0.00156303	0.0110308	0.0071119	COL5A1/COL1A1/EMILIN1/IL6	4
BP	GO:0032946	positive regulation of mononuclear cell proliferation	4/169	126/17910	0.0315469	0.0995567	0.0641872	TNFSF4/VCAM1/TNFSF13B/IL6	4
BP	GO:0032653	regulation of interleukin-10 production	4/169	48/17910	0.00107726	0.00826946	0.00533157	TNFSF4/TYROBP/FCER1G/FCGR2B	4
BP	GO:0032613	interleukin-10 production	4/169	51/17910	0.00135353	0.00979813	0.00631715	TNFSF4/TYROBP/FCER1G/FCGR2B	4
BP	GO:0032526	response to retinoic acid	4/169	103/17910	0.016429	0.064558	0.0416225	SERPINF1/COL1A1/TNC/GJA1	4
BP	GO:0032413	negative regulation of ion transmembrane transporter activity	4/169	72/17910	0.00478215	0.0257269	0.0165869	PKD2/PLN/GEM/MMP9	4
BP	GO:0032092	positive regulation of protein binding	4/169	93/17910	0.0116591	0.049852	0.0321411	CTHRC1/APOE/DACT1/MMP9	4
BP	GO:0031670	cellular response to nutrient	4/169	71/17910	0.00454938	0.025005	0.0161215	POSTN/COL1A1/SNAI2/TNC	4
BP	GO:0031341	regulation of cell killing	4/169	82/17910	0.00756189	0.0361832	0.0233284	ITGAM/TYROBP/CFH/FCGR2B	4
BP	GO:0031295	T cell costimulation	4/169	55/17910	0.00179409	0.0122131	0.00787416	LGALS1/TNFSF4/TNFSF13B/CCL21	4
BP	GO:0031294	lymphocyte costimulation	4/169	56/17910	0.00191805	0.0128676	0.00829615	LGALS1/TNFSF4/TNFSF13B/CCL21	4
BP	GO:0030888	regulation of B cell proliferation	4/169	57/17910	0.00204783	0.013463	0.00868001	TYROBP/FCGR2B/MNDA/TNFSF13B	4
BP	GO:0030593	neutrophil chemotaxis	4/169	60/17910	0.00247335	0.0155841	0.0100475	C5AR1/SLIT2/CCL21/CXCL8	4
BP	GO:0030316	osteoclast differentiation	4/169	94/17910	0.0120899	0.0513037	0.033077	FBN1/MAFB/TYROBP/FCER1G	4
BP	GO:0030195	negative regulation of blood coagulation	4/169	49/17910	0.00116447	0.00880169	0.00567471	FAP/SERPING1/APOE/PLAU	4
BP	GO:0030193	regulation of blood coagulation	4/169	74/17910	0.00527144	0.0278643	0.017965	FAP/SERPING1/APOE/PLAU	4
BP	GO:0030183	B cell differentiation	4/169	113/17910	0.0222693	0.0812759	0.052401	LGALS1/INHBA/VCAM1/FCGR2B	4
BP	GO:0021987	cerebral cortex development	4/169	112/17910	0.0216355	0.0793441	0.0511556	COL3A1/FLNA/SLIT2/BCL2A1	4
BP	GO:0021675	nerve development	4/169	74/17910	0.00527144	0.0278643	0.017965	SULF1/MAFB/VCAM1/EGR2	4
BP	GO:0018149	peptide cross-linking	4/169	34/17910	0.00028448	0.00283702	0.00182911	COL3A1/BGN/FN1/F13A1	4
BP	GO:0010771	negative regulation of cell morphogenesis involved in differentiation	4/169	78/17910	0.00634821	0.0317249	0.020454	POSTN/THY1/SLIT2/SPP1	4
BP	GO:0010718	positive regulation of epithelial to mesenchymal transition	4/169	50/17910	0.00125651	0.00934614	0.00602574	COL1A1/TWIST1/TGFB1I1/IL6	4
BP	GO:0010633	negative regulation of epithelial cell migration	4/169	116/17910	0.0242386	0.0865382	0.0557938	SERPINF1/APOE/SLIT2/CXCL13	4
BP	GO:0010596	negative regulation of endothelial cell migration	4/169	99/17910	0.0143962	0.0581038	0.0374612	SERPINF1/APOE/SLIT2/CXCL13	4
BP	GO:0007045	cell-substrate adherens junction assembly	4/169	81/17910	0.00724526	0.0351811	0.0226823	THY1/GREM1/FERMT2/APOD	4
BP	GO:0006939	smooth muscle contraction	4/169	105/17910	0.0175094	0.0679331	0.0437985	SULF1/COMP/CNN1/RGS2	4
BP	GO:0006929	substrate-dependent cell migration	4/169	29/17910	0.000151143	0.00183139	0.00118075	VEGFC/SNAI2/FN1/SLIT2	4
BP	GO:0006801	superoxide metabolic process	4/169	65/17910	0.0033113	0.0196581	0.0126742	ITGAM/TYROBP/NCF2/DUOX2	4
BP	GO:0006029	proteoglycan metabolic process	4/169	79/17910	0.00663853	0.032719	0.021095	SULF1/BGN/VCAN/COL11A1	4
BP	GO:0003180	aortic valve morphogenesis	4/169	28/17910	0.000131257	0.00163057	0.00105128	EMILIN1/SNAI2/TWIST1/SLIT2	4
BP	GO:0003179	heart valve morphogenesis	4/169	52/17910	0.00145565	0.0104035	0.00670748	EMILIN1/SNAI2/TWIST1/SLIT2	4
BP	GO:0003176	aortic valve development	4/169	32/17910	0.000223849	0.00246234	0.00158754	EMILIN1/SNAI2/TWIST1/SLIT2	4
BP	GO:0003170	heart valve development	4/169	61/17910	0.00262771	0.0163992	0.0105731	EMILIN1/SNAI2/TWIST1/SLIT2	4
BP	GO:0002889	regulation of immunoglobulin mediated immune response	4/169	51/17910	0.00135353	0.00979813	0.00631715	TNFSF4/FCER1G/FCGR2B/C3	4
BP	GO:0002886	regulation of myeloid leukocyte mediated immunity	4/169	52/17910	0.00145565	0.0104035	0.00670748	ITGAM/FCER1G/FCGR2B/C3	4
BP	GO:0002761	regulation of myeloid leukocyte differentiation	4/169	117/17910	0.0249177	0.0879266	0.0566889	FBN1/MAFB/INHBA/TYROBP	4
BP	GO:0002712	regulation of B cell mediated immunity	4/169	51/17910	0.00135353	0.00979813	0.00631715	TNFSF4/FCER1G/FCGR2B/C3	4
BP	GO:0002708	positive regulation of lymphocyte mediated immunity	4/169	91/17910	0.0108276	0.0472717	0.0304775	TNFSF4/FCER1G/C3/IL6	4
BP	GO:0002548	monocyte chemotaxis	4/169	44/17910	0.000773874	0.00637556	0.00411051	GREM1/CCL2/SLIT2/IL6	4
BP	GO:0002377	immunoglobulin production	4/169	98/17910	0.0139143	0.0566059	0.0364955	TNFSF4/FCGR2B/TNFSF13B/IL6	4
BP	GO:0002269	leukocyte activation involved in inflammatory response	4/169	50/17910	0.00125651	0.00934614	0.00602574	ITGAM/C5AR1/TYROBP/IL6	4
BP	GO:0002063	chondrocyte development	4/169	27/17910	0.000113337	0.00147788	0.000952834	SULF1/SFRP2/COL11A1/COMP	4
BP	GO:0001838	embryonic epithelial tube formation	4/169	120/17910	0.0270237	0.0908403	0.0585675	SFRP2/CTHRC1/GREM1/TWIST1	4
BP	GO:0001774	microglial cell activation	4/169	50/17910	0.00125651	0.00934614	0.00602574	ITGAM/C5AR1/TYROBP/IL6	4
MF	GO:0104005	hijacked molecular function	4/168	74/16967	0.00623174	0.0419924	0.0303766	ITGA5/CLEC5A/MRC1/CXCR4	4
MF	GO:0050840	extracellular matrix binding	4/168	43/16967	0.000847034	0.00976318	0.00706252	LGALS1/BGN/COL11A1/SLIT2	4
MF	GO:0048407	platelet-derived growth factor binding	4/168	11/16967	2.89921e-06	9.54717e-05	6.90627e-05	COL3A1/COL5A1/COL1A2/COL1A1	4
MF	GO:0030021	extracellular matrix structural constituent conferring compression resistance	4/168	21/16967	4.86651e-05	0.00112186	0.000811535	BGN/VCAN/LUM/ASPN	4
MF	GO:0019955	cytokine binding	4/168	100/16967	0.0174428	0.0931699	0.0673976	GREM1/PXDN/COMP/CXCR4	4
MF	GO:0008009	chemokine activity	4/168	30/16967	0.000207881	0.00337229	0.00243946	CCL21/CXCL8/C10orf99/CXCL13	4
MF	GO:0004222	metalloendopeptidase activity	4/168	89/16967	0.0118017	0.0680153	0.0492012	ADAM12/FAP/MMP9/MMP1	4
MF	GO:0001618	virus receptor activity	4/168	74/16967	0.00623174	0.0419924	0.0303766	ITGA5/CLEC5A/MRC1/CXCR4	4
MF	GO:0001540	amyloid-beta binding	4/168	71/16967	0.00538381	0.038034	0.0275132	ITGAM/CRYAB/APOE/FCGR2B	4
BP	GO:0051704	multi-organism process	39/169	2496/17910	0.000879196	0.00698039	0.00450047	SPARC/LGALS1/TNFAIP6/HTRA1/CCDC80/INHBA/LOXL1/ITGA5/C5AR1/TNFSF4/FLNA/NEXN/CD14/FN1/CFH/LY96/CCL2/APOE/VCAM1/RARRES2/CLEC5A/MRC1/FCGR2B/GJA1/SPP1/RGS2/HMCN1/C3/CXCR4/CSF2RB/CCL8/MMP9/EPYC/IL6/CXCL8/MMP1/C10orf99/CXCL13/DUOX2	39
BP	GO:0051270	regulation of cellular component movement	39/169	1046/17910	8.21343e-14	8.51171e-12	5.48776e-12	SULF1/SFRP2/SPARC/COL3A1/DDR2/POSTN/VEGFC/THY1/GPNMB/TNFAIP6/SERPINF1/COL1A1/GREM1/EMILIN1/SNAI2/ITGA5/DPYSL3/TWIST1/C5AR1/FLNA/NEXN/FN1/CCL2/APOE/RARRES2/PLN/SLIT2/CYP1B1/PLAU/CXCR4/CCL21/CCL8/MMP9/IL6/APOD/CXCL8/C10orf99/CXCL13/DUOX2	39
BP	GO:0051173	positive regulation of nitrogen compound metabolic process	39/169	2870/17910	0.0103655	0.0459286	0.0296115	TIMP2/SFRP2/DDR2/VEGFC/PRRX1/PCOLCE/GPNMB/LUM/COL1A1/GREM1/MAFB/INHBA/SNAI2/ITGA5/TSPYL5/TWIST1/C5AR1/ZFPM2/MEIS1/TGFB1I1/TNFSF4/TYROBP/NDN/PKD2/FN1/PDGFC/APOE/EGR2/RARRES2/FCGR2B/GJA1/SPP1/MEIS2/DACT1/C3/CXCR4/CCL21/MMP9/IL6	39
BP	GO:0035556	intracellular signal transduction	39/169	2624/17910	0.00224434	0.0146086	0.0094186	TIMP2/SFRP2/LGALS1/COL3A1/COL1A2/GPNMB/GREM1/LOX/EMILIN1/SNAI2/TSPYL5/TWIST1/C5AR1/TIMP3/FIBIN/TYROBP/FLNA/PKD2/CRYAB/CD14/FN1/LY96/CCL2/APOE/VCAM1/PLN/SLIT2/FCGR2B/CYP1B1/GJA1/RGS2/TREM1/DACT1/CXCR4/CCL21/CSF2RB/MMP9/IL6/CXCL8	39
BP	GO:0035239	tube morphogenesis	39/169	905/17910	7.40826e-16	1.21557e-13	7.83716e-14	SULF1/SFRP2/SPARC/ADAM12/FAP/CTHRC1/THBS2/COL3A1/PRRX1/THY1/GPNMB/SERPINF1/GREM1/COL8A1/LOX/EMILIN1/COL15A1/ITGA5/TWIST1/C5AR1/ZFPM2/MEIS1/PKD2/FN1/CCL2/APOE/TNC/SLIT2/CYP1B1/GJA1/COMP/RSPO3/DACT1/C3/CXCR4/IL6/APOD/CXCL8/CXCL13	39
BP	GO:0001775	cell activation	39/169	1342/17910	1.71757e-10	1.02482e-08	6.6073e-09	RAB31/TIMP2/LGALS1/COL3A1/THY1/COL1A2/GPNMB/TNFAIP6/COL1A1/MAFB/EMILIN1/INHBA/ITGAM/C5AR1/TNFSF4/TYROBP/FLNA/CD14/CCL2/FCER1G/APOE/VCAM1/CLEC5A/OLR1/SLC2A3/FCGR2B/MNDA/GJA1/FCGR3B/PLAU/COMP/VSIG4/C3/TNFSF13B/CCL21/MMP9/IL6/CXCL8/OLFM4	39
CC	GO:0044459	plasma membrane part	38/177	2283/18675	0.000349879	0.00270226	0.00196685	RAB31/GAS1/FAP/DDR2/GPC6/THY1/EMILIN1/FERMT2/ITGAM/ITGA5/C5AR1/LAPTM5/TNFSF4/TYROBP/NCF2/PKD2/CRYAB/CD14/FN1/LY96/FCER1G/VCAM1/CLEC5A/MRC1/OLR1/FXYD6/SLC2A3/FCGR2B/GJA1/RGS2/HMCN1/GEM/CYBRD1/SGCE/CSF2RB/IL6/HCAR3/DUOX2	38
BP	GO:2000145	regulation of cell motility	38/169	966/17910	3.43172e-14	3.75392e-12	2.42027e-12	SULF1/SFRP2/SPARC/COL3A1/DDR2/POSTN/VEGFC/THY1/GPNMB/TNFAIP6/SERPINF1/COL1A1/GREM1/EMILIN1/SNAI2/ITGA5/DPYSL3/TWIST1/C5AR1/FLNA/NEXN/FN1/CCL2/APOE/RARRES2/SLIT2/CYP1B1/PLAU/CXCR4/CCL21/CCL8/MMP9/IL6/APOD/CXCL8/C10orf99/CXCL13/DUOX2	38
BP	GO:0080134	regulation of response to stress	38/169	1592/17910	6.8344e-08	2.36087e-06	1.52212e-06	SFRP2/FAP/PRRX1/THY1/TNFAIP6/HTRA1/CTSK/SERPING1/SERPINF1/C1R/ITGAM/SNAI2/TWIST1/COLEC12/C5AR1/C1S/TNFSF4/CRYAB/CD14/CFH/LY96/FCER1G/APOE/FCGR2B/MNDA/GJA1/PLAU/VSIG4/SPP1/DACT1/C3/CXCR4/CCL21/C1QB/MMP9/IL6/APOD/DUOX2	38
BP	GO:0046903	secretion	38/169	1584/17910	5.99042e-08	2.10628e-06	1.35798e-06	RAB31/TIMP2/SPARC/POSTN/VEGFC/ISLR/TNFAIP6/SERPING1/INHBA/ITGAM/TWIST1/C5AR1/TIMP3/TNFSF4/TYROBP/FLNA/CD14/FN1/FCER1G/APOE/RARRES2/CLEC5A/OLR1/SLC2A3/FCGR2B/MNDA/GJA1/FCGR3B/PLAU/COMP/SPP1/C3/TNFSF13B/CCL8/MMP9/F13A1/IL6/OLFM4	38
BP	GO:0040012	regulation of locomotion	38/169	1035/17910	2.95384e-13	2.70517e-11	1.74411e-11	SULF1/SFRP2/SPARC/COL3A1/DDR2/POSTN/VEGFC/THY1/GPNMB/TNFAIP6/SERPINF1/COL1A1/GREM1/EMILIN1/SNAI2/ITGA5/DPYSL3/TWIST1/C5AR1/FLNA/NEXN/FN1/CCL2/APOE/RARRES2/SLIT2/CYP1B1/PLAU/CXCR4/CCL21/CCL8/MMP9/IL6/APOD/CXCL8/C10orf99/CXCL13/DUOX2	38
BP	GO:0032940	secretion by cell	38/169	1449/17910	5.51033e-09	2.38458e-07	1.53741e-07	RAB31/TIMP2/SPARC/POSTN/VEGFC/ISLR/TNFAIP6/SERPING1/INHBA/ITGAM/TWIST1/C5AR1/TIMP3/TNFSF4/TYROBP/FLNA/CD14/FN1/FCER1G/APOE/RARRES2/CLEC5A/OLR1/SLC2A3/FCGR2B/MNDA/GJA1/FCGR3B/PLAU/COMP/SPP1/C3/TNFSF13B/CCL8/MMP9/F13A1/IL6/OLFM4	38
BP	GO:0032268	regulation of cellular protein metabolic process	38/169	2452/17910	0.0012128	0.00913194	0.00588764	SPOCK1/TIMP2/SFRP2/GAS1/COL6A3/DDR2/VEGFC/PCOLCE/THY1/GPNMB/NXN/SERPING1/GREM1/LOX/EMILIN1/INHBA/SNAI2/ITGA5/TSPYL5/TWIST1/C5AR1/TIMP3/PKD2/CRYAB/FN1/PDGFC/APOE/RARRES2/SLIT2/FCGR2B/VSIG4/RGS2/DACT1/C3/CXCR4/CCL21/MMP9/IL6	38
BP	GO:0043933	protein-containing complex subunit organization	37/169	2032/17910	5.98425e-05	0.000872813	0.000562729	SFRP2/AEBP1/COL5A2/COL3A1/DDR2/COL6A2/COL5A1/COL1A2/LUM/COL1A1/GREM1/LOX/EMILIN1/FERMT2/COL11A1/TSPYL5/DPYSL3/TWIST1/COLEC12/COL12A1/PKD2/CRYAB/FN1/ALOX5AP/PDGFC/FCER1G/APOE/PLN/SLIT2/CYP1B1/GJA1/COMP/DACT1/CCL21/MMP1/CXCL13/OLFM4	37
MF	GO:0005201	extracellular matrix structural constituent	37/168	158/16967	6.58429e-41	2.88392e-38	2.08618e-38	SPARC/AEBP1/FBN1/COL5A2/COL10A1/COL6A3/CTHRC1/THBS2/COL3A1/BGN/EFEMP2/COL6A2/POSTN/COL5A1/PCOLCE/VCAN/COL1A2/LUM/COL1A1/MXRA5/COL8A1/EMILIN1/COL15A1/COL11A1/PXDN/ASPN/COL12A1/FN1/MGP/NID2/TNC/MFAP5/MFAP2/SRPX/DPT/COMP/HMCN1	37
BP	GO:0048514	blood vessel morphogenesis	36/169	670/17910	1.20776e-17	3.17078e-15	2.0443e-15	SULF1/SFRP2/SPARC/ADAM12/FAP/THBS2/COL3A1/PRRX1/THY1/GPNMB/SERPINF1/GREM1/COL8A1/LOX/EMILIN1/COL15A1/ITGA5/TWIST1/C5AR1/ZFPM2/MEIS1/PKD2/FN1/CCL2/APOE/SLIT2/CYP1B1/GJA1/COMP/RSPO3/C3/CXCR4/IL6/APOD/CXCL8/CXCL13	36
BP	GO:0030334	regulation of cell migration	36/169	906/17910	1.37075e-13	1.31659e-11	8.48846e-12	SULF1/SFRP2/SPARC/COL3A1/DDR2/POSTN/VEGFC/THY1/GPNMB/TNFAIP6/SERPINF1/COL1A1/GREM1/EMILIN1/SNAI2/ITGA5/DPYSL3/C5AR1/FLNA/NEXN/FN1/CCL2/APOE/RARRES2/SLIT2/CYP1B1/PLAU/CXCR4/CCL21/CCL8/MMP9/IL6/APOD/CXCL8/C10orf99/CXCL13	36
BP	GO:0010941	regulation of cell death	36/169	1659/17910	1.62365e-06	3.78339e-05	2.43927e-05	SFRP2/LGALS1/GAS1/FAP/GPNMB/SERPINF1/GREM1/LOX/INHBA/ITGAM/SNAI2/ITGA5/TWIST1/C5AR1/ZFPM2/SFRP4/TIMP3/TYROBP/FLNA/CRYAB/CCL2/FCER1G/APOE/CLEC5A/SRPX/SLIT2/FCGR2B/MNDA/CYP1B1/GJA1/COMP/CXCR4/BCL2A1/CCL21/MMP9/IL6	36
BP	GO:0009887	animal organ morphogenesis	36/169	989/17910	1.81781e-12	1.46092e-10	9.41901e-11	SULF1/SFRP2/FBN1/COL5A2/CTHRC1/COL3A1/VEGFC/PRRX1/GPC6/COL5A1/THY1/COL1A2/HTRA1/COL1A1/GREM1/COL8A1/MAFB/INHBA/COL11A1/SNAI2/TWIST1/ZFPM2/MEIS1/ASPN/SFRP4/PKD2/MGP/CCL2/PDGFC/TNC/MFAP2/SLIT2/GJA1/COMP/RSPO3/DACT1	36
CC	GO:0044433	cytoplasmic vesicle part	35/177	1450/18675	2.33382e-07	3.5299e-06	2.56925e-06	RAB31/TIMP2/SPARC/VEGFC/ISLR/GPNMB/TNFAIP6/CTSK/SERPING1/ITGAM/COLEC12/C5AR1/TIMP3/TYROBP/PKD2/FCGR1B/CD14/FN1/LY96/FCER1G/APOE/RARRES2/CLEC5A/MRC1/OLR1/SLC2A3/MNDA/GJA1/FCGR3B/PLAU/C3/MMP9/F13A1/OLFM4/CLCA1	35
BP	GO:0071495	cellular response to endogenous stimulus	35/169	1305/17910	1.43963e-08	5.84461e-07	3.76819e-07	RAB31/SULF1/SFRP2/FBN1/COL5A2/COL3A1/POSTN/COL1A2/HTRA1/SERPINF1/COL1A1/GREM1/LOX/EMILIN1/INHBA/FERMT2/SNAI2/ASPN/SFRP4/TGFB1I1/TNFSF4/PKD2/CCL2/PDGFC/VCAM1/TNC/RARRES2/SLIT2/FCGR2B/GJA1/COMP/SPP1/CHRDL1/CXCL8/CXCL13	35
BP	GO:0051094	positive regulation of developmental process	35/169	1378/17910	5.61605e-08	2.04611e-06	1.31919e-06	TIMP2/SFRP2/ADAM12/CTHRC1/THBS2/DDR2/VEGFC/SERPINF1/COL1A1/GREM1/INHBA/SNAI2/ITGA5/DPYSL3/TWIST1/C5AR1/ZFPM2/SFRP4/TGFB1I1/TNFSF4/TYROBP/FLNA/FN1/APOE/RARRES2/SLIT2/CYP1B1/GJA1/RGS2/C3/CXCR4/TNFSF13B/IL6/CXCL8/OLFM4	35
BP	GO:0051093	negative regulation of developmental process	35/169	1017/17910	1.89106e-11	1.22082e-09	7.871e-10	SPOCK1/SULF1/SFRP2/SPARC/LGALS1/FBN1/COL5A2/THBS2/COL3A1/POSTN/COL5A1/THY1/CTSK/SERPINF1/GREM1/MAFB/EMILIN1/INHBA/SNAI2/DPYSL3/TWIST1/ZFPM2/MEIS1/ASPN/TGFB1I1/TNFSF4/APOE/SLIT2/FCGR2B/GJA1/SPP1/RGS2/MEIS2/MMP9/IL6	35
BP	GO:0034097	response to cytokine	35/169	1167/17910	7.94145e-10	4.00942e-08	2.58499e-08	SPARC/GFPT2/COL3A1/POSTN/VEGFC/PCOLCE/COL1A2/COL1A1/LOX/ITGAM/DPYSL3/TWIST1/PXDN/LAPTM5/TNFSF4/NDN/FCGR1B/CD14/FN1/CCL2/FCER1G/VCAM1/MRC1/SLIT2/MNDA/CXCR4/TNFSF13B/CCL21/CSF2RB/MMP9/F13A1/IL6/CXCL8/MMP1/DUOX2	35
BP	GO:0023056	positive regulation of signaling	35/169	1736/17910	1.19393e-05	0.000213713	0.000137787	SULF1/TIMP2/SFRP2/LGALS1/COL3A1/PRRX1/GPNMB/COL1A1/GREM1/INHBA/ITGA5/TSPYL5/C5AR1/SFRP4/TIMP3/TGFB1I1/TYROBP/FLNA/PKD2/CD14/LY96/CCL2/APOE/SRPX/FCGR2B/CYP1B1/GJA1/SPP1/RSPO3/DACT1/C3/CXCR4/CCL21/MMP9/IL6	35
BP	GO:0022008	neurogenesis	35/169	1492/17910	3.84647e-07	1.10565e-05	7.12846e-06	SPOCK1/TIMP2/SFRP2/LGALS1/CTHRC1/COL3A1/POSTN/VEGFC/PRRX1/THY1/SERPINF1/INHBA/ZNF521/DPYSL3/CDH11/SDC2/TWIST1/C5AR1/MEIS1/FLNA/NDN/FN1/CCL2/APOE/VCAM1/EGR2/TNC/SLIT2/GJA1/SPP1/RGS2/C3/CXCR4/IL6/APOD	35
BP	GO:0010647	positive regulation of cell communication	35/169	1730/17910	1.10782e-05	0.000202911	0.000130823	SULF1/TIMP2/SFRP2/LGALS1/COL3A1/PRRX1/GPNMB/COL1A1/GREM1/INHBA/ITGA5/TSPYL5/C5AR1/SFRP4/TIMP3/TGFB1I1/TYROBP/FLNA/PKD2/CD14/LY96/CCL2/APOE/SRPX/FCGR2B/CYP1B1/GJA1/SPP1/RSPO3/DACT1/C3/CXCR4/CCL21/MMP9/IL6	35
BP	GO:0048699	generation of neurons	34/169	1398/17910	2.5323e-07	7.79077e-06	5.02294e-06	SPOCK1/TIMP2/SFRP2/LGALS1/CTHRC1/COL3A1/POSTN/VEGFC/PRRX1/THY1/SERPINF1/INHBA/ZNF521/DPYSL3/CDH11/SDC2/TWIST1/C5AR1/MEIS1/FLNA/NDN/FN1/APOE/VCAM1/EGR2/TNC/SLIT2/GJA1/SPP1/RGS2/C3/CXCR4/IL6/APOD	34
BP	GO:0032101	regulation of response to external stimulus	34/169	873/17910	1.296e-12	1.08588e-10	7.00099e-11	FAP/VEGFC/TNFAIP6/HTRA1/SERPING1/SERPINF1/GREM1/C1R/ITGAM/SNAI2/C5AR1/C1S/TNFSF4/CFH/LY96/CCL2/FCER1G/APOE/RARRES2/SLIT2/FCGR2B/GJA1/PLAU/VSIG4/SPP1/C3/CXCR4/CCL21/C1QB/MMP9/IL6/APOD/CXCL8/CXCL13	34
BP	GO:0012501	programmed cell death	34/169	2049/17910	0.000716438	0.00596476	0.00384566	SULF1/SFRP2/LGALS1/GAS1/FAP/GREM1/LOX/INHBA/ITGAM/SNAI2/ITGA5/TWIST1/C5AR1/SFRP4/TIMP3/TYROBP/FLNA/CRYAB/CD14/LY96/CCL2/FCER1G/CLEC5A/SRPX/SLIT2/MNDA/CYP1B1/GJA1/COMP/CXCR4/BCL2A1/CCL21/MMP9/IL6	34
BP	GO:0007267	cell-cell signaling	34/169	1510/17910	1.48544e-06	3.50279e-05	2.25836e-05	SULF1/SFRP2/CTHRC1/GPC6/THY1/GPNMB/TNFAIP6/NXN/COL1A1/GREM1/INHBA/FERMT2/ITGAM/SNAI2/CDH11/SFRP4/TGFB1I1/TYROBP/FLNA/PKD2/CCL18/CCL2/APOE/EGR2/TNC/GJA1/SPP1/RSPO3/DACT1/C3/CCL21/CCL8/IL6/CXCL13	34
BP	GO:0006915	apoptotic process	34/169	1907/17910	0.000191146	0.00221392	0.00142738	SULF1/SFRP2/LGALS1/GAS1/FAP/GREM1/LOX/INHBA/ITGAM/SNAI2/ITGA5/TWIST1/C5AR1/SFRP4/TIMP3/TYROBP/FLNA/CRYAB/CD14/LY96/CCL2/FCER1G/CLEC5A/SRPX/SLIT2/MNDA/CYP1B1/GJA1/COMP/CXCR4/BCL2A1/CCL21/MMP9/IL6	34
MF	GO:0098772	molecular function regulator	34/168	1492/16967	3.26958e-06	9.54717e-05	6.90627e-05	SPOCK1/TIMP2/SFRP2/FBN1/COL6A3/VEGFC/PCOLCE/THY1/GPNMB/SERPING1/GREM1/INHBA/PXDN/TIMP3/TNFSF4/NCF2/FLNA/FN1/ALOX5AP/PDGFC/APOE/PLN/SLIT2/FXYD6/SPP1/RGS2/C3/TNFSF13B/CCL21/CCL8/IL6/CXCL8/C10orf99/CXCL13	34
BP	GO:0070848	response to growth factor	33/169	704/17910	1.71151e-14	2.0424e-12	1.3168e-12	SULF1/SFRP2/SPARC/FBN1/GAS1/COL3A1/POSTN/VEGFC/COL1A2/HTRA1/LUM/COL1A1/MXRA5/GREM1/LOX/EMILIN1/FERMT2/SNAI2/ITGA5/TWIST1/ASPN/SFRP4/TGFB1I1/NDN/CCL2/VCAM1/TNC/SLIT2/COMP/MEIS2/CHRDL1/CXCL8/CXCL13	33
BP	GO:0051172	negative regulation of nitrogen compound metabolic process	33/169	2271/17910	0.00727986	0.0353055	0.0227625	SPOCK1/TIMP2/SFRP2/AEBP1/GAS1/COL6A3/PRRX1/THY1/NXN/SERPING1/GREM1/EMILIN1/INHBA/ITGAM/SNAI2/TWIST1/ZFPM2/TIMP3/TNFSF4/TYROBP/FLNA/CRYAB/APOE/SLIT2/GJA1/VSIG4/RGS2/MEIS2/DACT1/C3/MMP9/IL6/APOD	33
BP	GO:0031324	negative regulation of cellular metabolic process	33/169	2432/17910	0.0190502	0.0728346	0.0469587	SPOCK1/TIMP2/SFRP2/AEBP1/GAS1/COL6A3/PRRX1/THY1/NXN/SERPING1/GREM1/EMILIN1/INHBA/ITGAM/SNAI2/TWIST1/ZFPM2/TIMP3/TNFSF4/TYROBP/FLNA/CRYAB/APOE/SLIT2/GJA1/VSIG4/RGS2/MEIS2/DACT1/C3/MMP9/IL6/APOD	33
BP	GO:0009967	positive regulation of signal transduction	33/169	1591/17910	1.25127e-05	0.000222965	0.000143752	SULF1/TIMP2/SFRP2/LGALS1/COL3A1/PRRX1/GPNMB/COL1A1/GREM1/INHBA/ITGA5/TSPYL5/C5AR1/SFRP4/TIMP3/TGFB1I1/FLNA/PKD2/CD14/LY96/CCL2/APOE/SRPX/FCGR2B/CYP1B1/GJA1/RSPO3/DACT1/C3/CXCR4/CCL21/MMP9/IL6	33
BP	GO:0006954	inflammatory response	33/169	784/17910	3.49813e-13	3.13083e-11	2.01854e-11	TNFAIP6/SERPING1/SERPINF1/C1R/ITGAM/C5AR1/C1S/TNFSF4/TYROBP/AOC3/FN1/CFH/LY96/CCL2/FCER1G/APOE/VCAM1/RARRES2/OLR1/FCGR2B/GJA1/VSIG4/SPP1/TREM1/C3/CXCR4/CCL21/C1QB/MMP9/IL6/APOD/CXCL8/CXCL13	33
BP	GO:0003008	system process	33/169	2118/17910	0.00248388	0.0156254	0.0100742	SULF1/POSTN/VEGFC/COL1A2/SERPING1/LUM/SERPINF1/COL1A1/INHBA/COL11A1/SNAI2/ITGA5/C5AR1/TIMP3/FLNA/NDN/CRYAB/CCL2/APOE/EGR2/PLN/OLR1/SLIT2/FXYD6/CYP1B1/GJA1/COMP/CNN1/RGS2/HMCN1/MEIS2/CXCR4/SYNM	33
MF	GO:0044877	protein-containing complex binding	33/168	938/16967	1.52227e-10	6.66755e-09	4.8232e-09	TIMP2/SFRP2/SPARC/AEBP1/FBN1/FAP/COL3A1/DDR2/COL5A1/PCOLCE/THY1/CTSK/LUM/TAGLN/EMILIN1/FERMT2/ITGA5/COLEC12/ASPN/FLNA/FCGR1B/CRYAB/NEXN/FN1/NID2/APOE/VCAM1/FCGR2B/FCGR3B/COMP/SPP1/MMP9/SYNM	33
BP	GO:0071345	cellular response to cytokine stimulus	32/169	1084/17910	7.08917e-09	2.96991e-07	1.91479e-07	GFPT2/POSTN/VEGFC/PCOLCE/COL1A2/COL1A1/LOX/ITGAM/DPYSL3/TWIST1/PXDN/LAPTM5/TNFSF4/NDN/FCGR1B/FN1/CCL2/FCER1G/VCAM1/MRC1/SLIT2/MNDA/CXCR4/TNFSF13B/CCL21/CSF2RB/MMP9/F13A1/IL6/CXCL8/MMP1/DUOX2	32
BP	GO:0051049	regulation of transport	32/169	1773/17910	0.000245746	0.00266597	0.00171883	RAB31/GAS1/POSTN/VEGFC/THY1/GREM1/INHBA/ITGAM/TWIST1/SFRP4/TNFSF4/FLNA/PKD2/CRYAB/CD14/FN1/CCL2/FCER1G/APOE/PLN/CLEC5A/FCGR2B/GJA1/SPP1/RGS2/GEM/C3/CXCR4/CCL21/MMP9/IL6/APOD	32
BP	GO:0045321	leukocyte activation	32/169	1186/17910	5.89134e-08	2.0901e-06	1.34755e-06	RAB31/TIMP2/LGALS1/THY1/GPNMB/TNFAIP6/MAFB/INHBA/ITGAM/C5AR1/TNFSF4/TYROBP/CD14/CCL2/FCER1G/VCAM1/CLEC5A/OLR1/SLC2A3/FCGR2B/MNDA/GJA1/FCGR3B/PLAU/VSIG4/C3/TNFSF13B/CCL21/MMP9/IL6/CXCL8/OLFM4	32
BP	GO:0016310	phosphorylation	32/169	2243/17910	0.0106923	0.0467847	0.0301635	TIMP2/SFRP2/DDR2/VEGFC/THY1/GPNMB/GREM1/LOX/EMILIN1/INHBA/ITGA5/TWIST1/C5AR1/TIMP3/PKD2/CRYAB/FN1/CCL2/PDGFC/APOE/RARRES2/SLIT2/FCGR2B/RGS2/DACT1/C3/CXCR4/CCL21/CSF2RB/CCL8/MMP9/IL6	32
BP	GO:0006468	protein phosphorylation	32/169	1835/17910	0.000452263	0.00411319	0.0026519	TIMP2/SFRP2/DDR2/VEGFC/THY1/GPNMB/GREM1/LOX/EMILIN1/INHBA/ITGA5/TWIST1/C5AR1/TIMP3/PKD2/CRYAB/FN1/CCL2/PDGFC/APOE/RARRES2/SLIT2/FCGR2B/RGS2/DACT1/C3/CXCR4/CCL21/CSF2RB/CCL8/MMP9/IL6	32
CC	GO:0099503	secretory vesicle	31/177	923/18675	7.12498e-10	1.29318e-08	9.41248e-09	RAB31/TIMP2/SPARC/THBS2/VEGFC/ISLR/TNFAIP6/SERPING1/COL1A1/LOXL1/ITGAM/DPYSL3/C5AR1/TIMP3/TYROBP/NCF2/CD14/FN1/FCER1G/RARRES2/CLEC5A/OLR1/SLC2A3/MNDA/FCGR3B/PLAU/C3/MMP9/F13A1/OLFM4/CLCA1	31
CC	GO:0044432	endoplasmic reticulum part	31/177	1289/18675	1.39824e-06	2.03024e-05	1.47772e-05	LGALS1/FBN1/COL5A2/COL10A1/COL6A3/COL3A1/COL6A2/COL5A1/VCAN/COL1A2/COL1A1/COL8A1/COL15A1/COL11A1/SDC2/GPX8/COL12A1/PKD2/FN1/ALOX5AP/PDGFC/SPARCL1/APOE/TNC/PLN/CYP1B1/GJA1/SPP1/C3/IL6/CHRDL1	31
BP	GO:0043067	regulation of programmed cell death	31/169	1539/17910	4.23067e-05	0.00064575	0.000416335	SFRP2/LGALS1/GAS1/FAP/GREM1/LOX/INHBA/ITGAM/SNAI2/ITGA5/TWIST1/C5AR1/SFRP4/TIMP3/TYROBP/FLNA/CRYAB/CCL2/FCER1G/CLEC5A/SRPX/SLIT2/MNDA/CYP1B1/GJA1/COMP/CXCR4/BCL2A1/CCL21/MMP9/IL6	31
BP	GO:0031399	regulation of protein modification process	31/169	1718/17910	0.000313706	0.00304676	0.00196434	TIMP2/SFRP2/DDR2/VEGFC/THY1/GPNMB/NXN/GREM1/LOX/EMILIN1/INHBA/SNAI2/ITGA5/TSPYL5/TWIST1/C5AR1/TIMP3/PKD2/FN1/PDGFC/APOE/RARRES2/SLIT2/FCGR2B/RGS2/DACT1/C3/CXCR4/CCL21/MMP9/IL6	31
BP	GO:0023057	negative regulation of signaling	31/169	1368/17910	4.14329e-06	8.32463e-05	5.36714e-05	SULF1/TIMP2/SFRP2/FBN1/CTHRC1/THY1/NXN/HTRA1/GREM1/EMILIN1/INHBA/SNAI2/TWIST1/PXDN/ASPN/SFRP4/TIMP3/TGFB1I1/PKD2/CD14/LY96/APOE/SLIT2/FCGR2B/RGS2/DACT1/MMP9/IL6/CHRDL1/APOD/CXCL8	31
BP	GO:0010648	negative regulation of cell communication	31/169	1364/17910	3.90224e-06	7.92115e-05	5.10701e-05	SULF1/TIMP2/SFRP2/FBN1/CTHRC1/THY1/NXN/HTRA1/GREM1/EMILIN1/INHBA/SNAI2/TWIST1/PXDN/ASPN/SFRP4/TIMP3/TGFB1I1/PKD2/CD14/LY96/APOE/SLIT2/FCGR2B/RGS2/DACT1/MMP9/IL6/CHRDL1/APOD/CXCL8	31
BP	GO:0002684	positive regulation of immune system process	31/169	1087/17910	2.81361e-08	1.07573e-06	6.93553e-07	LGALS1/VEGFC/THY1/CTSK/SERPING1/C1R/INHBA/ITGAM/COLEC12/C5AR1/C1S/TNFSF4/TYROBP/CD14/CFH/LY96/CCL2/FCER1G/VCAM1/RARRES2/FCGR2B/MNDA/VSIG4/C3/TNFSF13B/CCL21/CCL8/C1QB/IL6/CXCL8/CXCL13	31
MF	GO:0097367	carbohydrate derivative binding	31/168	2090/16967	0.0135392	0.076028	0.0549974	RAB31/FBN1/GFPT2/THBS2/DDR2/BGN/POSTN/COL5A1/PCOLCE/VCAN/THY1/GPNMB/TNFAIP6/CCDC80/CTSK/COL11A1/DPYSL3/CD14/FN1/CFH/LY96/APOE/TNC/UBE2E2/SLIT2/COMP/GEM/RSPO3/CCL8/EPYC/CXCL13	31
CC	GO:0030141	secretory granule	30/177	806/18675	1.21217e-10	2.75011e-09	2.00168e-09	RAB31/TIMP2/SPARC/THBS2/VEGFC/ISLR/TNFAIP6/SERPING1/COL1A1/LOXL1/ITGAM/C5AR1/TIMP3/TYROBP/NCF2/CD14/FN1/FCER1G/RARRES2/CLEC5A/OLR1/SLC2A3/MNDA/FCGR3B/PLAU/C3/MMP9/F13A1/OLFM4/CLCA1	30
CC	GO:0009986	cell surface	30/177	667/18675	1.10565e-12	3.64865e-11	2.65568e-11	SULF1/TIMP2/SPARC/LGALS1/FAP/BGN/THY1/CLMP/GREM1/FERMT2/ITGAM/ITGA5/C5AR1/SFRP4/TNFSF4/TYROBP/CRYAB/AOC3/CD14/PDGFC/FCER1G/VCAM1/CLEC5A/SRPX/MRC1/FCGR2B/PLAU/C3/CXCR4/DUOX2	30
BP	GO:0042981	regulation of apoptotic process	30/169	1512/17910	7.56595e-05	0.00106388	0.000685916	SFRP2/LGALS1/GAS1/FAP/GREM1/LOX/INHBA/ITGAM/SNAI2/ITGA5/TWIST1/C5AR1/SFRP4/TIMP3/TYROBP/FLNA/CRYAB/CCL2/FCER1G/CLEC5A/SRPX/SLIT2/MNDA/CYP1B1/GJA1/COMP/BCL2A1/CCL21/MMP9/IL6	30
BP	GO:0030155	regulation of cell adhesion	30/169	659/17910	6.66824e-13	5.83545e-11	3.76229e-11	SPOCK1/SFRP2/LGALS1/POSTN/THY1/GPNMB/CCDC80/COL1A1/GREM1/COL8A1/SNAI2/ITGA5/TNFSF4/FLNA/FN1/CCL2/VCAM1/TNC/FCGR2B/CYP1B1/PLAU/VSIG4/CXCR4/TNFSF13B/CCL21/IL6/APOD/CXCL8/CXCL13/OLFM4	30
BP	GO:0009968	negative regulation of signal transduction	30/169	1266/17910	2.48901e-06	5.53771e-05	3.57033e-05	SULF1/TIMP2/SFRP2/FBN1/CTHRC1/THY1/NXN/HTRA1/GREM1/EMILIN1/SNAI2/TWIST1/PXDN/ASPN/SFRP4/TIMP3/TGFB1I1/PKD2/CD14/LY96/APOE/SLIT2/FCGR2B/RGS2/DACT1/MMP9/IL6/CHRDL1/APOD/CXCL8	30
BP	GO:0009790	embryo development	30/169	968/17910	7.5475e-09	3.12864e-07	2.01713e-07	SULF1/SFRP2/FBN1/COL5A2/CTHRC1/VEGFC/PRRX1/COL5A1/COL1A1/GREM1/COL8A1/MAFB/INHBA/COL11A1/ITGA5/TWIST1/ZFPM2/TGFB1I1/COL12A1/PKD2/FN1/PDGFC/RARRES2/MFAP2/GJA1/RSPO3/DACT1/MAB21L2/MMP9/CXCL8	30
BP	GO:0008285	negative regulation of cell proliferation	30/169	751/17910	1.7852e-11	1.19155e-09	7.68225e-10	SULF1/TIMP2/SFRP2/SPARC/FAP/GPNMB/SERPINF1/GREM1/INHBA/SNAI2/MEIS1/SFRP4/TGFB1I1/TYROBP/NDN/PKD2/CCL2/APOE/SRPX/FCGR2B/DPT/MNDA/CYP1B1/GJA1/VSIG4/CNN1/CCL8/IL6/APOD/CXCL8	30
MF	GO:0042802	identical protein binding	30/168	1670/16967	0.000938877	0.0100153	0.0072449	LGALS1/FBN1/FAP/BCAT1/COL1A2/HTRA1/COL1A1/GREM1/MAFB/EMILIN1/INHBA/SDC2/TWIST1/C1S/FIBIN/TYROBP/FLNA/PKD2/CRYAB/AOC3/FN1/PDGFC/FCER1G/APOE/PLN/OLR1/SLIT2/C1QB/MMP9/OLFM4	30
CC	GO:0098636	protein complex involved in cell adhesion	3/177	33/18675	0.00370582	0.021697	0.0157922	EMILIN1/ITGAM/ITGA5	3
CC	GO:0046658	anchored component of plasma membrane	3/177	49/18675	0.0112065	0.0548386	0.0399144	GAS1/GPC6/CD14	3
CC	GO:0031941	filamentous actin	3/177	19/18675	0.000725367	0.00506362	0.00368557	DPYSL3/FLNA/PKD2	3
CC	GO:0031594	neuromuscular junction	3/177	60/18675	0.0193031	0.0834168	0.0607152	SPOCK1/POSTN/SYNC	3
CC	GO:0008305	integrin complex	3/177	30/18675	0.00281554	0.017034	0.0123983	EMILIN1/ITGAM/ITGA5	3
CC	GO:0001527	microfibril	3/177	10/18675	9.5653e-05	0.000913738	0.000665067	FBN1/MFAP5/MFAP2	3
BP	GO:2001258	negative regulation of cation channel activity	3/169	48/17910	0.0104616	0.0459286	0.0296115	PKD2/GEM/MMP9	3
BP	GO:2001239	regulation of extrinsic apoptotic signaling pathway in absence of ligand	3/169	43/17910	0.00772457	0.036694	0.0236577	INHBA/SNAI2/SRPX	3
BP	GO:2001238	positive regulation of extrinsic apoptotic signaling pathway	3/169	49/17910	0.011068	0.047739	0.0307788	INHBA/TIMP3/SRPX	3
BP	GO:2000542	negative regulation of gastrulation	3/169	7/17910	2.80966e-05	0.000449774	0.000289983	SFRP2/COL5A2/COL5A1	3
BP	GO:2000242	negative regulation of reproductive process	3/169	52/17910	0.013007	0.0540642	0.0348568	SULF1/SERPINF1/ZFPM2	3
BP	GO:2000095	regulation of Wnt signaling pathway, planar cell polarity pathway	3/169	14/17910	0.000278318	0.00281029	0.00181188	SFRP2/RSPO3/DACT1	3
BP	GO:1905521	regulation of macrophage migration	3/169	36/17910	0.00468919	0.0253306	0.0163314	EMILIN1/C5AR1/RARRES2	3
BP	GO:1904645	response to amyloid-beta	3/169	54/17910	0.0144005	0.0581038	0.0374612	VCAM1/FCGR2B/MMP9	3
BP	GO:1904037	positive regulation of epithelial cell apoptotic process	3/169	38/17910	0.00546468	0.0283727	0.0182927	SFRP4/CCL2/IL6	3
BP	GO:1903978	regulation of microglial cell activation	3/169	31/17910	0.00305549	0.0182865	0.0117899	ITGAM/C5AR1/IL6	3
BP	GO:1903391	regulation of adherens junction organization	3/169	67/17910	0.0254596	0.0896778	0.057818	THY1/GREM1/APOD	3
BP	GO:1903318	negative regulation of protein maturation	3/169	37/17910	0.00506797	0.0268971	0.0173414	GAS1/SERPING1/VSIG4	3
BP	GO:1903170	negative regulation of calcium ion transmembrane transport	3/169	40/17910	0.00631276	0.0315879	0.0203656	PKD2/PLN/GEM	3
BP	GO:1903055	positive regulation of extracellular matrix organization	3/169	21/17910	0.000968742	0.00759942	0.00489957	DDR2/EMILIN1/IL6	3
BP	GO:1902624	positive regulation of neutrophil migration	3/169	27/17910	0.00204392	0.013463	0.00868001	C5AR1/CCL21/CXCL8	3
BP	GO:1901623	regulation of lymphocyte chemotaxis	3/169	25/17910	0.00162954	0.0113779	0.00733569	CCL2/CCL21/CXCL13	3
BP	GO:1901020	negative regulation of calcium ion transmembrane transporter activity	3/169	35/17910	0.00432809	0.0240057	0.0154772	PKD2/PLN/GEM	3
BP	GO:1900024	regulation of substrate adhesion-dependent cell spreading	3/169	51/17910	0.0123405	0.0518092	0.033403	POSTN/FLNA/OLFM4	3
BP	GO:0110111	negative regulation of animal organ morphogenesis	3/169	35/17910	0.00432809	0.0240057	0.0154772	SULF1/GREM1/ASPN	3
BP	GO:0098883	synapse pruning	3/169	10/17910	9.43402e-05	0.00125936	0.000811948	ITGAM/C3/C1QB	3
BP	GO:0098751	bone cell development	3/169	33/17910	0.00365798	0.0211219	0.0136179	FBN1/MEIS1/TYROBP	3
BP	GO:0097755	positive regulation of blood vessel diameter	3/169	54/17910	0.0144005	0.0581038	0.0374612	APOE/GJA1/RGS2	3
BP	GO:0097192	extrinsic apoptotic signaling pathway in absence of ligand	3/169	62/17910	0.0207935	0.0774056	0.0499057	INHBA/SNAI2/SRPX	3
BP	GO:0090505	epiboly involved in wound healing	3/169	31/17910	0.00305549	0.0182865	0.0117899	COL5A1/ITGA5/FLNA	3
BP	GO:0090504	epiboly	3/169	32/17910	0.00334842	0.0196807	0.0126888	COL5A1/ITGA5/FLNA	3
BP	GO:0090279	regulation of calcium ion import	3/169	39/17910	0.00587954	0.0299529	0.0193116	PKD2/CCL2/PLN	3
BP	GO:0090109	regulation of cell-substrate junction assembly	3/169	61/17910	0.0199223	0.0750037	0.0483572	THY1/GREM1/APOD	3
BP	GO:0090023	positive regulation of neutrophil chemotaxis	3/169	24/17910	0.00144395	0.0103575	0.00667779	C5AR1/CCL21/CXCL8	3
BP	GO:0086003	cardiac muscle cell contraction	3/169	68/17910	0.0264548	0.0908403	0.0585675	FLNA/PLN/GJA1	3
BP	GO:0071624	positive regulation of granulocyte chemotaxis	3/169	26/17910	0.00182941	0.0123571	0.00796702	C5AR1/CCL21/CXCL8	3
BP	GO:0071300	cellular response to retinoic acid	3/169	65/17910	0.0235311	0.0841649	0.0542636	SERPINF1/COL1A1/TNC	3
BP	GO:0070570	regulation of neuron projection regeneration	3/169	31/17910	0.00305549	0.0182865	0.0117899	PRRX1/THY1/SPP1	3
BP	GO:0070509	calcium ion import	3/169	69/17910	0.0274706	0.0908403	0.0585675	PKD2/CCL2/PLN	3
BP	GO:0070208	protein heterotrimerization	3/169	13/17910	0.000220203	0.00246186	0.00158724	COL6A2/COL1A2/COL1A1	3
BP	GO:0070098	chemokine-mediated signaling pathway	3/169	51/17910	0.0123405	0.0518092	0.033403	SLIT2/CXCR4/CCL21	3
BP	GO:0061515	myeloid cell development	3/169	68/17910	0.0264548	0.0908403	0.0585675	FBN1/MEIS1/TYROBP	3
BP	GO:0061117	negative regulation of heart growth	3/169	32/17910	0.00334842	0.0196807	0.0126888	MEIS1/GJA1/RGS2	3
BP	GO:0061037	negative regulation of cartilage development	3/169	26/17910	0.00182941	0.0123571	0.00796702	CTSK/GREM1/SNAI2	3
BP	GO:0061035	regulation of cartilage development	3/169	66/17910	0.024485	0.0872597	0.056259	CTSK/GREM1/SNAI2	3
BP	GO:0060688	regulation of morphogenesis of a branching structure	3/169	57/17910	0.0166437	0.0649585	0.0418807	SULF1/GREM1/SNAI2	3
BP	GO:0060393	regulation of pathway-restricted SMAD protein phosphorylation	3/169	44/17910	0.00823316	0.0386899	0.0249446	GREM1/EMILIN1/INHBA	3
BP	GO:0060389	pathway-restricted SMAD protein phosphorylation	3/169	48/17910	0.0104616	0.0459286	0.0296115	GREM1/EMILIN1/INHBA	3
BP	GO:0060135	maternal process involved in female pregnancy	3/169	64/17910	0.0225979	0.0820189	0.0528801	GJA1/SPP1/RGS2	3
BP	GO:0060043	regulation of cardiac muscle cell proliferation	3/169	58/17910	0.0174325	0.0677013	0.0436491	ZFPM2/MEIS1/GJA1	3
BP	GO:0060038	cardiac muscle cell proliferation	3/169	68/17910	0.0264548	0.0908403	0.0585675	ZFPM2/MEIS1/GJA1	3
BP	GO:0055026	negative regulation of cardiac muscle tissue development	3/169	43/17910	0.00772457	0.036694	0.0236577	MEIS1/GJA1/RGS2	3
BP	GO:0055022	negative regulation of cardiac muscle tissue growth	3/169	32/17910	0.00334842	0.0196807	0.0126888	MEIS1/GJA1/RGS2	3
BP	GO:0051926	negative regulation of calcium ion transport	3/169	66/17910	0.024485	0.0872597	0.056259	PKD2/PLN/GEM	3
BP	GO:0051893	regulation of focal adhesion assembly	3/169	61/17910	0.0199223	0.0750037	0.0483572	THY1/GREM1/APOD	3
BP	GO:0050982	detection of mechanical stimulus	3/169	36/17910	0.00468919	0.0253306	0.0163314	COL11A1/PKD2/CXCR4	3
BP	GO:0050918	positive chemotaxis	3/169	67/17910	0.0254596	0.0896778	0.057818	VEGFC/GPNMB/CXCL8	3
BP	GO:0050871	positive regulation of B cell activation	3/169	70/17910	0.028507	0.0915664	0.0590356	TNFSF4/TNFSF13B/IL6	3
BP	GO:0050771	negative regulation of axonogenesis	3/169	50/17910	0.0116942	0.0499479	0.0322029	THY1/SLIT2/SPP1	3
BP	GO:0048864	stem cell development	3/169	65/17910	0.0235311	0.0841649	0.0542636	SNAI2/TWIST1/FN1	3
BP	GO:0048483	autonomic nervous system development	3/169	44/17910	0.00823316	0.0386899	0.0249446	FN1/VCAM1/EGR2	3
BP	GO:0048305	immunoglobulin secretion	3/169	22/17910	0.00111396	0.00851803	0.00549183	TNFSF4/TNFSF13B/IL6	3
BP	GO:0048251	elastic fiber assembly	3/169	9/17910	6.64993e-05	0.000956156	0.000616462	EFEMP2/LOX/EMILIN1	3
BP	GO:0048246	macrophage chemotaxis	3/169	35/17910	0.00432809	0.0240057	0.0154772	C5AR1/CCL2/RARRES2	3
BP	GO:0048146	positive regulation of fibroblast proliferation	3/169	51/17910	0.0123405	0.0518092	0.033403	DDR2/FN1/PDGFC	3
BP	GO:0048048	embryonic eye morphogenesis	3/169	33/17910	0.00365798	0.0211219	0.0136179	FBN1/TWIST1/MFAP2	3
BP	GO:0048008	platelet-derived growth factor receptor signaling pathway	3/169	55/17910	0.0151278	0.0600538	0.0387185	LOX/PDGFC/APOD	3
BP	GO:0046850	regulation of bone remodeling	3/169	45/17910	0.00876101	0.0402108	0.0259251	GREM1/GJA1/IL6	3
BP	GO:0046621	negative regulation of organ growth	3/169	40/17910	0.00631276	0.0315879	0.0203656	MEIS1/GJA1/RGS2	3
BP	GO:0045670	regulation of osteoclast differentiation	3/169	64/17910	0.0225979	0.0820189	0.0528801	FBN1/MAFB/TYROBP	3
BP	GO:0045600	positive regulation of fat cell differentiation	3/169	63/17910	0.0216853	0.079439	0.0512167	SFRP2/SNAI2/RARRES2	3
BP	GO:0045599	negative regulation of fat cell differentiation	3/169	51/17910	0.0123405	0.0518092	0.033403	ZFPM2/TGFB1I1/IL6	3
BP	GO:0044319	wound healing, spreading of cells	3/169	31/17910	0.00305549	0.0182865	0.0117899	COL5A1/ITGA5/FLNA	3
BP	GO:0044273	sulfur compound catabolic process	3/169	48/17910	0.0104616	0.0459286	0.0296115	BGN/VCAN/LUM	3
BP	GO:0043407	negative regulation of MAP kinase activity	3/169	71/17910	0.0295639	0.0944223	0.0608769	SFRP2/APOE/RGS2	3
BP	GO:0043300	regulation of leukocyte degranulation	3/169	43/17910	0.00772457	0.036694	0.0236577	ITGAM/FCER1G/FCGR2B	3
BP	GO:0043277	apoptotic cell clearance	3/169	38/17910	0.00546468	0.0283727	0.0182927	TYROBP/CCL2/C3	3
BP	GO:0043113	receptor clustering	3/169	49/17910	0.011068	0.047739	0.0307788	THY1/FLNA/APOE	3
BP	GO:0042733	embryonic digit morphogenesis	3/169	61/17910	0.0199223	0.0750037	0.0483572	SFRP2/TWIST1/GJA1	3
BP	GO:0042730	fibrinolysis	3/169	25/17910	0.00162954	0.0113779	0.00733569	FAP/SERPING1/PLAU	3
BP	GO:0042698	ovulation cycle	3/169	68/17910	0.0264548	0.0908403	0.0585675	SERPINF1/INHBA/SLIT2	3
BP	GO:0042036	negative regulation of cytokine biosynthetic process	3/169	40/17910	0.00631276	0.0315879	0.0203656	INHBA/TYROBP/IL6	3
BP	GO:0038034	signal transduction in absence of ligand	3/169	62/17910	0.0207935	0.0774056	0.0499057	INHBA/SNAI2/SRPX	3
BP	GO:0035989	tendon development	3/169	7/17910	2.80966e-05	0.000449774	0.000289983	COL5A1/COL11A1/COMP	3
BP	GO:0034694	response to prostaglandin	3/169	30/17910	0.00277889	0.0172335	0.011111	TNFSF4/TNC/CCL21	3
BP	GO:0034394	protein localization to cell surface	3/169	59/17910	0.0182418	0.0699476	0.0450973	TYROBP/FLNA/FCER1G	3
BP	GO:0034142	toll-like receptor 4 signaling pathway	3/169	34/17910	0.00398444	0.0225293	0.0145253	ITGAM/CD14/LY96	3
BP	GO:0034113	heterotypic cell-cell adhesion	3/169	61/17910	0.0199223	0.0750037	0.0483572	THY1/ITGA5/VCAM1	3
BP	GO:0033630	positive regulation of cell adhesion mediated by integrin	3/169	20/17910	0.000836121	0.00680299	0.00438609	SFRP2/CCL21/CXCL13	3
BP	GO:0033622	integrin activation	3/169	22/17910	0.00111396	0.00851803	0.00549183	FERMT2/FN1/CXCL13	3
BP	GO:0033280	response to vitamin D	3/169	38/17910	0.00546468	0.0283727	0.0182927	SNAI2/TNC/SPP1	3
BP	GO:0033028	myeloid cell apoptotic process	3/169	32/17910	0.00334842	0.0196807	0.0126888	FCER1G/CLEC5A/IL6	3
BP	GO:0032722	positive regulation of chemokine production	3/169	55/17910	0.0151278	0.0600538	0.0387185	POSTN/TWIST1/IL6	3
BP	GO:0032459	regulation of protein oligomerization	3/169	44/17910	0.00823316	0.0386899	0.0249446	CRYAB/APOE/MMP1	3
BP	GO:0032387	negative regulation of intracellular transport	3/169	65/17910	0.0235311	0.0841649	0.0542636	CRYAB/PLN/APOD	3
BP	GO:0031954	positive regulation of protein autophosphorylation	3/169	24/17910	0.00144395	0.0103575	0.00667779	VEGFC/GPNMB/GREM1	3
BP	GO:0031952	regulation of protein autophosphorylation	3/169	40/17910	0.00631276	0.0315879	0.0203656	VEGFC/GPNMB/GREM1	3
BP	GO:0031103	axon regeneration	3/169	48/17910	0.0104616	0.0459286	0.0296115	TNC/SPP1/APOD	3
BP	GO:0030947	regulation of vascular endothelial growth factor receptor signaling pathway	3/169	33/17910	0.00365798	0.0211219	0.0136179	VEGFC/EMILIN1/ITGA5	3
BP	GO:0030889	negative regulation of B cell proliferation	3/169	14/17910	0.000278318	0.00281029	0.00181188	TYROBP/FCGR2B/MNDA	3
BP	GO:0030850	prostate gland development	3/169	44/17910	0.00823316	0.0386899	0.0249446	SULF1/SERPINF1/TNC	3
BP	GO:0030728	ovulation	3/169	21/17910	0.000968742	0.00759942	0.00489957	TNFAIP6/INHBA/RGS2	3
BP	GO:0019915	lipid storage	3/169	64/17910	0.0225979	0.0820189	0.0528801	APOE/C3/IL6	3
BP	GO:0014033	neural crest cell differentiation	3/169	70/17910	0.028507	0.0915664	0.0590356	SNAI2/TWIST1/FN1	3
BP	GO:0014032	neural crest cell development	3/169	61/17910	0.0199223	0.0750037	0.0483572	SNAI2/TWIST1/FN1	3
BP	GO:0014031	mesenchymal cell development	3/169	65/17910	0.0235311	0.0841649	0.0542636	SNAI2/TWIST1/FN1	3
BP	GO:0010955	negative regulation of protein processing	3/169	37/17910	0.00506797	0.0268971	0.0173414	GAS1/SERPING1/VSIG4	3
BP	GO:0010715	regulation of extracellular matrix disassembly	3/169	17/17910	0.000509219	0.00456789	0.00294506	FAP/DDR2/IL6	3
BP	GO:0010712	regulation of collagen metabolic process	3/169	49/17910	0.011068	0.047739	0.0307788	FAP/EMILIN1/IL6	3
BP	GO:0010470	regulation of gastrulation	3/169	43/17910	0.00772457	0.036694	0.0236577	SFRP2/COL5A2/COL5A1	3
BP	GO:0010171	body morphogenesis	3/169	48/17910	0.0104616	0.0459286	0.0296115	COL1A1/CRISPLD1/MAB21L2	3
BP	GO:0007585	respiratory gaseous exchange	3/169	62/17910	0.0207935	0.0774056	0.0499057	MAFB/NDN/CSF2RB	3
BP	GO:0006957	complement activation, alternative pathway	3/169	16/17910	0.000422277	0.00390358	0.00251676	CFH/VSIG4/C3	3
BP	GO:0002921	negative regulation of humoral immune response	3/169	13/17910	0.000220203	0.00246186	0.00158724	SERPING1/FCGR2B/VSIG4	3
BP	GO:0002892	regulation of type II hypersensitivity	3/169	4/17910	3.2789e-06	6.79596e-05	4.38156e-05	FCER1G/FCGR2B/C3	3
BP	GO:0002891	positive regulation of immunoglobulin mediated immune response	3/169	37/17910	0.00506797	0.0268971	0.0173414	TNFSF4/FCER1G/C3	3
BP	GO:0002888	positive regulation of myeloid leukocyte mediated immunity	3/169	29/17910	0.00251832	0.0157916	0.0101813	ITGAM/FCER1G/C3	3
BP	GO:0002883	regulation of hypersensitivity	3/169	8/17910	4.46426e-05	0.000673573	0.000434273	FCER1G/FCGR2B/C3	3
BP	GO:0002864	regulation of acute inflammatory response to antigenic stimulus	3/169	13/17910	0.000220203	0.00246186	0.00158724	FCER1G/FCGR2B/C3	3
BP	GO:0002861	regulation of inflammatory response to antigenic stimulus	3/169	24/17910	0.00144395	0.0103575	0.00667779	FCER1G/FCGR2B/C3	3
BP	GO:0002762	negative regulation of myeloid leukocyte differentiation	3/169	48/17910	0.0104616	0.0459286	0.0296115	FBN1/MAFB/INHBA	3
BP	GO:0002720	positive regulation of cytokine production involved in immune response	3/169	52/17910	0.013007	0.0540642	0.0348568	TNFSF4/FCER1G/IL6	3
BP	GO:0002714	positive regulation of B cell mediated immunity	3/169	37/17910	0.00506797	0.0268971	0.0173414	TNFSF4/FCER1G/C3	3
BP	GO:0002709	regulation of T cell mediated immunity	3/169	61/17910	0.0199223	0.0750037	0.0483572	TNFSF4/FCGR2B/IL6	3
BP	GO:0002689	negative regulation of leukocyte chemotaxis	3/169	19/17910	0.000715645	0.00596476	0.00384566	GREM1/CCL2/SLIT2	3
BP	GO:0002675	positive regulation of acute inflammatory response	3/169	31/17910	0.00305549	0.0182865	0.0117899	FCER1G/C3/IL6	3
BP	GO:0002637	regulation of immunoglobulin production	3/169	62/17910	0.0207935	0.0774056	0.0499057	TNFSF4/FCGR2B/IL6	3
BP	GO:0002544	chronic inflammatory response	3/169	19/17910	0.000715645	0.00596476	0.00384566	VCAM1/GJA1/CXCL13	3
BP	GO:0002524	hypersensitivity	3/169	9/17910	6.64993e-05	0.000956156	0.000616462	FCER1G/FCGR2B/C3	3
BP	GO:0002445	type II hypersensitivity	3/169	4/17910	3.2789e-06	6.79596e-05	4.38156e-05	FCER1G/FCGR2B/C3	3
BP	GO:0002438	acute inflammatory response to antigenic stimulus	3/169	20/17910	0.000836121	0.00680299	0.00438609	FCER1G/FCGR2B/C3	3
BP	GO:0002437	inflammatory response to antigenic stimulus	3/169	44/17910	0.00823316	0.0386899	0.0249446	FCER1G/FCGR2B/C3	3
BP	GO:0002312	B cell activation involved in immune response	3/169	71/17910	0.0295639	0.0944223	0.0608769	LGALS1/TNFSF4/FCGR2B	3
BP	GO:0002088	lens development in camera-type eye	3/169	68/17910	0.0264548	0.0908403	0.0585675	MEIS1/CRYAB/GJA1	3
BP	GO:0002011	morphogenesis of an epithelial sheet	3/169	54/17910	0.0144005	0.0581038	0.0374612	COL5A1/ITGA5/FLNA	3
BP	GO:0001960	negative regulation of cytokine-mediated signaling pathway	3/169	71/17910	0.0295639	0.0944223	0.0608769	PXDN/SLIT2/IL6	3
BP	GO:0001910	regulation of leukocyte mediated cytotoxicity	3/169	64/17910	0.0225979	0.0820189	0.0528801	ITGAM/TYROBP/FCGR2B	3
BP	GO:0001796	regulation of type IIa hypersensitivity	3/169	4/17910	3.2789e-06	6.79596e-05	4.38156e-05	FCER1G/FCGR2B/C3	3
BP	GO:0001794	type IIa hypersensitivity	3/169	4/17910	3.2789e-06	6.79596e-05	4.38156e-05	FCER1G/FCGR2B/C3	3
MF	GO:0048020	CCR chemokine receptor binding	3/168	26/16967	0.002097	0.0180095	0.0130278	CCL2/CCL21/CXCL13	3
MF	GO:0043395	heparan sulfate proteoglycan binding	3/168	16/16967	0.000485689	0.00664787	0.00480896	CFH/APOE/COMP	3
MF	GO:0038187	pattern recognition receptor activity	3/168	18/16967	0.000697492	0.00848616	0.00613875	COLEC12/CD14/LY96	3
MF	GO:0019865	immunoglobulin binding	3/168	23/16967	0.00145979	0.013604	0.00984093	FCGR1B/FCGR2B/FCGR3B	3
MF	GO:0019864	IgG binding	3/168	10/16967	0.00010873	0.00216471	0.00156592	FCGR1B/FCGR2B/FCGR3B	3
MF	GO:0017147	Wnt-protein binding	3/168	27/16967	0.00234209	0.0197276	0.0142706	SFRP2/CTHRC1/SFRP4	3
MF	GO:0016684	oxidoreductase activity, acting on peroxide as acceptor	3/168	40/16967	0.00720222	0.0457184	0.033072	PXDN/GPX8/DUOX2	3
MF	GO:0016641	oxidoreductase activity, acting on the CH-NH2 group of donors, oxygen as acceptor	3/168	13/16967	0.000253529	0.00396592	0.00286888	LOX/AOC3/VCAM1	3
MF	GO:0016638	oxidoreductase activity, acting on the CH-NH2 group of donors	3/168	17/16967	0.000585488	0.00732696	0.00530021	LOX/AOC3/VCAM1	3
MF	GO:0016504	peptidase activator activity	3/168	36/16967	0.00535704	0.038034	0.0275132	SFRP2/PCOLCE/FN1	3
MF	GO:0015026	coreceptor activity	3/168	40/16967	0.00720222	0.0457184	0.033072	GPC6/LY96/CXCR4	3
MF	GO:0008329	signaling pattern recognition receptor activity	3/168	17/16967	0.000585488	0.00732696	0.00530021	COLEC12/CD14/LY96	3
MF	GO:0005507	copper ion binding	3/168	53/16967	0.0155559	0.0862467	0.0623895	LOX/LOXL1/AOC3	3
MF	GO:0005172	vascular endothelial growth factor receptor binding	3/168	11/16967	0.000148416	0.0027086	0.00195935	VEGFC/GREM1/ITGA5	3
MF	GO:0004601	peroxidase activity	3/168	37/16967	0.00578783	0.0402392	0.0291084	PXDN/GPX8/DUOX2	3
MF	GO:0001968	fibronectin binding	3/168	24/16967	0.00165627	0.0151135	0.0109329	SFRP2/CCDC80/CTSK	3
MF	GO:0001848	complement binding	3/168	20/16967	0.000960371	0.0100153	0.0072449	ITGAM/C5AR1/VSIG4	3
BP	GO:0071363	cellular response to growth factor stimulus	29/169	674/17910	6.77969e-12	4.70003e-10	3.03025e-10	SULF1/SFRP2/SPARC/FBN1/GAS1/COL3A1/POSTN/VEGFC/COL1A2/HTRA1/COL1A1/GREM1/LOX/EMILIN1/FERMT2/SNAI2/ITGA5/TWIST1/ASPN/SFRP4/TGFB1I1/NDN/CCL2/VCAM1/SLIT2/COMP/CHRDL1/CXCL8/CXCL13	29
BP	GO:0050776	regulation of immune response	29/169	1033/17910	1.18545e-07	3.92296e-06	2.52925e-06	COL3A1/THY1/COL1A2/CTSK/SERPING1/COL1A1/C1R/ITGAM/COLEC12/C5AR1/C1S/TNFSF4/TYROBP/FCGR1B/CD14/CFH/LY96/FCER1G/APOE/VCAM1/FCGR2B/MNDA/VSIG4/TREM1/C3/TNFSF13B/C1QB/IL6/CXCL13	29
BP	GO:0030182	neuron differentiation	29/169	1244/17910	5.17712e-06	0.000100928	6.50715e-05	SPOCK1/TIMP2/SFRP2/LGALS1/CTHRC1/POSTN/PRRX1/THY1/SERPINF1/INHBA/ZNF521/DPYSL3/CDH11/SDC2/MEIS1/NDN/FN1/APOE/VCAM1/EGR2/TNC/SLIT2/GJA1/SPP1/RGS2/C3/CXCR4/IL6/APOD	29
BP	GO:0006508	proteolysis	29/169	1645/17910	0.000733384	0.00609297	0.00392832	SPOCK1/TIMP2/SFRP2/GAS1/ADAM12/FAP/COL6A3/PCOLCE/HTRA1/CTSK/SERPING1/C1R/C5AR1/C1S/TIMP3/TGFB1I1/CRYAB/FN1/CFH/APOE/OLR1/PLAU/COMP/VSIG4/C3/C1QB/MMP9/MMP1/CLCA1	29
BP	GO:0002252	immune effector process	29/169	1197/17910	2.43509e-06	5.44852e-05	3.51283e-05	RAB31/TIMP2/LGALS1/TNFAIP6/HTRA1/SERPING1/C1R/ITGAM/C5AR1/C1S/TNFSF4/TYROBP/FLNA/CD14/CFH/FCER1G/CLEC5A/OLR1/SLC2A3/FCGR2B/MNDA/FCGR3B/PLAU/VSIG4/C3/C1QB/MMP9/IL6/OLFM4	29
BP	GO:1902531	regulation of intracellular signal transduction	28/169	1838/17910	0.00738403	0.0357667	0.0230599	TIMP2/SFRP2/LGALS1/COL3A1/GPNMB/GREM1/EMILIN1/SNAI2/TSPYL5/TWIST1/C5AR1/TIMP3/FLNA/PKD2/CD14/FN1/APOE/PLN/SLIT2/FCGR2B/CYP1B1/GJA1/RGS2/DACT1/CXCR4/CCL21/MMP9/IL6	28
BP	GO:1901701	cellular response to oxygen-containing compound	28/169	1068/17910	8.03053e-07	2.10828e-05	1.35927e-05	RAB31/LGALS1/FBN1/COL5A2/COL3A1/COL1A2/SERPINF1/COL1A1/INHBA/SNAI2/COLEC12/TNFSF4/PKD2/CD14/LY96/CCL2/PDGFC/VCAM1/TNC/RARRES2/MRC1/SLIT2/FCGR2B/CYP1B1/SPP1/MMP9/IL6/CXCL8	28
BP	GO:0120036	plasma membrane bounded cell projection organization	28/169	1367/17910	7.91005e-05	0.00108728	0.000700999	SPOCK1/SFRP2/LGALS1/CTHRC1/POSTN/PRRX1/THY1/SERPINF1/EMP3/DPYSL3/CDH11/SDC2/FLNA/NDN/PKD2/FN1/APOE/EGR2/TNC/SLIT2/FCGR2B/GJA1/SPP1/RGS2/CXCR4/CCL21/IL6/APOD	28
BP	GO:0051174	regulation of phosphorus metabolic process	28/169	1673/17910	0.00199447	0.0132163	0.00852097	TIMP2/SFRP2/DDR2/VEGFC/THY1/GPNMB/GREM1/LOX/EMILIN1/INHBA/ITGA5/TWIST1/C5AR1/TIMP3/PKD2/FN1/PDGFC/APOE/RARRES2/SLIT2/FCGR2B/RGS2/DACT1/C3/CXCR4/CCL21/MMP9/IL6	28
BP	GO:0051130	positive regulation of cellular component organization	28/169	1189/17910	6.38681e-06	0.000122689	7.91013e-05	RAB31/THBS2/DDR2/THY1/SERPINF1/GREM1/EMILIN1/SNAI2/DPYSL3/TWIST1/SFRP4/TYROBP/FLNA/CD14/FN1/CCL2/APOE/SLIT2/FCGR2B/RGS2/C3/CXCR4/CCL21/MMP9/IL6/MMP1/CXCL13/OLFM4	28
BP	GO:0050900	leukocyte migration	28/169	467/17910	5.02649e-15	6.38527e-13	4.11677e-13	VEGFC/THY1/COL1A2/COL1A1/GREM1/EMILIN1/ITGAM/ITGA5/SDC2/C5AR1/FN1/CCL2/FCER1G/VCAM1/RARRES2/OLR1/SLIT2/TREM1/CXCR4/CCL21/CCL8/MMP9/IL6/APOD/CXCL8/MMP1/C10orf99/CXCL13	28
BP	GO:0042325	regulation of phosphorylation	28/169	1467/17910	0.000259479	0.00269934	0.00174034	TIMP2/SFRP2/DDR2/VEGFC/THY1/GPNMB/GREM1/LOX/EMILIN1/INHBA/ITGA5/TWIST1/C5AR1/TIMP3/PKD2/FN1/PDGFC/APOE/RARRES2/SLIT2/FCGR2B/RGS2/DACT1/C3/CXCR4/CCL21/MMP9/IL6	28
BP	GO:0030030	cell projection organization	28/169	1400/17910	0.000118971	0.00150645	0.000971256	SPOCK1/SFRP2/LGALS1/CTHRC1/POSTN/PRRX1/THY1/SERPINF1/EMP3/DPYSL3/CDH11/SDC2/FLNA/NDN/PKD2/FN1/APOE/EGR2/TNC/SLIT2/FCGR2B/GJA1/SPP1/RGS2/CXCR4/CCL21/IL6/APOD	28
BP	GO:0019220	regulation of phosphate metabolic process	28/169	1671/17910	0.00195989	0.0130908	0.00844004	TIMP2/SFRP2/DDR2/VEGFC/THY1/GPNMB/GREM1/LOX/EMILIN1/INHBA/ITGA5/TWIST1/C5AR1/TIMP3/PKD2/FN1/PDGFC/APOE/RARRES2/SLIT2/FCGR2B/RGS2/DACT1/C3/CXCR4/CCL21/MMP9/IL6	28
BP	GO:0009611	response to wounding	28/169	665/17910	2.72184e-11	1.72881e-09	1.11461e-09	SPARC/LGALS1/FAP/COL3A1/POSTN/COL5A1/COL1A2/SERPING1/COL1A1/LOX/ITGA5/DPYSL3/ZFPM2/TYROBP/FLNA/FN1/FCER1G/APOE/TNC/GJA1/PLAU/COMP/SPP1/CXCR4/F13A1/IL6/APOD/DUOX2	28
BP	GO:0006887	exocytosis	28/169	862/17910	9.39598e-09	3.85431e-07	2.48499e-07	RAB31/TIMP2/SPARC/VEGFC/ISLR/TNFAIP6/SERPING1/ITGAM/C5AR1/TIMP3/TYROBP/FLNA/CD14/FN1/FCER1G/RARRES2/CLEC5A/OLR1/SLC2A3/FCGR2B/MNDA/FCGR3B/PLAU/C3/CCL8/MMP9/F13A1/OLFM4	28
BP	GO:0001932	regulation of protein phosphorylation	28/169	1324/17910	4.53016e-05	0.000678319	0.000437333	TIMP2/SFRP2/DDR2/VEGFC/THY1/GPNMB/GREM1/LOX/EMILIN1/INHBA/ITGA5/TWIST1/C5AR1/TIMP3/PKD2/FN1/PDGFC/APOE/RARRES2/SLIT2/FCGR2B/RGS2/DACT1/C3/CXCR4/CCL21/MMP9/IL6	28
BP	GO:0001525	angiogenesis	28/169	576/17910	8.94343e-13	7.65636e-11	4.93628e-11	SULF1/SFRP2/SPARC/ADAM12/FAP/THBS2/THY1/GPNMB/SERPINF1/GREM1/COL8A1/EMILIN1/COL15A1/ITGA5/TWIST1/C5AR1/MEIS1/FN1/CCL2/SLIT2/CYP1B1/RSPO3/C3/CXCR4/IL6/APOD/CXCL8/CXCL13	28
BP	GO:0045596	negative regulation of cell differentiation	27/169	725/17910	9.74054e-10	4.73558e-08	3.05317e-08	SPOCK1/SFRP2/LGALS1/FBN1/COL5A2/COL3A1/POSTN/COL5A1/THY1/GREM1/MAFB/INHBA/SNAI2/DPYSL3/TWIST1/ZFPM2/MEIS1/TGFB1I1/TNFSF4/APOE/SLIT2/FCGR2B/SPP1/RGS2/MEIS2/MMP9/IL6	27
BP	GO:0045055	regulated exocytosis	27/169	768/17910	3.37526e-09	1.52779e-07	9.85013e-08	RAB31/TIMP2/SPARC/VEGFC/ISLR/TNFAIP6/SERPING1/ITGAM/C5AR1/TIMP3/TYROBP/FLNA/CD14/FN1/FCER1G/RARRES2/CLEC5A/OLR1/SLC2A3/FCGR2B/MNDA/FCGR3B/PLAU/C3/MMP9/F13A1/OLFM4	27
BP	GO:0033993	response to lipid	27/169	883/17910	6.22287e-08	2.16864e-06	1.39819e-06	SPARC/POSTN/SERPINF1/COL1A1/LOX/INHBA/LOXL1/SNAI2/C5AR1/TGFB1I1/TNFSF4/FIBIN/CRYAB/CD14/LY96/CCL2/VCAM1/TNC/PLN/MRC1/SLIT2/GJA1/SPP1/CCL21/CSF2RB/IL6/CXCL8	27
CC	GO:0031226	intrinsic component of plasma membrane	26/177	1231/18675	9.95232e-05	0.000926331	0.000674232	GAS1/GPC6/THY1/EMILIN1/ITGAM/ITGA5/C5AR1/LAPTM5/TNFSF4/TYROBP/NCF2/PKD2/CD14/LY96/FCER1G/CLEC5A/MRC1/OLR1/FXYD6/SLC2A3/FCGR2B/GJA1/SGCE/CSF2RB/IL6/HCAR3	26
CC	GO:0005788	endoplasmic reticulum lumen	26/177	306/18675	1.42753e-17	6.47741e-16	4.7146e-16	LGALS1/FBN1/COL5A2/COL10A1/COL6A3/COL3A1/COL6A2/COL5A1/VCAN/COL1A2/COL1A1/COL8A1/COL15A1/COL11A1/SDC2/GPX8/COL12A1/FN1/PDGFC/SPARCL1/APOE/TNC/SPP1/C3/IL6/CHRDL1	26
BP	GO:1901698	response to nitrogen compound	26/169	1006/17910	2.72464e-06	5.96219e-05	3.84401e-05	RAB31/SPARC/FBN1/COL5A2/COL3A1/COL1A2/COL1A1/COLEC12/C5AR1/TNFSF4/PKD2/PDGFC/FCER1G/APOE/VCAM1/EGR2/RARRES2/PLN/SLIT2/FCGR2B/GJA1/RGS2/CXCR4/MMP9/IL6/DUOX2	26
BP	GO:0051707	response to other organism	26/169	903/17910	3.61516e-07	1.07041e-05	6.90128e-06	SPARC/HTRA1/CCDC80/LOXL1/C5AR1/TNFSF4/FLNA/NEXN/CD14/LY96/CCL2/VCAM1/RARRES2/MRC1/FCGR2B/GJA1/HMCN1/C3/CXCR4/CSF2RB/CCL8/IL6/CXCL8/C10orf99/CXCL13/DUOX2	26
BP	GO:0051247	positive regulation of protein metabolic process	26/169	1548/17910	0.00278642	0.0172391	0.0111146	TIMP2/SFRP2/DDR2/VEGFC/PCOLCE/GPNMB/GREM1/INHBA/SNAI2/ITGA5/TSPYL5/C5AR1/TYROBP/PKD2/FN1/PDGFC/APOE/RARRES2/FCGR2B/GJA1/DACT1/C3/CXCR4/CCL21/MMP9/IL6	26
BP	GO:0045597	positive regulation of cell differentiation	26/169	962/17910	1.19455e-06	2.93548e-05	1.89259e-05	TIMP2/SFRP2/CTHRC1/DDR2/VEGFC/SERPINF1/COL1A1/GREM1/INHBA/SNAI2/DPYSL3/TWIST1/SFRP4/TGFB1I1/TNFSF4/TYROBP/FLNA/FN1/APOE/RARRES2/SLIT2/GJA1/RGS2/CXCR4/IL6/OLFM4	26
BP	GO:0043207	response to external biotic stimulus	26/169	905/17910	3.77143e-07	1.09205e-05	7.04079e-06	SPARC/HTRA1/CCDC80/LOXL1/C5AR1/TNFSF4/FLNA/NEXN/CD14/LY96/CCL2/VCAM1/RARRES2/MRC1/FCGR2B/GJA1/HMCN1/C3/CXCR4/CSF2RB/CCL8/IL6/CXCL8/C10orf99/CXCL13/DUOX2	26
BP	GO:0042592	homeostatic process	26/169	1730/17910	0.0115958	0.0497433	0.032071	LGALS1/THY1/NXN/CTSK/SERPINF1/LOX/MAFB/INHBA/SFRP4/NCF2/NDN/PKD2/CCL2/PDGFC/FCER1G/APOE/PLN/MFAP2/GJA1/CYBRD1/CXCR4/TNFSF13B/CCL21/CCL8/IL6/CXCL13	26
BP	GO:0009607	response to biotic stimulus	26/169	938/17910	7.442e-07	1.99365e-05	1.28536e-05	SPARC/HTRA1/CCDC80/LOXL1/C5AR1/TNFSF4/FLNA/NEXN/CD14/LY96/CCL2/VCAM1/RARRES2/MRC1/FCGR2B/GJA1/HMCN1/C3/CXCR4/CSF2RB/CCL8/IL6/CXCL8/C10orf99/CXCL13/DUOX2	26
BP	GO:0007167	enzyme linked receptor protein signaling pathway	26/169	968/17910	1.341e-06	3.20053e-05	2.06348e-05	SULF1/SFRP2/FBN1/COL3A1/DDR2/VEGFC/COL1A2/HTRA1/GREM1/LOX/EMILIN1/INHBA/FERMT2/ITGA5/SDC2/ASPN/SFRP4/TGFB1I1/NCF2/NDN/PDGFC/RARRES2/COMP/MMP9/CHRDL1/APOD	26
BP	GO:0001503	ossification	26/169	388/17910	3.79429e-15	4.98064e-13	3.21117e-13	SFRP2/SPARC/COL5A2/CTHRC1/DDR2/VCAN/COL1A2/GPNMB/CTSK/COL1A1/GREM1/LOX/COL11A1/SNAI2/CDH11/TWIST1/ASPN/MGP/EGR2/TNC/CLEC5A/GJA1/COMP/MMP9/IL6/CHRDL1	26
CC	GO:0098805	whole membrane	25/177	1586/18675	0.00808007	0.0425082	0.0309397	RAB31/SULF1/SPARC/THY1/GPNMB/ITGAM/COLEC12/C5AR1/LAPTM5/TYROBP/ARMCX1/FCGR1B/CD14/LY96/FCER1G/APOE/CLEC5A/MRC1/OLR1/SLC2A3/GJA1/FCGR3B/PLAU/ARMCX2/CLCA1	25
BP	GO:0065003	protein-containing complex assembly	25/169	1742/17910	0.0223189	0.0813814	0.052469	COL6A2/COL1A2/COL1A1/GREM1/EMILIN1/FERMT2/TSPYL5/DPYSL3/TWIST1/COLEC12/PKD2/CRYAB/FN1/ALOX5AP/PDGFC/FCER1G/APOE/PLN/SLIT2/GJA1/DACT1/CCL21/MMP1/CXCL13/OLFM4	25
BP	GO:0060429	epithelium development	25/169	1251/17910	0.000291176	0.00289342	0.00186548	SULF1/SFRP2/FRMD6/CTHRC1/VEGFC/GPC6/COL5A1/CTSK/GREM1/TAGLN/INHBA/SNAI2/ITGA5/TWIST1/SFRP4/TGFB1I1/FLNA/PKD2/TNC/SLIT2/GJA1/RSPO3/DACT1/CXCR4/MMP9	25
BP	GO:0060284	regulation of cell development	25/169	893/17910	1.04225e-06	2.63102e-05	1.6963e-05	SPOCK1/TIMP2/SFRP2/LGALS1/FBN1/COL3A1/POSTN/VEGFC/PRRX1/THY1/SERPINF1/DPYSL3/SDC2/C5AR1/MEIS1/TYROBP/FLNA/FN1/APOE/SLIT2/SPP1/RGS2/CXCR4/IL6/OLFM4	25
BP	GO:0051248	negative regulation of protein metabolic process	25/169	1116/17910	4.86249e-05	0.000725322	0.000467637	SPOCK1/TIMP2/SFRP2/GAS1/COL6A3/THY1/NXN/SERPING1/GREM1/EMILIN1/INHBA/TWIST1/TIMP3/TYROBP/FLNA/CRYAB/APOE/SLIT2/VSIG4/RGS2/DACT1/C3/MMP9/IL6/APOD	25
BP	GO:0048598	embryonic morphogenesis	25/169	565/17910	1.25728e-10	7.73622e-09	4.98778e-09	SULF1/SFRP2/FBN1/COL5A2/CTHRC1/VEGFC/PRRX1/COL5A1/GREM1/COL8A1/MAFB/INHBA/COL11A1/ITGA5/TWIST1/TGFB1I1/COL12A1/PKD2/FN1/MFAP2/GJA1/RSPO3/DACT1/MAB21L2/MMP9	25
BP	GO:0045087	innate immune response	25/169	893/17910	1.04225e-06	2.63102e-05	1.6963e-05	CTSK/SERPING1/C1R/ITGAM/COLEC12/C1S/TYROBP/NCF2/FCGR1B/CD14/CFH/LY96/CCL2/FCER1G/APOE/VCAM1/RARRES2/CLEC5A/MRC1/FCGR2B/MNDA/VSIG4/TREM1/C3/C1QB	25
BP	GO:0040017	positive regulation of locomotion	25/169	570/17910	1.5133e-10	9.16829e-09	5.91108e-09	SPARC/DDR2/POSTN/VEGFC/THY1/GPNMB/TNFAIP6/COL1A1/SNAI2/ITGA5/TWIST1/C5AR1/FLNA/FN1/RARRES2/SLIT2/PLAU/CXCR4/CCL21/CCL8/MMP9/IL6/CXCL8/CXCL13/DUOX2	25
BP	GO:0031347	regulation of defense response	25/169	885/17910	8.84795e-07	2.29232e-05	1.47793e-05	TNFAIP6/HTRA1/CTSK/SERPING1/SERPINF1/C1R/ITGAM/COLEC12/C5AR1/C1S/TNFSF4/CD14/CFH/LY96/FCER1G/APOE/FCGR2B/MNDA/GJA1/VSIG4/C3/C1QB/MMP9/IL6/APOD	25
BP	GO:0001501	skeletal system development	25/169	479/17910	3.63114e-12	2.69801e-10	1.73949e-10	SULF1/SFRP2/SPARC/FBN1/COL10A1/COL3A1/PRRX1/COL1A2/CTSK/LUM/COL1A1/GREM1/LOX/COL11A1/SNAI2/CDH11/TWIST1/MEIS1/SFRP4/TYROBP/MGP/PDGFC/GJA1/COMP/MMP9	25
BP	GO:2000147	positive regulation of cell motility	24/169	540/17910	2.80238e-10	1.57654e-08	1.01644e-08	SPARC/DDR2/POSTN/VEGFC/THY1/GPNMB/TNFAIP6/COL1A1/SNAI2/ITGA5/TWIST1/C5AR1/FLNA/FN1/RARRES2/PLAU/CXCR4/CCL21/CCL8/MMP9/IL6/CXCL8/CXCL13/DUOX2	24
BP	GO:0097435	supramolecular fiber organization	24/169	553/17910	4.52724e-10	2.3771e-08	1.53259e-08	SFRP2/AEBP1/COL5A2/COL3A1/DDR2/EFEMP2/COL5A1/COL1A2/LUM/COL1A1/GREM1/LOX/EMILIN1/COL11A1/DPYSL3/COL12A1/FLNA/CRYAB/APOE/MFAP5/SLIT2/CYP1B1/COMP/CCL21	24
BP	GO:0051272	positive regulation of cellular component movement	24/169	555/17910	4.86786e-10	2.52232e-08	1.62621e-08	SPARC/DDR2/POSTN/VEGFC/THY1/GPNMB/TNFAIP6/COL1A1/SNAI2/ITGA5/TWIST1/C5AR1/FLNA/FN1/RARRES2/PLAU/CXCR4/CCL21/CCL8/MMP9/IL6/CXCL8/CXCL13/DUOX2	24
BP	GO:0048666	neuron development	24/169	1003/17910	2.45729e-05	0.000399869	0.000257807	SPOCK1/SFRP2/LGALS1/CTHRC1/POSTN/PRRX1/THY1/SERPINF1/DPYSL3/CDH11/SDC2/NDN/FN1/APOE/EGR2/TNC/SLIT2/GJA1/SPP1/RGS2/C3/CXCR4/IL6/APOD	24
BP	GO:0044093	positive regulation of molecular function	24/169	1636/17910	0.0198173	0.0750037	0.0483572	TIMP2/SFRP2/CTHRC1/DDR2/PCOLCE/THY1/GREM1/ITGAM/TWIST1/C5AR1/NCF2/PKD2/FN1/ALOX5AP/CCL2/PDGFC/APOE/RGS2/DACT1/CXCR4/CCL21/MMP9/IL6/CXCL13	24
BP	GO:0042060	wound healing	24/169	550/17910	4.05797e-10	2.1595e-08	1.39229e-08	SPARC/FAP/COL3A1/POSTN/COL5A1/COL1A2/SERPING1/COL1A1/LOX/ITGA5/ZFPM2/FLNA/FN1/FCER1G/APOE/TNC/GJA1/PLAU/COMP/CXCR4/F13A1/IL6/APOD/DUOX2	24
BP	GO:0032270	positive regulation of cellular protein metabolic process	24/169	1458/17910	0.00524202	0.0277834	0.0179128	TIMP2/SFRP2/DDR2/VEGFC/PCOLCE/GPNMB/GREM1/INHBA/SNAI2/ITGA5/TSPYL5/C5AR1/PKD2/FN1/PDGFC/APOE/RARRES2/FCGR2B/DACT1/C3/CXCR4/CCL21/MMP9/IL6	24
BP	GO:0014070	response to organic cyclic compound	24/169	878/17910	2.65671e-06	5.8776e-05	3.78946e-05	SPARC/LGALS1/POSTN/LUM/SERPINF1/COL1A1/LOX/INHBA/SNAI2/COLEC12/TGFB1I1/FIBIN/PKD2/CRYAB/CCL2/TNC/PLN/SLIT2/CYP1B1/GJA1/SPP1/CXCR4/IL6/DUOX2	24
BP	GO:0010243	response to organonitrogen compound	24/169	932/17910	7.33251e-06	0.000139495	8.99365e-05	RAB31/SPARC/FBN1/COL5A2/COL3A1/COL1A2/COL1A1/C5AR1/PKD2/PDGFC/FCER1G/APOE/VCAM1/EGR2/RARRES2/PLN/SLIT2/FCGR2B/GJA1/RGS2/CXCR4/MMP9/IL6/DUOX2	24
BP	GO:0002683	negative regulation of immune system process	24/169	451/17910	6.803e-12	4.70003e-10	3.03025e-10	FBN1/COL3A1/THY1/GPNMB/HTRA1/SERPING1/GREM1/MAFB/EMILIN1/INHBA/MEIS1/TNFSF4/TYROBP/CD14/LY96/CCL2/FCER1G/SLIT2/FCGR2B/MNDA/VSIG4/MEIS2/CCL21/APOD	24
BP	GO:0002443	leukocyte mediated immunity	24/169	814/17910	7.05376e-07	1.92901e-05	1.24369e-05	RAB31/TIMP2/TNFAIP6/SERPING1/C1R/ITGAM/C5AR1/C1S/TNFSF4/TYROBP/CD14/FCER1G/CLEC5A/OLR1/SLC2A3/FCGR2B/MNDA/FCGR3B/PLAU/C3/C1QB/MMP9/IL6/OLFM4	24
CC	GO:0099081	supramolecular polymer	23/177	851/18675	5.87615e-06	7.49794e-05	5.4574e-05	FBN1/COL5A2/COL6A3/COL3A1/TUBB6/COL5A1/COL1A2/CLMP/LUM/COL1A1/COL8A1/FERMT2/COL11A1/DPYSL3/SYNC/FLNA/PKD2/CRYAB/NEXN/MFAP5/MFAP2/GJA1/SYNM	23
CC	GO:0099080	supramolecular complex	23/177	852/18675	5.99009e-06	7.49794e-05	5.4574e-05	FBN1/COL5A2/COL6A3/COL3A1/TUBB6/COL5A1/COL1A2/CLMP/LUM/COL1A1/COL8A1/FERMT2/COL11A1/DPYSL3/SYNC/FLNA/PKD2/CRYAB/NEXN/MFAP5/MFAP2/GJA1/SYNM	23
BP	GO:0051050	positive regulation of transport	23/169	942/17910	2.69601e-05	0.00043691	0.000281689	RAB31/POSTN/VEGFC/THY1/GREM1/INHBA/ITGAM/TWIST1/SFRP4/TNFSF4/FLNA/PKD2/CD14/CCL2/FCER1G/APOE/CLEC5A/FCGR2B/GJA1/SPP1/C3/CCL21/IL6	23
BP	GO:0048729	tissue morphogenesis	23/169	635/17910	3.23386e-08	1.21285e-06	7.81963e-07	SULF1/SFRP2/CTHRC1/COL3A1/VEGFC/GPC6/COL5A1/GREM1/INHBA/COL11A1/SNAI2/ITGA5/TWIST1/ZFPM2/TGFB1I1/FLNA/PKD2/TNC/SLIT2/GJA1/RSPO3/DACT1/CXCR4	23
BP	GO:0031175	neuron projection development	23/169	879/17910	8.96106e-06	0.000168041	0.000108341	SPOCK1/SFRP2/LGALS1/CTHRC1/POSTN/PRRX1/THY1/SERPINF1/DPYSL3/CDH11/SDC2/NDN/FN1/APOE/EGR2/TNC/SLIT2/GJA1/SPP1/RGS2/CXCR4/IL6/APOD	23
BP	GO:0007417	central nervous system development	23/169	935/17910	2.39865e-05	0.00039464	0.000254437	SPOCK1/TIMP2/SFRP2/COL3A1/MAFB/INHBA/ITGAM/CDH11/C5AR1/TYROBP/FLNA/NDN/PKD2/PDGFC/EGR2/SLIT2/FCGR2B/RGS2/C3/CXCR4/BCL2A1/IL6/APOD	23
CC	GO:0099512	supramolecular fiber	22/177	845/18675	1.70269e-05	0.000199379	0.000145119	FBN1/COL5A2/COL6A3/COL3A1/TUBB6/COL5A1/COL1A2/CLMP/LUM/COL1A1/FERMT2/COL11A1/DPYSL3/SYNC/FLNA/PKD2/CRYAB/NEXN/MFAP5/MFAP2/GJA1/SYNM	22
CC	GO:0005887	integral component of plasma membrane	22/177	1158/18675	0.00144205	0.00951751	0.00692735	THY1/EMILIN1/ITGAM/ITGA5/C5AR1/LAPTM5/TNFSF4/TYROBP/NCF2/PKD2/FCER1G/CLEC5A/MRC1/OLR1/FXYD6/SLC2A3/FCGR2B/GJA1/SGCE/CSF2RB/IL6/HCAR3	22
BP	GO:0051960	regulation of nervous system development	22/169	870/17910	2.41514e-05	0.00039464	0.000254437	SPOCK1/TIMP2/SFRP2/LGALS1/THBS2/COL3A1/VEGFC/PRRX1/THY1/SERPINF1/DPYSL3/SDC2/C5AR1/MEIS1/FLNA/FN1/APOE/SLIT2/SPP1/RGS2/CXCR4/IL6	22
BP	GO:0044092	negative regulation of molecular function	22/169	1096/17910	0.000653475	0.00551961	0.00355866	SPOCK1/TIMP2/SFRP2/COL6A3/THY1/TWIST1/SFRP4/TIMP3/TNFSF4/FLNA/PKD2/CRYAB/AOC3/APOE/PLN/SLIT2/CYP1B1/RGS2/GEM/DACT1/C3/MMP9	22
BP	GO:0040007	growth	22/169	948/17910	8.66685e-05	0.00116884	0.000753585	SPOCK1/SFRP2/GAS1/DDR2/POSTN/GREM1/INHBA/TSPYL5/ZFPM2/MEIS1/NDN/CRYAB/FN1/APOE/TNC/SLIT2/GJA1/COMP/SPP1/RGS2/CXCR4/APOD	22
BP	GO:0030335	positive regulation of cell migration	22/169	516/17910	3.56684e-09	1.59616e-07	1.02909e-07	SPARC/DDR2/POSTN/VEGFC/THY1/GPNMB/TNFAIP6/COL1A1/SNAI2/ITGA5/C5AR1/FLNA/FN1/RARRES2/PLAU/CXCR4/CCL21/CCL8/MMP9/IL6/CXCL8/CXCL13	22
BP	GO:0019221	cytokine-mediated signaling pathway	22/169	764/17910	3.14981e-06	6.66879e-05	4.29957e-05	COL1A2/ITGAM/TWIST1/PXDN/TNFSF4/NDN/FCGR1B/FN1/CCL2/FCER1G/VCAM1/SLIT2/CXCR4/TNFSF13B/CCL21/CSF2RB/MMP9/F13A1/IL6/CXCL8/MMP1/DUOX2	22
BP	GO:0009725	response to hormone	22/169	919/17910	5.49488e-05	0.000810444	0.000522517	RAB31/SPARC/FBN1/POSTN/SERPINF1/COL1A1/LOX/INHBA/SFRP4/TGFB1I1/TNFSF4/FIBIN/CRYAB/EGR2/TNC/RARRES2/PLN/SLIT2/GJA1/SPP1/CCL21/IL6	22
BP	GO:0008284	positive regulation of cell proliferation	22/169	931/17910	6.65279e-05	0.000956156	0.000616462	SFRP2/CTHRC1/DDR2/VEGFC/PRRX1/HTRA1/GREM1/TSPYL5/TWIST1/C5AR1/ZFPM2/TNFSF4/FLNA/FN1/PDGFC/VCAM1/TNC/MEIS2/TNFSF13B/MAB21L2/MMP9/IL6	22
BP	GO:0007423	sensory organ development	22/169	522/17910	4.40664e-09	1.94981e-07	1.2571e-07	SPARC/FBN1/COL5A2/CTHRC1/PRRX1/COL5A1/THY1/SERPINF1/COL8A1/MAFB/INHBA/COL11A1/TWIST1/MEIS1/CRYAB/MFAP2/CYP1B1/GJA1/MEIS2/MAB21L2/C1QB/CHRDL1	22
CC	GO:0030054	cell junction	21/177	1247/18675	0.0074327	0.0402623	0.029305	FRMD6/FAP/DDR2/THY1/CLMP/FERMT2/ITGA5/TGFB1I1/FLNA/PKD2/NEXN/TNC/GJA1/PLAU/CNN1/TMEM47/DACT1/CXCR4/SYNM/HCAR3/DUOX2	21
BP	GO:0050767	regulation of neurogenesis	21/169	768/17910	1.18211e-05	0.000212563	0.000137046	SPOCK1/TIMP2/SFRP2/LGALS1/COL3A1/VEGFC/PRRX1/THY1/SERPINF1/DPYSL3/SDC2/C5AR1/MEIS1/FLNA/FN1/APOE/SLIT2/SPP1/RGS2/CXCR4/IL6	21
BP	GO:0042493	response to drug	21/169	958/17910	0.000276514	0.00280647	0.00180942	TIMP2/SFRP2/SPARC/LGALS1/VEGFC/SERPINF1/COL1A1/LOX/INHBA/FIBIN/CRYAB/CD14/VCAM1/TNC/SLIT2/CYP1B1/GJA1/RGS2/CXCR4/IL6/APOD	21
BP	GO:0031589	cell-substrate adhesion	21/169	322/17910	3.45105e-12	2.6135e-10	1.685e-10	SPOCK1/LGALS1/COL3A1/POSTN/THY1/CCDC80/COL1A1/GREM1/COL8A1/EMILIN1/FERMT2/ITGA5/FLNA/FN1/NID2/VCAM1/PLAU/SGCE/CCL21/APOD/OLFM4	21
BP	GO:0031401	positive regulation of protein modification process	21/169	1117/17910	0.00196228	0.0130908	0.00844004	TIMP2/SFRP2/DDR2/VEGFC/GPNMB/GREM1/INHBA/SNAI2/ITGA5/TSPYL5/C5AR1/PKD2/PDGFC/APOE/RARRES2/FCGR2B/C3/CXCR4/CCL21/MMP9/IL6	21
BP	GO:0009628	response to abiotic stimulus	21/169	1191/17910	0.00417361	0.0233461	0.0150519	SFRP2/SPARC/COL3A1/POSTN/SERPINF1/COL1A1/COL11A1/SNAI2/TSPYL5/TWIST1/TGFB1I1/PKD2/CRYAB/CD14/VCAM1/TNC/GJA1/PLAU/MEIS2/CXCR4/CLCA1	21
BP	GO:0009617	response to bacterium	21/169	588/17910	1.70949e-07	5.38558e-06	3.47225e-06	SPARC/CCDC80/LOXL1/C5AR1/TNFSF4/NEXN/CD14/LY96/CCL2/VCAM1/RARRES2/MRC1/FCGR2B/GJA1/HMCN1/C3/CSF2RB/IL6/CXCL8/C10orf99/CXCL13	21
BP	GO:0002366	leukocyte activation involved in immune response	21/169	684/17910	1.98216e-06	4.53823e-05	2.92593e-05	RAB31/TIMP2/LGALS1/TNFAIP6/ITGAM/C5AR1/TNFSF4/TYROBP/CD14/FCER1G/CLEC5A/OLR1/SLC2A3/FCGR2B/MNDA/FCGR3B/PLAU/C3/MMP9/IL6/OLFM4	21
BP	GO:0002274	myeloid leukocyte activation	21/169	652/17910	9.24667e-07	2.37996e-05	1.53443e-05	RAB31/TIMP2/TNFAIP6/ITGAM/C5AR1/TYROBP/CD14/FCER1G/CLEC5A/OLR1/SLC2A3/FCGR2B/MNDA/FCGR3B/PLAU/VSIG4/C3/MMP9/IL6/CXCL8/OLFM4	21
BP	GO:0002263	cell activation involved in immune response	21/169	688/17910	2.1729e-06	4.91774e-05	3.17062e-05	RAB31/TIMP2/LGALS1/TNFAIP6/ITGAM/C5AR1/TNFSF4/TYROBP/CD14/FCER1G/CLEC5A/OLR1/SLC2A3/FCGR2B/MNDA/FCGR3B/PLAU/C3/MMP9/IL6/OLFM4	21
BP	GO:0001817	regulation of cytokine production	21/169	698/17910	2.72523e-06	5.96219e-05	3.84401e-05	SULF1/POSTN/GPNMB/LUM/INHBA/SNAI2/TWIST1/C5AR1/TNFSF4/TYROBP/CD14/FN1/LY96/FCER1G/CLEC5A/FCGR2B/CYP1B1/VSIG4/C3/IL6/APOD	21
BP	GO:0001816	cytokine production	21/169	765/17910	1.11445e-05	0.000203181	0.000130997	SULF1/POSTN/GPNMB/LUM/INHBA/SNAI2/TWIST1/C5AR1/TNFSF4/TYROBP/CD14/FN1/LY96/FCER1G/CLEC5A/FCGR2B/CYP1B1/VSIG4/C3/IL6/APOD	21
MF	GO:0005539	glycosaminoglycan binding	21/168	199/16967	6.25843e-16	9.13731e-14	6.60978e-14	FBN1/THBS2/BGN/POSTN/COL5A1/PCOLCE/VCAN/GPNMB/TNFAIP6/CCDC80/COL11A1/DPYSL3/FN1/CFH/APOE/SLIT2/COMP/RSPO3/CCL8/EPYC/CXCL13	21
BP	GO:0098657	import into cell	20/169	751/17910	2.82405e-05	0.000450247	0.000290288	RAB31/SPARC/GREM1/ITGAM/COLEC12/SFRP4/TYROBP/NCF2/FCGR1B/CD14/CCL2/FCER1G/APOE/SRPX/MRC1/FCGR2B/RGS2/C3/CCL21/CXCL8	20
BP	GO:0060548	negative regulation of cell death	20/169	1003/17910	0.00126023	0.00934614	0.00602574	SFRP2/GPNMB/SERPINF1/GREM1/SNAI2/ITGA5/TWIST1/C5AR1/ZFPM2/FLNA/CRYAB/CCL2/FCER1G/APOE/CLEC5A/COMP/BCL2A1/CCL21/MMP9/IL6	20
BP	GO:0050778	positive regulation of immune response	20/169	809/17910	7.94564e-05	0.00108728	0.000700999	THY1/CTSK/SERPING1/C1R/ITGAM/COLEC12/C5AR1/C1S/TNFSF4/CD14/CFH/LY96/FCER1G/FCGR2B/MNDA/VSIG4/C3/TNFSF13B/C1QB/IL6	20
BP	GO:0032269	negative regulation of cellular protein metabolic process	20/169	1049/17910	0.00214067	0.0140032	0.0090283	SPOCK1/TIMP2/SFRP2/GAS1/COL6A3/THY1/NXN/SERPING1/GREM1/EMILIN1/TWIST1/TIMP3/CRYAB/APOE/SLIT2/VSIG4/RGS2/DACT1/C3/MMP9	20
BP	GO:0010469	regulation of signaling receptor activity	20/169	588/17910	7.39906e-07	1.99365e-05	1.28536e-05	SFRP2/FBN1/VEGFC/GPNMB/GREM1/INHBA/TNFSF4/CCL18/CCL2/PDGFC/FCGR2B/PLAU/SPP1/TNFSF13B/CCL21/CCL8/IL6/CXCL8/C10orf99/CXCL13	20
CC	GO:0098651	basement membrane collagen trimer	2/177	7/18675	0.0018181	0.0114241	0.00831506	COL8A1/COL15A1	2
CC	GO:0071682	endocytic vesicle lumen	2/177	20/18675	0.0151726	0.070585	0.0513755	SPARC/APOE	2
CC	GO:0046696	lipopolysaccharide receptor complex	2/177	5/18675	0.000876654	0.00589306	0.00428928	CD14/LY96	2
CC	GO:0042827	platelet dense granule	2/177	21/18675	0.0166664	0.0746902	0.0543634	TIMP3/RARRES2	2
CC	GO:0032590	dendrite membrane	2/177	23/18675	0.0198326	0.0846969	0.0616468	THY1/SGCE	2
CC	GO:0031258	lamellipodium membrane	2/177	22/18675	0.0182201	0.0802315	0.0583967	FAP/FERMT2	2
CC	GO:0031089	platelet dense granule lumen	2/177	14/18675	0.00754226	0.0402623	0.029305	TIMP3/RARRES2	2
CC	GO:0005614	interstitial matrix	2/177	11/18675	0.00464437	0.0263423	0.0191733	CCDC80/TNC	2
CC	GO:0005588	collagen type V trimer	2/177	3/18675	0.00026631	0.00224416	0.00163342	COL5A2/COL5A1	2
BP	GO:2001241	positive regulation of extrinsic apoptotic signaling pathway in absence of ligand	2/169	11/17910	0.00460351	0.025005	0.0161215	INHBA/SRPX	2
BP	GO:2001204	regulation of osteoclast development	2/169	11/17910	0.00460351	0.025005	0.0161215	FBN1/TYROBP	2
BP	GO:2000822	regulation of behavioral fear response	2/169	9/17910	0.00305081	0.0182865	0.0117899	APOE/GJA1	2
BP	GO:2000811	negative regulation of anoikis	2/169	17/17910	0.0109687	0.0474851	0.0306151	SNAI2/ITGA5	2
BP	GO:2000810	regulation of bicellular tight junction assembly	2/169	22/17910	0.0180658	0.0693406	0.044706	SNAI2/GJA1	2
BP	GO:2000427	positive regulation of apoptotic cell clearance	2/169	7/17910	0.00180188	0.0122131	0.00787416	CCL2/C3	2
BP	GO:2000425	regulation of apoptotic cell clearance	2/169	10/17910	0.00378993	0.0215987	0.0139254	CCL2/C3	2
BP	GO:2000406	positive regulation of T cell migration	2/169	28/17910	0.0284947	0.0915664	0.0590356	CCL21/CXCL13	2
BP	GO:2000402	negative regulation of lymphocyte migration	2/169	15/17910	0.00857367	0.0395352	0.0254896	CCL2/APOD	2
BP	GO:2000258	negative regulation of protein activation cascade	2/169	9/17910	0.00305081	0.0182865	0.0117899	SERPING1/VSIG4	2
BP	GO:2000209	regulation of anoikis	2/169	24/17910	0.0213217	0.0785453	0.0506405	SNAI2/ITGA5	2
BP	GO:2000097	regulation of smooth muscle cell-matrix adhesion	2/169	3/17910	0.000263902	0.00269934	0.00174034	PLAU/APOD	2
BP	GO:2000051	negative regulation of non-canonical Wnt signaling pathway	2/169	6/17910	0.00129509	0.00947965	0.00611181	SFRP2/SFRP4	2
BP	GO:2000010	positive regulation of protein localization to cell surface	2/169	19/17910	0.0136225	0.0554762	0.0357672	TYROBP/FCER1G	2
BP	GO:1990000	amyloid fibril formation	2/169	15/17910	0.00857367	0.0395352	0.0254896	CRYAB/APOE	2
BP	GO:1905907	negative regulation of amyloid fibril formation	2/169	5/17910	0.00086878	0.00692562	0.00446516	CRYAB/APOE	2
BP	GO:1905906	regulation of amyloid fibril formation	2/169	8/17910	0.00238763	0.015239	0.00982506	CRYAB/APOE	2
BP	GO:1905523	positive regulation of macrophage migration	2/169	20/17910	0.0150432	0.0598992	0.0386188	C5AR1/RARRES2	2
BP	GO:1905155	positive regulation of membrane invagination	2/169	12/17910	0.00549009	0.0283727	0.0182927	RAB31/C3	2
BP	GO:1905153	regulation of membrane invagination	2/169	15/17910	0.00857367	0.0395352	0.0254896	RAB31/C3	2
BP	GO:1905049	negative regulation of metallopeptidase activity	2/169	14/17910	0.00747658	0.0358621	0.0231214	TIMP2/TIMP3	2
BP	GO:1905048	regulation of metallopeptidase activity	2/169	26/17910	0.0248011	0.0876722	0.0565249	TIMP2/TIMP3	2
BP	GO:1904151	positive regulation of microglial cell mediated cytotoxicity	2/169	3/17910	0.000263902	0.00269934	0.00174034	ITGAM/TYROBP	2
BP	GO:1904149	regulation of microglial cell mediated cytotoxicity	2/169	3/17910	0.000263902	0.00269934	0.00174034	ITGAM/TYROBP	2
BP	GO:1904026	regulation of collagen fibril organization	2/169	7/17910	0.00180188	0.0122131	0.00787416	AEBP1/EMILIN1	2
BP	GO:1903792	negative regulation of anion transport	2/169	26/17910	0.0248011	0.0876722	0.0565249	SFRP4/RGS2	2
BP	GO:1903365	regulation of fear response	2/169	9/17910	0.00305081	0.0182865	0.0117899	APOE/GJA1	2
BP	GO:1903225	negative regulation of endodermal cell differentiation	2/169	3/17910	0.000263902	0.00269934	0.00174034	COL5A2/COL5A1	2
BP	GO:1903224	regulation of endodermal cell differentiation	2/169	5/17910	0.00086878	0.00692562	0.00446516	COL5A2/COL5A1	2
BP	GO:1903054	negative regulation of extracellular matrix organization	2/169	14/17910	0.00747658	0.0358621	0.0231214	FAP/EMILIN1	2
BP	GO:1903011	negative regulation of bone development	2/169	8/17910	0.00238763	0.015239	0.00982506	FBN1/GREM1	2
BP	GO:1902950	regulation of dendritic spine maintenance	2/169	12/17910	0.00549009	0.0283727	0.0182927	APOE/FCGR2B	2
BP	GO:1902683	regulation of receptor localization to synapse	2/169	17/17910	0.0109687	0.0474851	0.0306151	GPC6/TYROBP	2
BP	GO:1902563	regulation of neutrophil activation	2/169	12/17910	0.00549009	0.0283727	0.0182927	ITGAM/FCGR2B	2
BP	GO:1900272	negative regulation of long-term synaptic potentiation	2/169	13/17910	0.00644825	0.0319814	0.0206194	TYROBP/APOE	2
BP	GO:1900221	regulation of amyloid-beta clearance	2/169	16/17910	0.00973815	0.0435782	0.0280962	C5AR1/APOE	2
BP	GO:1900120	regulation of receptor binding	2/169	25/17910	0.0230341	0.0826875	0.0533111	LOX/MMP9	2
BP	GO:1900119	positive regulation of execution phase of apoptosis	2/169	15/17910	0.00857367	0.0395352	0.0254896	FAP/IL6	2
BP	GO:1900117	regulation of execution phase of apoptosis	2/169	29/17910	0.0304188	0.0966043	0.0622837	FAP/IL6	2
BP	GO:0150078	positive regulation of neuroinflammatory response	2/169	24/17910	0.0213217	0.0785453	0.0506405	ITGAM/IL6	2
BP	GO:0150064	vertebrate eye-specific patterning	2/169	3/17910	0.000263902	0.00269934	0.00174034	ITGAM/C3	2
BP	GO:0150062	complement-mediated synapse pruning	2/169	3/17910	0.000263902	0.00269934	0.00174034	ITGAM/C3	2
BP	GO:0140131	positive regulation of lymphocyte chemotaxis	2/169	19/17910	0.0136225	0.0554762	0.0357672	CCL21/CXCL13	2
BP	GO:0120033	negative regulation of plasma membrane bounded cell projection assembly	2/169	27/17910	0.0266217	0.0908403	0.0585675	SLIT2/CCL21	2
BP	GO:0110089	regulation of hippocampal neuron apoptotic process	2/169	4/17910	0.000524524	0.0046522	0.00299941	ITGAM/TYROBP	2
BP	GO:0110088	hippocampal neuron apoptotic process	2/169	4/17910	0.000524524	0.0046522	0.00299941	ITGAM/TYROBP	2
BP	GO:0098868	bone growth	2/169	26/17910	0.0248011	0.0876722	0.0565249	DDR2/COMP	2
BP	GO:0098743	cell aggregation	2/169	20/17910	0.0150432	0.0598992	0.0386188	COL11A1/MGP	2
BP	GO:0097278	complement-dependent cytotoxicity	2/169	10/17910	0.00378993	0.0215987	0.0139254	CFH/C3	2
BP	GO:0097205	renal filtration	2/169	22/17910	0.0180658	0.0693406	0.044706	SULF1/GJA1	2
BP	GO:0097062	dendritic spine maintenance	2/169	20/17910	0.0150432	0.0598992	0.0386188	APOE/FCGR2B	2
BP	GO:0090634	microglial cell mediated cytotoxicity	2/169	3/17910	0.000263902	0.00269934	0.00174034	ITGAM/TYROBP	2
BP	GO:0090177	establishment of planar polarity involved in neural tube closure	2/169	12/17910	0.00549009	0.0283727	0.0182927	SFRP2/CTHRC1	2
BP	GO:0090091	positive regulation of extracellular matrix disassembly	2/169	8/17910	0.00238763	0.015239	0.00982506	DDR2/IL6	2
BP	GO:0090027	negative regulation of monocyte chemotaxis	2/169	6/17910	0.00129509	0.00947965	0.00611181	GREM1/SLIT2	2
BP	GO:0090025	regulation of monocyte chemotaxis	2/169	25/17910	0.0230341	0.0826875	0.0533111	GREM1/SLIT2	2
BP	GO:0086103	G protein-coupled receptor signaling pathway involved in heart process	2/169	16/17910	0.00973815	0.0435782	0.0280962	PLN/RGS2	2
BP	GO:0086066	atrial cardiac muscle cell to AV node cell communication	2/169	20/17910	0.0150432	0.0598992	0.0386188	FLNA/GJA1	2
BP	GO:0086026	atrial cardiac muscle cell to AV node cell signaling	2/169	20/17910	0.0150432	0.0598992	0.0386188	FLNA/GJA1	2
BP	GO:0086014	atrial cardiac muscle cell action potential	2/169	20/17910	0.0150432	0.0598992	0.0386188	FLNA/GJA1	2
BP	GO:0072378	blood coagulation, fibrin clot formation	2/169	27/17910	0.0266217	0.0908403	0.0585675	SERPING1/F13A1	2
BP	GO:0072273	metanephric nephron morphogenesis	2/169	26/17910	0.0248011	0.0876722	0.0565249	GREM1/PKD2	2
BP	GO:0071875	adrenergic receptor signaling pathway	2/169	22/17910	0.0180658	0.0693406	0.044706	PLN/RGS2	2
BP	GO:0071676	negative regulation of mononuclear cell migration	2/169	8/17910	0.00238763	0.015239	0.00982506	GREM1/SLIT2	2
BP	GO:0071637	regulation of monocyte chemotactic protein-1 production	2/169	16/17910	0.00973815	0.0435782	0.0280962	TWIST1/APOD	2
BP	GO:0071605	monocyte chemotactic protein-1 production	2/169	16/17910	0.00973815	0.0435782	0.0280962	TWIST1/APOD	2
BP	GO:0071480	cellular response to gamma radiation	2/169	29/17910	0.0304188	0.0966043	0.0622837	TSPYL5/CRYAB	2
BP	GO:0071379	cellular response to prostaglandin stimulus	2/169	21/17910	0.0165248	0.064558	0.0416225	TNFSF4/TNC	2
BP	GO:0071305	cellular response to vitamin D	2/169	23/17910	0.0196652	0.0746786	0.0481475	SNAI2/TNC	2
BP	GO:0070571	negative regulation of neuron projection regeneration	2/169	15/17910	0.00857367	0.0395352	0.0254896	THY1/SPP1	2
BP	GO:0070168	negative regulation of biomineral tissue development	2/169	26/17910	0.0248011	0.0876722	0.0565249	GREM1/ASPN	2
BP	GO:0061888	regulation of astrocyte activation	2/169	13/17910	0.00644825	0.0319814	0.0206194	C5AR1/IL6	2
BP	GO:0061430	bone trabecula morphogenesis	2/169	13/17910	0.00644825	0.0319814	0.0206194	COL1A1/GREM1	2
BP	GO:0061302	smooth muscle cell-matrix adhesion	2/169	5/17910	0.00086878	0.00692562	0.00446516	PLAU/APOD	2
BP	GO:0061029	eyelid development in camera-type eye	2/169	13/17910	0.00644825	0.0319814	0.0206194	INHBA/TWIST1	2
BP	GO:0060973	cell migration involved in heart development	2/169	19/17910	0.0136225	0.0554762	0.0357672	SNAI2/TWIST1	2
BP	GO:0060740	prostate gland epithelium morphogenesis	2/169	25/17910	0.0230341	0.0826875	0.0533111	SULF1/TNC	2
BP	GO:0060512	prostate gland morphogenesis	2/169	27/17910	0.0266217	0.0908403	0.0585675	SULF1/TNC	2
BP	GO:0060394	negative regulation of pathway-restricted SMAD protein phosphorylation	2/169	12/17910	0.00549009	0.0283727	0.0182927	GREM1/EMILIN1	2
BP	GO:0060384	innervation	2/169	25/17910	0.0230341	0.0826875	0.0533111	SULF1/VCAM1	2
BP	GO:0060351	cartilage development involved in endochondral bone morphogenesis	2/169	26/17910	0.0248011	0.0876722	0.0565249	COL1A1/COMP	2
BP	GO:0060346	bone trabecula formation	2/169	10/17910	0.00378993	0.0215987	0.0139254	COL1A1/GREM1	2
BP	GO:0060343	trabecula formation	2/169	24/17910	0.0213217	0.0785453	0.0506405	COL1A1/GREM1	2
BP	GO:0060314	regulation of ryanodine-sensitive calcium-release channel activity	2/169	25/17910	0.0230341	0.0826875	0.0533111	PKD2/PLN	2
BP	GO:0060244	negative regulation of cell proliferation involved in contact inhibition	2/169	4/17910	0.000524524	0.0046522	0.00299941	FAP/SRPX	2
BP	GO:0060242	contact inhibition	2/169	9/17910	0.00305081	0.0182865	0.0117899	FAP/SRPX	2
BP	GO:0060216	definitive hemopoiesis	2/169	20/17910	0.0150432	0.0598992	0.0386188	MEIS1/MFAP5	2
BP	GO:0060100	positive regulation of phagocytosis, engulfment	2/169	12/17910	0.00549009	0.0283727	0.0182927	RAB31/C3	2
BP	GO:0060099	regulation of phagocytosis, engulfment	2/169	14/17910	0.00747658	0.0358621	0.0231214	RAB31/C3	2
BP	GO:0060044	negative regulation of cardiac muscle cell proliferation	2/169	21/17910	0.0165248	0.064558	0.0416225	MEIS1/GJA1	2
BP	GO:0055119	relaxation of cardiac muscle	2/169	16/17910	0.00973815	0.0435782	0.0280962	PLN/RGS2	2
BP	GO:0051764	actin crosslink formation	2/169	8/17910	0.00238763	0.015239	0.00982506	DPYSL3/FLNA	2
BP	GO:0051220	cytoplasmic sequestering of protein	2/169	22/17910	0.0180658	0.0693406	0.044706	FLNA/PKD2	2
BP	GO:0051043	regulation of membrane protein ectodomain proteolysis	2/169	21/17910	0.0165248	0.064558	0.0416225	TIMP3/APOE	2
BP	GO:0051024	positive regulation of immunoglobulin secretion	2/169	11/17910	0.00460351	0.025005	0.0161215	TNFSF4/IL6	2
BP	GO:0051023	regulation of immunoglobulin secretion	2/169	18/17910	0.0122639	0.051708	0.0333377	TNFSF4/IL6	2
BP	GO:0050974	detection of mechanical stimulus involved in sensory perception	2/169	28/17910	0.0284947	0.0915664	0.0590356	COL11A1/CXCR4	2
BP	GO:0050930	induction of positive chemotaxis	2/169	11/17910	0.00460351	0.025005	0.0161215	VEGFC/CXCL8	2
BP	GO:0050927	positive regulation of positive chemotaxis	2/169	22/17910	0.0180658	0.0693406	0.044706	VEGFC/CXCL8	2
BP	GO:0050926	regulation of positive chemotaxis	2/169	23/17910	0.0196652	0.0746786	0.0481475	VEGFC/CXCL8	2
BP	GO:0050901	leukocyte tethering or rolling	2/169	25/17910	0.0230341	0.0826875	0.0533111	VCAM1/CCL21	2
BP	GO:0050858	negative regulation of antigen receptor-mediated signaling pathway	2/169	27/17910	0.0266217	0.0908403	0.0585675	THY1/FCGR2B	2
BP	GO:0050655	dermatan sulfate proteoglycan metabolic process	2/169	16/17910	0.00973815	0.0435782	0.0280962	BGN/VCAN	2
BP	GO:0050651	dermatan sulfate proteoglycan biosynthetic process	2/169	15/17910	0.00857367	0.0395352	0.0254896	BGN/VCAN	2
BP	GO:0050650	chondroitin sulfate proteoglycan biosynthetic process	2/169	29/17910	0.0304188	0.0966043	0.0622837	BGN/VCAN	2
BP	GO:0048745	smooth muscle tissue development	2/169	20/17910	0.0150432	0.0598992	0.0386188	COL3A1/PKD2	2
BP	GO:0048569	post-embryonic animal organ development	2/169	14/17910	0.00747658	0.0358621	0.0231214	FBN1/MFAP2	2
BP	GO:0048563	post-embryonic animal organ morphogenesis	2/169	8/17910	0.00238763	0.015239	0.00982506	FBN1/MFAP2	2
BP	GO:0048143	astrocyte activation	2/169	24/17910	0.0213217	0.0785453	0.0506405	C5AR1/IL6	2
BP	GO:0048050	post-embryonic eye morphogenesis	2/169	6/17910	0.00129509	0.00947965	0.00611181	FBN1/MFAP2	2
BP	GO:0046851	negative regulation of bone remodeling	2/169	14/17910	0.00747658	0.0358621	0.0231214	GREM1/IL6	2
BP	GO:0046697	decidualization	2/169	24/17910	0.0213217	0.0785453	0.0506405	GJA1/SPP1	2
BP	GO:0045916	negative regulation of complement activation	2/169	9/17910	0.00305081	0.0182865	0.0117899	SERPING1/VSIG4	2
BP	GO:0045671	negative regulation of osteoclast differentiation	2/169	27/17910	0.0266217	0.0908403	0.0585675	FBN1/MAFB	2
BP	GO:0044788	modulation by host of viral process	2/169	27/17910	0.0266217	0.0908403	0.0585675	APOE/CCL8	2
BP	GO:0043589	skin morphogenesis	2/169	9/17910	0.00305081	0.0182865	0.0117899	COL1A2/COL1A1	2
BP	GO:0043518	negative regulation of DNA damage response, signal transduction by p53 class mediator	2/169	15/17910	0.00857367	0.0395352	0.0254896	SNAI2/TWIST1	2
BP	GO:0043302	positive regulation of leukocyte degranulation	2/169	22/17910	0.0180658	0.0693406	0.044706	ITGAM/FCER1G	2
BP	GO:0043031	negative regulation of macrophage activation	2/169	20/17910	0.0150432	0.0598992	0.0386188	FCGR2B/VSIG4	2
BP	GO:0042789	mRNA transcription by RNA polymerase II	2/169	18/17910	0.0122639	0.051708	0.0333377	C5AR1/FLNA	2
BP	GO:0042744	hydrogen peroxide catabolic process	2/169	22/17910	0.0180658	0.0693406	0.044706	PXDN/DUOX2	2
BP	GO:0042311	vasodilation	2/169	28/17910	0.0284947	0.0915664	0.0590356	APOE/RGS2	2
BP	GO:0042249	establishment of planar polarity of embryonic epithelium	2/169	14/17910	0.00747658	0.0358621	0.0231214	SFRP2/CTHRC1	2
BP	GO:0038156	interleukin-3-mediated signaling pathway	2/169	5/17910	0.00086878	0.00692562	0.00446516	FCER1G/CSF2RB	2
BP	GO:0036499	PERK-mediated unfolded protein response	2/169	21/17910	0.0165248	0.064558	0.0416225	CCL2/CXCL8	2
BP	GO:0036336	dendritic cell migration	2/169	27/17910	0.0266217	0.0908403	0.0585675	CXCR4/CCL21	2
BP	GO:0036072	direct ossification	2/169	6/17910	0.00129509	0.00947965	0.00611181	CTSK/COL1A1	2
BP	GO:0036035	osteoclast development	2/169	16/17910	0.00973815	0.0435782	0.0280962	FBN1/TYROBP	2
BP	GO:0035988	chondrocyte proliferation	2/169	17/17910	0.0109687	0.0474851	0.0306151	DDR2/COMP	2
BP	GO:0035666	TRIF-dependent toll-like receptor signaling pathway	2/169	29/17910	0.0304188	0.0966043	0.0622837	CD14/LY96	2
BP	GO:0035313	wound healing, spreading of epidermal cells	2/169	17/17910	0.0109687	0.0474851	0.0306151	COL5A1/ITGA5	2
BP	GO:0035284	brain segmentation	2/169	3/17910	0.000263902	0.00269934	0.00174034	MAFB/EGR2	2
BP	GO:0035283	central nervous system segmentation	2/169	3/17910	0.000263902	0.00269934	0.00174034	MAFB/EGR2	2
BP	GO:0034695	response to prostaglandin E	2/169	22/17910	0.0180658	0.0693406	0.044706	TNFSF4/CCL21	2
BP	GO:0034505	tooth mineralization	2/169	20/17910	0.0150432	0.0598992	0.0386188	COL1A1/ASPN	2
BP	GO:0034128	negative regulation of MyD88-independent toll-like receptor signaling pathway	2/169	7/17910	0.00180188	0.0122131	0.00787416	CD14/LY96	2
BP	GO:0034127	regulation of MyD88-independent toll-like receptor signaling pathway	2/169	8/17910	0.00238763	0.015239	0.00982506	CD14/LY96	2
BP	GO:0034104	negative regulation of tissue remodeling	2/169	19/17910	0.0136225	0.0554762	0.0357672	GREM1/IL6	2
BP	GO:0033688	regulation of osteoblast proliferation	2/169	28/17910	0.0284947	0.0915664	0.0590356	CTHRC1/GREM1	2
BP	GO:0033631	cell-cell adhesion mediated by integrin	2/169	16/17910	0.00973815	0.0435782	0.0280962	ITGA5/CXCL13	2
BP	GO:0033629	negative regulation of cell adhesion mediated by integrin	2/169	10/17910	0.00378993	0.0215987	0.0139254	SNAI2/CYP1B1	2
BP	GO:0033033	negative regulation of myeloid cell apoptotic process	2/169	16/17910	0.00973815	0.0435782	0.0280962	FCER1G/CLEC5A	2
BP	GO:0033032	regulation of myeloid cell apoptotic process	2/169	28/17910	0.0284947	0.0915664	0.0590356	FCER1G/CLEC5A	2
BP	GO:0032966	negative regulation of collagen biosynthetic process	2/169	17/17910	0.0109687	0.0474851	0.0306151	EMILIN1/IL6	2
BP	GO:0032930	positive regulation of superoxide anion generation	2/169	17/17910	0.0109687	0.0474851	0.0306151	ITGAM/TYROBP	2
BP	GO:0032928	regulation of superoxide anion generation	2/169	21/17910	0.0165248	0.064558	0.0416225	ITGAM/TYROBP	2
BP	GO:0032908	regulation of transforming growth factor beta1 production	2/169	11/17910	0.00460351	0.025005	0.0161215	LUM/TYROBP	2
BP	GO:0032905	transforming growth factor beta1 production	2/169	12/17910	0.00549009	0.0283727	0.0182927	LUM/TYROBP	2
BP	GO:0032753	positive regulation of interleukin-4 production	2/169	23/17910	0.0196652	0.0746786	0.0481475	TNFSF4/FCER1G	2
BP	GO:0032693	negative regulation of interleukin-10 production	2/169	18/17910	0.0122639	0.051708	0.0333377	TYROBP/FCGR2B	2
BP	GO:0032682	negative regulation of chemokine production	2/169	22/17910	0.0180658	0.0693406	0.044706	IL6/APOD	2
BP	GO:0032673	regulation of interleukin-4 production	2/169	27/17910	0.0266217	0.0908403	0.0585675	TNFSF4/FCER1G	2
BP	GO:0032494	response to peptidoglycan	2/169	11/17910	0.00460351	0.025005	0.0161215	C5AR1/IL6	2
BP	GO:0032462	regulation of protein homooligomerization	2/169	21/17910	0.0165248	0.064558	0.0416225	CRYAB/APOE	2
BP	GO:0032331	negative regulation of chondrocyte differentiation	2/169	19/17910	0.0136225	0.0554762	0.0357672	GREM1/SNAI2	2
BP	GO:0030208	dermatan sulfate biosynthetic process	2/169	12/17910	0.00549009	0.0283727	0.0182927	BGN/VCAN	2
BP	GO:0030207	chondroitin sulfate catabolic process	2/169	14/17910	0.00747658	0.0358621	0.0231214	BGN/VCAN	2
BP	GO:0030206	chondroitin sulfate biosynthetic process	2/169	26/17910	0.0248011	0.0876722	0.0565249	BGN/VCAN	2
BP	GO:0030205	dermatan sulfate metabolic process	2/169	13/17910	0.00644825	0.0319814	0.0206194	BGN/VCAN	2
BP	GO:0021957	corticospinal tract morphogenesis	2/169	7/17910	0.00180188	0.0122131	0.00787416	CDH11/SLIT2	2
BP	GO:0021952	central nervous system projection neuron axonogenesis	2/169	24/17910	0.0213217	0.0785453	0.0506405	CDH11/SLIT2	2
BP	GO:0021602	cranial nerve morphogenesis	2/169	29/17910	0.0304188	0.0966043	0.0622837	MAFB/EGR2	2
BP	GO:0021571	rhombomere 5 development	2/169	3/17910	0.000263902	0.00269934	0.00174034	MAFB/EGR2	2
BP	GO:0021546	rhombomere development	2/169	7/17910	0.00180188	0.0122131	0.00787416	MAFB/EGR2	2
BP	GO:0016068	type I hypersensitivity	2/169	3/17910	0.000263902	0.00269934	0.00174034	FCER1G/FCGR2B	2
BP	GO:0014012	peripheral nervous system axon regeneration	2/169	9/17910	0.00305081	0.0182865	0.0117899	TNC/APOD	2
BP	GO:0010894	negative regulation of steroid biosynthetic process	2/169	28/17910	0.0284947	0.0915664	0.0590356	SNAI2/APOE	2
BP	GO:0010820	positive regulation of T cell chemotaxis	2/169	14/17910	0.00747658	0.0358621	0.0231214	CCL21/CXCL13	2
BP	GO:0010819	regulation of T cell chemotaxis	2/169	15/17910	0.00857367	0.0395352	0.0254896	CCL21/CXCL13	2
BP	GO:0010818	T cell chemotaxis	2/169	25/17910	0.0230341	0.0826875	0.0533111	CCL21/CXCL13	2
BP	GO:0010759	positive regulation of macrophage chemotaxis	2/169	15/17910	0.00857367	0.0395352	0.0254896	C5AR1/RARRES2	2
BP	GO:0010758	regulation of macrophage chemotaxis	2/169	23/17910	0.0196652	0.0746786	0.0481475	C5AR1/RARRES2	2
BP	GO:0010713	negative regulation of collagen metabolic process	2/169	18/17910	0.0122639	0.051708	0.0333377	EMILIN1/IL6	2
BP	GO:0010640	regulation of platelet-derived growth factor receptor signaling pathway	2/169	24/17910	0.0213217	0.0785453	0.0506405	LOX/APOD	2
BP	GO:0009886	post-embryonic animal morphogenesis	2/169	12/17910	0.00549009	0.0283727	0.0182927	FBN1/MFAP2	2
BP	GO:0009299	mRNA transcription	2/169	24/17910	0.0213217	0.0785453	0.0506405	C5AR1/FLNA	2
BP	GO:0008045	motor neuron axon guidance	2/169	21/17910	0.0165248	0.064558	0.0416225	EGR2/SLIT2	2
BP	GO:0007171	activation of transmembrane receptor protein tyrosine kinase activity	2/169	12/17910	0.00549009	0.0283727	0.0182927	GREM1/PDGFC	2
BP	GO:0003416	endochondral bone growth	2/169	23/17910	0.0196652	0.0746786	0.0481475	DDR2/COMP	2
BP	GO:0003401	axis elongation	2/169	29/17910	0.0304188	0.0966043	0.0622837	SFRP2/TNC	2
BP	GO:0003094	glomerular filtration	2/169	21/17910	0.0165248	0.064558	0.0416225	SULF1/GJA1	2
BP	GO:0002922	positive regulation of humoral immune response	2/169	19/17910	0.0136225	0.0554762	0.0357672	FCGR2B/C3	2
BP	GO:0002894	positive regulation of type II hypersensitivity	2/169	3/17910	0.000263902	0.00269934	0.00174034	FCER1G/C3	2
BP	GO:0002885	positive regulation of hypersensitivity	2/169	6/17910	0.00129509	0.00947965	0.00611181	FCER1G/C3	2
BP	GO:0002866	positive regulation of acute inflammatory response to antigenic stimulus	2/169	8/17910	0.00238763	0.015239	0.00982506	FCER1G/C3	2
BP	GO:0002863	positive regulation of inflammatory response to antigenic stimulus	2/169	12/17910	0.00549009	0.0283727	0.0182927	FCER1G/C3	2
BP	GO:0002830	positive regulation of type 2 immune response	2/169	16/17910	0.00973815	0.0435782	0.0280962	TNFSF4/IL6	2
BP	GO:0002726	positive regulation of T cell cytokine production	2/169	19/17910	0.0136225	0.0554762	0.0357672	TNFSF4/IL6	2
BP	GO:0002691	regulation of cellular extravasation	2/169	26/17910	0.0248011	0.0876722	0.0565249	THY1/CCL21	2
BP	GO:0002604	regulation of dendritic cell antigen processing and presentation	2/169	11/17910	0.00460351	0.025005	0.0161215	FCGR2B/CCL21	2
BP	GO:0002577	regulation of antigen processing and presentation	2/169	19/17910	0.0136225	0.0554762	0.0357672	FCGR2B/CCL21	2
BP	GO:0002468	dendritic cell antigen processing and presentation	2/169	12/17910	0.00549009	0.0283727	0.0182927	FCGR2B/CCL21	2
BP	GO:0002467	germinal center formation	2/169	15/17910	0.00857367	0.0395352	0.0254896	TNFSF13B/CXCL13	2
BP	GO:0002407	dendritic cell chemotaxis	2/169	24/17910	0.0213217	0.0785453	0.0506405	CXCR4/CCL21	2
BP	GO:0002335	mature B cell differentiation	2/169	25/17910	0.0230341	0.0826875	0.0533111	LGALS1/FCGR2B	2
BP	GO:0002313	mature B cell differentiation involved in immune response	2/169	19/17910	0.0136225	0.0554762	0.0357672	LGALS1/FCGR2B	2
BP	GO:0002092	positive regulation of receptor internalization	2/169	24/17910	0.0213217	0.0785453	0.0506405	GREM1/SFRP4	2
BP	GO:0001957	intramembranous ossification	2/169	6/17910	0.00129509	0.00947965	0.00611181	CTSK/COL1A1	2
BP	GO:0001810	regulation of type I hypersensitivity	2/169	3/17910	0.000263902	0.00269934	0.00174034	FCER1G/FCGR2B	2
BP	GO:0001798	positive regulation of type IIa hypersensitivity	2/169	3/17910	0.000263902	0.00269934	0.00174034	FCER1G/C3	2
BP	GO:0001502	cartilage condensation	2/169	19/17910	0.0136225	0.0554762	0.0357672	COL11A1/MGP	2
MF	GO:0097493	structural molecule activity conferring elasticity	2/168	11/16967	0.00505479	0.0369	0.0266929	FBN1/EMILIN1	2
MF	GO:0071837	HMG box domain binding	2/168	16/16967	0.0106766	0.0623514	0.045104	PRRX1/EGR2	2
MF	GO:0050664	oxidoreductase activity, acting on NAD(P)H, oxygen as acceptor	2/168	16/16967	0.0106766	0.0623514	0.045104	NCF2/DUOX2	2
MF	GO:0048495	Roundabout binding	2/168	5/16967	0.000955699	0.0100153	0.0072449	TGFB1I1/SLIT2	2
MF	GO:0045545	syndecan binding	2/168	7/16967	0.00198094	0.017353	0.0125529	GPNMB/TNC	2
MF	GO:0045236	CXCR chemokine receptor binding	2/168	10/16967	0.00416272	0.0331504	0.0239805	CXCL8/CXCL13	2
MF	GO:0043184	vascular endothelial growth factor receptor 2 binding	2/168	8/16967	0.00262409	0.0216859	0.0156872	GREM1/ITGA5	2
MF	GO:0036122	BMP binding	2/168	11/16967	0.00505479	0.0369	0.0266929	GREM1/COMP	2
MF	GO:0030023	extracellular matrix constituent conferring elasticity	2/168	9/16967	0.00335193	0.0271878	0.0196672	FBN1/EMILIN1	2
MF	GO:0019763	immunoglobulin receptor activity	2/168	4/16967	0.000577178	0.00732696	0.00530021	FCGR1B/FCGR2B	2
MF	GO:0008191	metalloendopeptidase inhibitor activity	2/168	14/16967	0.00820205	0.0505985	0.0366022	SPOCK1/TIMP3	2
MF	GO:0008131	primary amine oxidase activity	2/168	6/16967	0.00142422	0.013561	0.00980984	AOC3/VCAM1	2
MF	GO:0005540	hyaluronic acid binding	2/168	20/16967	0.0164731	0.0890768	0.0644367	VCAN/TNFAIP6	2
MF	GO:0005161	platelet-derived growth factor receptor binding	2/168	14/16967	0.00820205	0.0505985	0.0366022	ITGA5/PDGFC	2
MF	GO:0001851	complement component C3b binding	2/168	5/16967	0.000955699	0.0100153	0.0072449	ITGAM/VSIG4	2
MF	GO:0001847	opsonin receptor activity	2/168	3/16967	0.000290483	0.00438729	0.00317369	C5AR1/CD14	2
MF	GO:0001846	opsonin binding	2/168	15/16967	0.00940274	0.0564165	0.0408108	ITGAM/VSIG4	2
BP	GO:1901342	regulation of vasculature development	19/169	425/17910	2.12265e-08	8.52959e-07	5.49928e-07	SULF1/SFRP2/SPARC/ADAM12/THBS2/VEGFC/GPNMB/SERPINF1/GREM1/EMILIN1/ITGA5/TWIST1/C5AR1/CYP1B1/C3/CXCR4/IL6/CXCL8/CXCL13	19
BP	GO:0098609	cell-cell adhesion	19/169	771/17910	0.000126234	0.00158315	0.00102071	LGALS1/THY1/GPNMB/ITGAM/SNAI2/ITGA5/TNFSF4/FLNA/CCL2/SPARCL1/VCAM1/FCGR2B/CYP1B1/COMP/VSIG4/TNFSF13B/CCL21/IL6/CXCL13	19
BP	GO:0050865	regulation of cell activation	19/169	535/17910	7.51594e-07	1.99985e-05	1.28936e-05	LGALS1/THY1/GPNMB/EMILIN1/INHBA/ITGAM/C5AR1/TNFSF4/TYROBP/CCL2/FCER1G/APOE/VCAM1/FCGR2B/MNDA/VSIG4/TNFSF13B/CCL21/IL6	19
BP	GO:0045937	positive regulation of phosphate metabolic process	19/169	1025/17910	0.00376138	0.0215923	0.0139212	TIMP2/SFRP2/DDR2/VEGFC/GPNMB/GREM1/INHBA/ITGA5/C5AR1/PKD2/PDGFC/APOE/RARRES2/FCGR2B/C3/CXCR4/CCL21/MMP9/IL6	19
BP	GO:0042330	taxis	19/169	553/17910	1.2309e-06	2.99216e-05	1.92914e-05	VEGFC/GPNMB/GREM1/LOX/C5AR1/CCL18/CCL2/VCAM1/EGR2/RARRES2/SLIT2/PLAU/CXCR4/CCL21/CCL8/IL6/CXCL8/C10orf99/CXCL13	19
BP	GO:0042327	positive regulation of phosphorylation	19/169	955/17910	0.00171545	0.0118102	0.00761442	TIMP2/SFRP2/DDR2/VEGFC/GPNMB/GREM1/INHBA/ITGA5/C5AR1/PKD2/PDGFC/APOE/RARRES2/FCGR2B/C3/CXCR4/CCL21/MMP9/IL6	19
BP	GO:0042119	neutrophil activation	19/169	499/17910	2.61646e-07	7.98729e-06	5.14965e-06	RAB31/TIMP2/TNFAIP6/ITGAM/C5AR1/TYROBP/CD14/FCER1G/CLEC5A/OLR1/SLC2A3/FCGR2B/MNDA/FCGR3B/PLAU/C3/MMP9/CXCL8/OLFM4	19
BP	GO:0036230	granulocyte activation	19/169	506/17910	3.23687e-07	9.73039e-06	6.27348e-06	RAB31/TIMP2/TNFAIP6/ITGAM/C5AR1/TYROBP/CD14/FCER1G/CLEC5A/OLR1/SLC2A3/FCGR2B/MNDA/FCGR3B/PLAU/C3/MMP9/CXCL8/OLFM4	19
BP	GO:0032989	cellular component morphogenesis	19/169	959/17910	0.00179896	0.0122131	0.00787416	SPARC/FRMD6/POSTN/THY1/GREM1/FERMT2/CDH11/SDC2/FLNA/NDN/FN1/CCL2/APOE/EGR2/SLIT2/GJA1/SPP1/CXCR4/OLFM4	19
BP	GO:0030162	regulation of proteolysis	19/169	762/17910	0.000108386	0.00142275	0.00091729	SPOCK1/TIMP2/SFRP2/GAS1/COL6A3/PCOLCE/SERPING1/C1R/C5AR1/C1S/TIMP3/CRYAB/FN1/CFH/APOE/VSIG4/C3/C1QB/MMP9	19
BP	GO:0010562	positive regulation of phosphorus metabolic process	19/169	1025/17910	0.00376138	0.0215923	0.0139212	TIMP2/SFRP2/DDR2/VEGFC/GPNMB/GREM1/INHBA/ITGA5/C5AR1/PKD2/PDGFC/APOE/RARRES2/FCGR2B/C3/CXCR4/CCL21/MMP9/IL6	19
BP	GO:0007507	heart development	19/169	556/17910	1.33362e-06	3.20053e-05	2.06348e-05	SFRP2/SPARC/FBN1/COL3A1/COL5A1/GREM1/LOX/EMILIN1/COL11A1/SNAI2/TWIST1/ZFPM2/MEIS1/PKD2/VCAM1/PLN/SLIT2/GJA1/RGS2	19
BP	GO:0006935	chemotaxis	19/169	551/17910	1.16648e-06	2.88906e-05	1.86267e-05	VEGFC/GPNMB/GREM1/LOX/C5AR1/CCL18/CCL2/VCAM1/EGR2/RARRES2/SLIT2/PLAU/CXCR4/CCL21/CCL8/IL6/CXCL8/C10orf99/CXCL13	19
BP	GO:0006897	endocytosis	19/169	675/17910	2.13512e-05	0.000356275	0.000229701	RAB31/SPARC/GREM1/ITGAM/COLEC12/SFRP4/TYROBP/NCF2/FCGR1B/CD14/CCL2/FCER1G/APOE/SRPX/MRC1/FCGR2B/C3/CCL21/CXCL8	19
BP	GO:0002444	myeloid leukocyte mediated immunity	19/169	549/17910	1.10515e-06	2.75447e-05	1.77589e-05	RAB31/TIMP2/TNFAIP6/ITGAM/C5AR1/TYROBP/CD14/FCER1G/CLEC5A/OLR1/SLC2A3/FCGR2B/MNDA/FCGR3B/PLAU/C3/MMP9/IL6/OLFM4	19
BP	GO:0002009	morphogenesis of an epithelium	19/169	527/17910	5.99367e-07	1.69806e-05	1.09479e-05	SULF1/SFRP2/CTHRC1/VEGFC/GPC6/COL5A1/GREM1/SNAI2/ITGA5/TWIST1/TGFB1I1/FLNA/PKD2/TNC/SLIT2/GJA1/RSPO3/DACT1/CXCR4	19
BP	GO:0001934	positive regulation of protein phosphorylation	19/169	907/17910	0.000943567	0.00744643	0.00480094	TIMP2/SFRP2/DDR2/VEGFC/GPNMB/GREM1/INHBA/ITGA5/C5AR1/PKD2/PDGFC/APOE/RARRES2/FCGR2B/C3/CXCR4/CCL21/MMP9/IL6	19
BP	GO:0000902	cell morphogenesis	19/169	873/17910	0.000598027	0.00519711	0.00335073	SPARC/FRMD6/POSTN/THY1/GREM1/FERMT2/CDH11/SDC2/FLNA/NDN/FN1/CCL2/APOE/EGR2/SLIT2/GJA1/SPP1/CXCR4/OLFM4	19
CC	GO:0030659	cytoplasmic vesicle membrane	18/177	735/18675	0.000222265	0.00196786	0.00143231	RAB31/SPARC/GPNMB/ITGAM/COLEC12/C5AR1/TYROBP/PKD2/FCGR1B/CD14/FCER1G/APOE/CLEC5A/OLR1/SLC2A3/FCGR3B/PLAU/CLCA1	18
CC	GO:0012506	vesicle membrane	18/177	754/18675	0.000302618	0.00238805	0.00173815	RAB31/SPARC/GPNMB/ITGAM/COLEC12/C5AR1/TYROBP/PKD2/FCGR1B/CD14/FCER1G/APOE/CLEC5A/OLR1/SLC2A3/FCGR3B/PLAU/CLCA1	18
CC	GO:0005581	collagen trimer	18/177	86/18675	1.37986e-19	8.55671e-18	6.22803e-18	COL5A2/COL10A1/COL6A3/CTHRC1/COL3A1/COL6A2/COL5A1/COL1A2/LUM/COL1A1/COL8A1/LOX/EMILIN1/COL15A1/COL11A1/COLEC12/COL12A1/C1QB	18
BP	GO:0150063	visual system development	18/169	346/17910	4.95743e-09	2.16915e-07	1.39852e-07	FBN1/COL5A2/COL5A1/THY1/SERPINF1/COL8A1/INHBA/ITGAM/TWIST1/MEIS1/CRYAB/MFAP2/CYP1B1/GJA1/MEIS2/C3/MAB21L2/CHRDL1	18
BP	GO:0050727	regulation of inflammatory response	18/169	479/17910	6.67308e-07	1.83766e-05	1.1848e-05	TNFAIP6/SERPING1/SERPINF1/C1R/ITGAM/C5AR1/C1S/TNFSF4/CFH/FCER1G/APOE/FCGR2B/VSIG4/C3/C1QB/MMP9/IL6/APOD	18
BP	GO:0048880	sensory system development	18/169	351/17910	6.20378e-09	2.62694e-07	1.69366e-07	FBN1/COL5A2/COL5A1/THY1/SERPINF1/COL8A1/INHBA/ITGAM/TWIST1/MEIS1/CRYAB/MFAP2/CYP1B1/GJA1/MEIS2/C3/MAB21L2/CHRDL1	18
BP	GO:0045765	regulation of angiogenesis	18/169	383/17910	2.39017e-08	9.50755e-07	6.12981e-07	SULF1/SFRP2/SPARC/ADAM12/THBS2/GPNMB/SERPINF1/GREM1/EMILIN1/ITGA5/TWIST1/C5AR1/CYP1B1/C3/CXCR4/IL6/CXCL8/CXCL13	18
BP	GO:0043299	leukocyte degranulation	18/169	532/17910	2.96343e-06	6.3935e-05	4.12209e-05	RAB31/TIMP2/TNFAIP6/ITGAM/C5AR1/TYROBP/CD14/FCER1G/CLEC5A/OLR1/SLC2A3/FCGR2B/MNDA/FCGR3B/PLAU/C3/MMP9/OLFM4	18
BP	GO:0002446	neutrophil mediated immunity	18/169	499/17910	1.20013e-06	2.93548e-05	1.89259e-05	RAB31/TIMP2/TNFAIP6/ITGAM/C5AR1/TYROBP/CD14/FCER1G/CLEC5A/OLR1/SLC2A3/MNDA/FCGR3B/PLAU/C3/MMP9/IL6/OLFM4	18
MF	GO:0030234	enzyme regulator activity	18/168	840/16967	0.00170136	0.0152081	0.0110013	SPOCK1/TIMP2/SFRP2/COL6A3/PCOLCE/THY1/SERPING1/GREM1/TIMP3/NCF2/FN1/ALOX5AP/APOE/PLN/SLIT2/RGS2/C3/CCL8	18
MF	GO:0005509	calcium ion binding	18/168	635/16967	6.01546e-05	0.00131739	0.000952975	SPOCK1/SULF1/SPARC/FBN1/THBS2/EFEMP2/VCAN/C1R/C1S/ASPN/PKD2/AOC3/MGP/NID2/SLIT2/COMP/HMCN1/DUOX2	18
BP	GO:1905114	cell surface receptor signaling pathway involved in cell-cell signaling	17/169	596/17910	5.0398e-05	0.000746117	0.000481044	SULF1/SFRP2/CTHRC1/GPC6/NXN/COL1A1/GREM1/FERMT2/ITGAM/SNAI2/SFRP4/TGFB1I1/PKD2/APOE/RSPO3/DACT1/C3	17
BP	GO:1902533	positive regulation of intracellular signal transduction	17/169	1019/17910	0.0161111	0.0636365	0.0410284	TIMP2/LGALS1/COL3A1/GPNMB/GREM1/TSPYL5/C5AR1/FLNA/PKD2/CD14/APOE/FCGR2B/CYP1B1/GJA1/CXCR4/CCL21/IL6	17
BP	GO:0061061	muscle structure development	17/169	647/17910	0.000136794	0.00168342	0.00108535	LGALS1/ADAM12/COL6A3/COL3A1/GREM1/LOX/TAGLN/COL11A1/TWIST1/ZFPM2/MEIS1/CRYAB/EGR2/GJA1/COMP/RGS2/SGCE	17
BP	GO:0060322	head development	17/169	738/17910	0.000626507	0.00536345	0.00345798	SFRP2/COL3A1/COL1A1/MAFB/INHBA/ITGAM/C5AR1/TYROBP/FLNA/EGR2/SLIT2/FCGR2B/RGS2/CRISPLD1/CXCR4/BCL2A1/APOD	17
BP	GO:0048589	developmental growth	17/169	624/17910	8.8473e-05	0.00118506	0.000764042	SFRP2/GAS1/DDR2/POSTN/ZFPM2/MEIS1/NDN/FN1/APOE/TNC/SLIT2/GJA1/COMP/SPP1/RGS2/CXCR4/APOD	17
BP	GO:0048534	hematopoietic or lymphoid organ development	17/169	890/17910	0.00452245	0.0249431	0.0160816	SFRP2/LGALS1/FBN1/LOX/MAFB/INHBA/MEIS1/TNFSF4/TYROBP/FCER1G/VCAM1/MFAP5/CLEC5A/FCGR2B/MEIS2/MMP9/IL6	17
BP	GO:0044087	regulation of cellular component biogenesis	17/169	891/17910	0.004573	0.025005	0.0161215	THBS2/THY1/GREM1/EMILIN1/SNAI2/DPYSL3/TWIST1/FLNA/CRYAB/APOE/SLIT2/GJA1/DACT1/CCL21/APOD/MMP1/CXCL13	17
BP	GO:0043312	neutrophil degranulation	17/169	485/17910	3.54977e-06	7.31885e-05	4.71868e-05	RAB31/TIMP2/TNFAIP6/ITGAM/C5AR1/TYROBP/CD14/FCER1G/CLEC5A/OLR1/SLC2A3/MNDA/FCGR3B/PLAU/C3/MMP9/OLFM4	17
BP	GO:0032880	regulation of protein localization	17/169	979/17910	0.0112305	0.0482814	0.0311284	POSTN/VEGFC/GPC6/ITGAM/TWIST1/TNFSF4/TYROBP/FLNA/CD14/FN1/FCER1G/APOE/CLEC5A/FCGR2B/GJA1/IL6/APOD	17
BP	GO:0030097	hemopoiesis	17/169	847/17910	0.00274492	0.0170744	0.0110084	SFRP2/LGALS1/FBN1/LOX/MAFB/INHBA/MEIS1/TNFSF4/TYROBP/FCER1G/VCAM1/MFAP5/CLEC5A/FCGR2B/MEIS2/MMP9/IL6	17
BP	GO:0023014	signal transduction by protein phosphorylation	17/169	886/17910	0.00432481	0.0240057	0.0154772	TIMP2/SFRP2/GPNMB/EMILIN1/C5AR1/TIMP3/CRYAB/FN1/CCL2/APOE/FCGR2B/RGS2/DACT1/CXCR4/CCL21/CSF2RB/IL6	17
BP	GO:0002694	regulation of leukocyte activation	17/169	492/17910	4.29568e-06	8.587e-05	5.5363e-05	LGALS1/THY1/GPNMB/INHBA/ITGAM/C5AR1/TNFSF4/TYROBP/CCL2/FCER1G/VCAM1/FCGR2B/MNDA/VSIG4/TNFSF13B/CCL21/IL6	17
BP	GO:0002520	immune system development	17/169	938/17910	0.00753057	0.0360771	0.02326	SFRP2/LGALS1/FBN1/LOX/MAFB/INHBA/MEIS1/TNFSF4/TYROBP/FCER1G/VCAM1/MFAP5/CLEC5A/FCGR2B/MEIS2/MMP9/IL6	17
BP	GO:0002283	neutrophil activation involved in immune response	17/169	488/17910	3.85383e-06	7.90436e-05	5.09618e-05	RAB31/TIMP2/TNFAIP6/ITGAM/C5AR1/TYROBP/CD14/FCER1G/CLEC5A/OLR1/SLC2A3/MNDA/FCGR3B/PLAU/C3/MMP9/OLFM4	17
BP	GO:0002275	myeloid cell activation involved in immune response	17/169	542/17910	1.52112e-05	0.000263884	0.000170134	RAB31/TIMP2/TNFAIP6/ITGAM/C5AR1/TYROBP/CD14/FCER1G/CLEC5A/OLR1/SLC2A3/MNDA/FCGR3B/PLAU/C3/MMP9/OLFM4	17
BP	GO:0002253	activation of immune response	17/169	647/17910	0.000136794	0.00168342	0.00108535	THY1/CTSK/SERPING1/C1R/ITGAM/COLEC12/C5AR1/C1S/CD14/CFH/LY96/FCER1G/FCGR2B/MNDA/VSIG4/C3/C1QB	17
BP	GO:0000165	MAPK cascade	17/169	882/17910	0.00413436	0.0231595	0.0149316	TIMP2/SFRP2/GPNMB/EMILIN1/C5AR1/TIMP3/CRYAB/FN1/CCL2/APOE/FCGR2B/RGS2/DACT1/CXCR4/CCL21/CSF2RB/IL6	17
MF	GO:1901681	sulfur compound binding	17/168	221/16967	7.00657e-11	3.83609e-09	2.77497e-09	FBN1/THBS2/POSTN/COL5A1/PCOLCE/GPNMB/CCDC80/COL11A1/DPYSL3/FN1/CFH/APOE/SLIT2/COMP/RSPO3/CCL8/CXCL13	17
BP	GO:0120035	regulation of plasma membrane bounded cell projection organization	16/169	624/17910	0.000284566	0.00283702	0.00182911	SPOCK1/SFRP2/LGALS1/PRRX1/THY1/SERPINF1/DPYSL3/SDC2/FN1/APOE/SLIT2/FCGR2B/SPP1/RGS2/CXCR4/CCL21	16
BP	GO:0051129	negative regulation of cellular component organization	16/169	673/17910	0.000649017	0.0054964	0.0035437	SPOCK1/LGALS1/FAP/POSTN/THY1/EMILIN1/DPYSL3/TWIST1/CRYAB/APOE/SLIT2/FCGR2B/SPP1/DACT1/CCL21/APOD	16
BP	GO:0046649	lymphocyte activation	16/169	630/17910	0.000316413	0.00306151	0.00197385	LGALS1/THY1/GPNMB/MAFB/INHBA/TNFSF4/TYROBP/CCL2/VCAM1/FCGR2B/MNDA/GJA1/VSIG4/TNFSF13B/CCL21/IL6	16
BP	GO:0045785	positive regulation of cell adhesion	16/169	388/17910	8.61751e-07	2.2474e-05	1.44897e-05	SFRP2/LGALS1/THY1/CCDC80/COL8A1/ITGA5/TNFSF4/FLNA/FN1/CCL2/VCAM1/TNFSF13B/CCL21/IL6/CXCL13/OLFM4	16
BP	GO:0045664	regulation of neuron differentiation	16/169	609/17910	0.000216819	0.00244651	0.00157734	SPOCK1/TIMP2/SFRP2/LGALS1/PRRX1/THY1/SERPINF1/DPYSL3/SDC2/MEIS1/FN1/APOE/SLIT2/SPP1/RGS2/CXCR4	16
BP	GO:0043069	negative regulation of programmed cell death	16/169	916/17910	0.0130718	0.0541292	0.0348987	SFRP2/GREM1/SNAI2/ITGA5/TWIST1/C5AR1/FLNA/CRYAB/CCL2/FCER1G/CLEC5A/COMP/BCL2A1/CCL21/MMP9/IL6	16
BP	GO:0043066	negative regulation of apoptotic process	16/169	894/17910	0.0105588	0.0463033	0.0298531	SFRP2/GREM1/SNAI2/ITGA5/TWIST1/C5AR1/FLNA/CRYAB/CCL2/FCER1G/CLEC5A/COMP/BCL2A1/CCL21/MMP9/IL6	16
BP	GO:0040008	regulation of growth	16/169	668/17910	0.000599159	0.00519711	0.00335073	SPOCK1/SFRP2/GREM1/INHBA/TSPYL5/ZFPM2/MEIS1/NDN/CRYAB/FN1/APOE/SLIT2/GJA1/SPP1/RGS2/CXCR4	16
BP	GO:0032102	negative regulation of response to external stimulus	16/169	343/17910	1.65812e-07	5.26587e-06	3.39507e-06	FAP/TNFAIP6/HTRA1/SERPING1/SERPINF1/GREM1/SNAI2/CCL2/APOE/SLIT2/FCGR2B/GJA1/PLAU/SPP1/APOD/CXCL13	16
BP	GO:0031344	regulation of cell projection organization	16/169	634/17910	0.00033932	0.0032512	0.00209615	SPOCK1/SFRP2/LGALS1/PRRX1/THY1/SERPINF1/DPYSL3/SDC2/FN1/APOE/SLIT2/FCGR2B/SPP1/RGS2/CXCR4/CCL21	16
BP	GO:0030199	collagen fibril organization	16/169	45/17910	9.77607e-22	7.69963e-19	4.96419e-19	SFRP2/AEBP1/COL5A2/COL3A1/DDR2/COL5A1/COL1A2/LUM/COL1A1/GREM1/LOX/EMILIN1/COL11A1/COL12A1/CYP1B1/COMP	16
BP	GO:0019725	cellular homeostasis	16/169	814/17910	0.00445594	0.02468	0.0159119	LGALS1/THY1/NXN/SERPINF1/LOX/NCF2/PKD2/CCL2/APOE/PLN/GJA1/CYBRD1/CCL21/CCL8/IL6/CXCL13	16
BP	GO:0007178	transmembrane receptor protein serine/threonine kinase signaling pathway	16/169	323/17910	7.29565e-08	2.49828e-06	1.61072e-06	SULF1/SFRP2/FBN1/COL3A1/COL1A2/HTRA1/GREM1/LOX/EMILIN1/INHBA/FERMT2/ASPN/SFRP4/TGFB1I1/COMP/CHRDL1	16
BP	GO:0001654	eye development	16/169	342/17910	1.59368e-07	5.13425e-06	3.31021e-06	FBN1/COL5A2/COL5A1/THY1/SERPINF1/COL8A1/INHBA/TWIST1/MEIS1/CRYAB/MFAP2/CYP1B1/GJA1/MEIS2/MAB21L2/CHRDL1	16
MF	GO:0042803	protein homodimerization activity	16/168	809/16967	0.00658711	0.0437144	0.0316223	LGALS1/FAP/GREM1/MAFB/TWIST1/FIBIN/FLNA/PKD2/CRYAB/AOC3/PDGFC/FCER1G/APOE/SLIT2/C1QB/OLFM4	16
MF	GO:0030545	receptor regulator activity	16/168	425/16967	5.14589e-06	0.000140869	0.000101902	SFRP2/FBN1/VEGFC/GPNMB/GREM1/INHBA/PXDN/TNFSF4/PDGFC/SPP1/TNFSF13B/CCL21/IL6/CXCL8/C10orf99/CXCL13	16
MF	GO:0008201	heparin binding	16/168	148/16967	1.46528e-12	1.28359e-10	9.28526e-11	FBN1/THBS2/POSTN/COL5A1/PCOLCE/GPNMB/CCDC80/COL11A1/FN1/CFH/APOE/SLIT2/COMP/RSPO3/CCL8/CXCL13	16
CC	GO:0044420	extracellular matrix component	15/177	47/18675	1.41433e-19	8.55671e-18	6.22803e-18	FBN1/COL5A2/COL3A1/COL5A1/COL1A2/LUM/COL1A1/COL8A1/EMILIN1/COL15A1/COL11A1/COL12A1/TNC/MFAP5/MFAP2	15
CC	GO:0005604	basement membrane	15/177	91/18675	7.19941e-15	2.90376e-13	2.11351e-13	SPARC/FBN1/THBS2/EFEMP2/COL5A1/CCDC80/SERPINF1/COL8A1/COL15A1/LOXL1/TIMP3/FN1/NID2/TNC/HMCN1	15
BP	GO:2000146	negative regulation of cell motility	15/169	347/17910	1.07256e-06	2.69029e-05	1.73451e-05	SULF1/SFRP2/COL3A1/THY1/SERPINF1/GREM1/EMILIN1/DPYSL3/CCL2/APOE/SLIT2/CYP1B1/CCL21/APOD/CXCL13	15
BP	GO:1903530	regulation of secretion by cell	15/169	703/17910	0.0027489	0.0170744	0.0110084	POSTN/VEGFC/INHBA/ITGAM/TWIST1/TNFSF4/CD14/FN1/FCER1G/APOE/CLEC5A/FCGR2B/GJA1/SPP1/IL6	15
BP	GO:0198738	cell-cell signaling by wnt	15/169	500/17910	8.13107e-05	0.00110796	0.000714338	SULF1/SFRP2/CTHRC1/GPC6/NXN/COL1A1/GREM1/FERMT2/SNAI2/SFRP4/TGFB1I1/PKD2/APOE/RSPO3/DACT1	15
BP	GO:0090287	regulation of cellular response to growth factor stimulus	15/169	276/17910	5.69021e-08	2.04611e-06	1.31919e-06	SULF1/SFRP2/FBN1/VEGFC/HTRA1/GREM1/LOX/EMILIN1/ITGA5/ASPN/SFRP4/TGFB1I1/SLIT2/CHRDL1/CXCL13	15
BP	GO:0051271	negative regulation of cellular component movement	15/169	365/17910	2.00863e-06	4.57224e-05	2.94786e-05	SULF1/SFRP2/COL3A1/THY1/SERPINF1/GREM1/EMILIN1/DPYSL3/CCL2/APOE/SLIT2/CYP1B1/CCL21/APOD/CXCL13	15
BP	GO:0051259	protein complex oligomerization	15/169	564/17910	0.000301291	0.00295881	0.00190763	COL6A2/COL1A2/COL1A1/EMILIN1/DPYSL3/COLEC12/PKD2/CRYAB/ALOX5AP/FCER1G/APOE/PLN/GJA1/MMP1/OLFM4	15
BP	GO:0051046	regulation of secretion	15/169	757/17910	0.00543737	0.0283727	0.0182927	POSTN/VEGFC/INHBA/ITGAM/TWIST1/TNFSF4/CD14/FN1/FCER1G/APOE/CLEC5A/FCGR2B/GJA1/SPP1/IL6	15
BP	GO:0040013	negative regulation of locomotion	15/169	377/17910	2.98732e-06	6.3935e-05	4.12209e-05	SULF1/SFRP2/COL3A1/THY1/SERPINF1/GREM1/EMILIN1/DPYSL3/CCL2/APOE/SLIT2/CYP1B1/CCL21/APOD/CXCL13	15
BP	GO:0030336	negative regulation of cell migration	15/169	332/17910	6.15834e-07	1.71997e-05	1.10892e-05	SULF1/SFRP2/COL3A1/THY1/SERPINF1/GREM1/EMILIN1/DPYSL3/CCL2/APOE/SLIT2/CYP1B1/CCL21/APOD/CXCL13	15
BP	GO:0016055	Wnt signaling pathway	15/169	498/17910	7.77567e-05	0.00107812	0.000695099	SULF1/SFRP2/CTHRC1/GPC6/NXN/COL1A1/GREM1/FERMT2/SNAI2/SFRP4/TGFB1I1/PKD2/APOE/RSPO3/DACT1	15
BP	GO:0010942	positive regulation of cell death	15/169	710/17910	0.00301744	0.0182865	0.0117899	SFRP2/FAP/INHBA/ITGAM/SFRP4/TIMP3/TYROBP/CCL2/SRPX/SLIT2/FCGR2B/MNDA/CYP1B1/MMP9/IL6	15
BP	GO:0010810	regulation of cell-substrate adhesion	15/169	201/17910	7.76139e-10	3.9694e-08	2.55919e-08	SPOCK1/LGALS1/POSTN/THY1/CCDC80/COL1A1/GREM1/COL8A1/ITGA5/FLNA/FN1/PLAU/CCL21/APOD/OLFM4	15
BP	GO:0010035	response to inorganic substance	15/169	528/17910	0.000148254	0.00180192	0.00116176	SPARC/SERPINF1/COL1A1/TNFSF4/FIBIN/PKD2/CRYAB/CD14/ALOX5AP/VCAM1/PLN/CYP1B1/CYBRD1/MMP9/IL6	15
BP	GO:0009636	response to toxic substance	15/169	499/17910	7.95163e-05	0.00108728	0.000700999	SPARC/NXN/COL1A1/PXDN/GPX8/CRYAB/CD14/ALOX5AP/APOE/VCAM1/TNC/CYP1B1/RGS2/IL6/DUOX2	15
BP	GO:0007420	brain development	15/169	694/17910	0.00243303	0.0154786	0.00997953	SFRP2/COL3A1/MAFB/INHBA/ITGAM/C5AR1/TYROBP/FLNA/EGR2/SLIT2/FCGR2B/RGS2/CXCR4/BCL2A1/APOD	15
BP	GO:0006898	receptor-mediated endocytosis	15/169	301/17910	1.7614e-07	5.50507e-06	3.54928e-06	RAB31/SPARC/GREM1/ITGAM/COLEC12/SFRP4/FCGR1B/CD14/FCER1G/APOE/MRC1/FCGR2B/C3/CCL21/CXCL8	15
BP	GO:0002685	regulation of leukocyte migration	15/169	186/17910	2.62038e-10	1.51751e-08	9.78383e-09	VEGFC/THY1/GREM1/EMILIN1/C5AR1/CCL2/RARRES2/SLIT2/CCL21/CCL8/IL6/APOD/CXCL8/C10orf99/CXCL13	15
BP	GO:0002526	acute inflammatory response	15/169	220/17910	2.70279e-09	1.2671e-07	8.16935e-08	SERPING1/C1R/C5AR1/C1S/TNFSF4/FN1/CFH/FCER1G/VCAM1/FCGR2B/VSIG4/TREM1/C3/C1QB/IL6	15
BP	GO:0000904	cell morphogenesis involved in differentiation	15/169	632/17910	0.000974996	0.00761893	0.00491215	FRMD6/POSTN/THY1/FERMT2/CDH11/SDC2/FLNA/NDN/FN1/APOE/EGR2/SLIT2/SPP1/CXCR4/OLFM4	15
MF	GO:0050839	cell adhesion molecule binding	15/168	444/16967	3.63381e-05	0.000884227	0.000639635	TIMP2/SFRP2/FBN1/FAP/COL3A1/COL5A1/THY1/EMILIN1/ITGA5/FLNA/FN1/VCAM1/COMP/SPP1/OLFM4	15
MF	GO:0048018	receptor ligand activity	15/168	397/16967	9.84966e-06	0.000253774	0.000183576	SFRP2/FBN1/VEGFC/GPNMB/GREM1/INHBA/TNFSF4/PDGFC/SPP1/TNFSF13B/CCL21/IL6/CXCL8/C10orf99/CXCL13	15
CC	GO:0070161	anchoring junction	14/177	514/18675	0.00040023	0.00302674	0.00220302	FAP/DDR2/THY1/FERMT2/ITGA5/TGFB1I1/FLNA/NEXN/TNC/GJA1/PLAU/CNN1/TMEM47/SYNM	14
CC	GO:0005912	adherens junction	14/177	496/18675	0.000279745	0.00225661	0.00164248	FAP/DDR2/THY1/FERMT2/ITGA5/TGFB1I1/FLNA/NEXN/TNC/GJA1/PLAU/CNN1/TMEM47/SYNM	14
BP	GO:0090087	regulation of peptide transport	14/169	706/17910	0.00711872	0.034695	0.0223689	POSTN/VEGFC/ITGAM/TWIST1/TNFSF4/FLNA/CD14/FN1/APOE/CLEC5A/FCGR2B/GJA1/IL6/APOD	14
BP	GO:0071396	cellular response to lipid	14/169	575/17910	0.00113008	0.00859803	0.00554341	SERPINF1/COL1A1/INHBA/SNAI2/TGFB1I1/TNFSF4/CD14/LY96/CCL2/TNC/MRC1/SPP1/IL6/CXCL8	14
BP	GO:0070201	regulation of establishment of protein localization	14/169	723/17910	0.0086821	0.0399417	0.0257516	POSTN/VEGFC/ITGAM/TWIST1/TNFSF4/FLNA/CD14/FN1/APOE/CLEC5A/FCGR2B/GJA1/IL6/APOD	14
BP	GO:0060348	bone development	14/169	189/17910	3.21457e-09	1.48929e-07	9.60191e-08	SULF1/SFRP2/SPARC/FBN1/COL1A1/GREM1/LOX/TWIST1/MEIS1/SFRP4/TYROBP/PDGFC/GJA1/COMP	14
BP	GO:0060326	cell chemotaxis	14/169	253/17910	1.28649e-07	4.18695e-06	2.69945e-06	VEGFC/GREM1/LOX/C5AR1/CCL2/VCAM1/RARRES2/SLIT2/CXCR4/CCL21/IL6/CXCL8/C10orf99/CXCL13	14
BP	GO:0051249	regulation of lymphocyte activation	14/169	401/17910	2.79236e-05	0.000449774	0.000289983	LGALS1/THY1/GPNMB/INHBA/TNFSF4/TYROBP/CCL2/VCAM1/FCGR2B/MNDA/VSIG4/TNFSF13B/CCL21/IL6	14
BP	GO:0051223	regulation of protein transport	14/169	677/17910	0.00497733	0.026704	0.0172169	POSTN/VEGFC/ITGAM/TWIST1/TNFSF4/FLNA/CD14/FN1/APOE/CLEC5A/FCGR2B/GJA1/IL6/APOD	14
BP	GO:0050878	regulation of body fluid levels	14/169	499/17910	0.000281076	0.00282367	0.00182051	FAP/COL3A1/COL1A2/SERPING1/COL1A1/ZFPM2/FLNA/FCER1G/APOE/GJA1/PLAU/COMP/F13A1/IL6	14
BP	GO:0048568	embryonic organ development	14/169	413/17910	3.8527e-05	0.000602061	0.000388167	FBN1/CTHRC1/PRRX1/MAFB/COL11A1/TWIST1/ZFPM2/PKD2/PDGFC/RARRES2/MFAP2/GJA1/RSPO3/CXCL8	14
BP	GO:0043408	regulation of MAPK cascade	14/169	689/17910	0.00578918	0.029646	0.0191137	TIMP2/SFRP2/GPNMB/EMILIN1/C5AR1/TIMP3/FN1/APOE/FCGR2B/RGS2/DACT1/CXCR4/CCL21/IL6	14
BP	GO:0043086	negative regulation of catalytic activity	14/169	756/17910	0.012487	0.052273	0.033702	SPOCK1/TIMP2/SFRP2/COL6A3/THY1/TIMP3/CRYAB/AOC3/APOE/PLN/SLIT2/RGS2/C3/MMP9	14
BP	GO:0043068	positive regulation of programmed cell death	14/169	660/17910	0.00398754	0.0225293	0.0145253	SFRP2/FAP/INHBA/ITGAM/SFRP4/TIMP3/TYROBP/CCL2/SRPX/SLIT2/MNDA/CYP1B1/MMP9/IL6	14
BP	GO:0043065	positive regulation of apoptotic process	14/169	652/17910	0.00358088	0.0208294	0.0134293	SFRP2/FAP/INHBA/ITGAM/SFRP4/TIMP3/TYROBP/CCL2/SRPX/SLIT2/MNDA/CYP1B1/MMP9/IL6	14
BP	GO:0032103	positive regulation of response to external stimulus	14/169	315/17910	1.79758e-06	4.16405e-05	2.68469e-05	VEGFC/ITGAM/C5AR1/TNFSF4/LY96/FCER1G/RARRES2/SLIT2/C3/CXCR4/CCL21/IL6/CXCL8/CXCL13	14
BP	GO:0016049	cell growth	14/169	466/17910	0.000139214	0.00170786	0.00110111	SPOCK1/SFRP2/POSTN/GREM1/INHBA/NDN/CRYAB/FN1/APOE/SLIT2/GJA1/SPP1/RGS2/CXCR4	14
BP	GO:0010975	regulation of neuron projection development	14/169	458/17910	0.000116186	0.00148395	0.000956748	SPOCK1/SFRP2/LGALS1/PRRX1/THY1/SERPINF1/DPYSL3/SDC2/FN1/APOE/SLIT2/SPP1/RGS2/CXCR4	14
BP	GO:0008015	blood circulation	14/169	523/17910	0.000450175	0.00410368	0.00264577	POSTN/VEGFC/COL1A2/SERPING1/FLNA/APOE/PLN/OLR1/SLIT2/FXYD6/GJA1/COMP/RGS2/CXCR4	14
BP	GO:0007517	muscle organ development	14/169	403/17910	2.94885e-05	0.000464503	0.000299479	COL6A3/COL3A1/GREM1/LOX/TAGLN/COL11A1/TWIST1/ZFPM2/MEIS1/CRYAB/EGR2/GJA1/RGS2/SGCE	14
BP	GO:0007169	transmembrane receptor protein tyrosine kinase signaling pathway	14/169	669/17910	0.0044893	0.0248271	0.0160068	SULF1/DDR2/VEGFC/GREM1/LOX/EMILIN1/ITGA5/SDC2/NCF2/NDN/PDGFC/RARRES2/MMP9/APOD	14
BP	GO:0006959	humoral immune response	14/169	276/17910	3.72079e-07	1.08842e-05	7.01737e-06	SERPING1/C1R/C5AR1/C1S/CFH/CCL2/RARRES2/FCGR2B/VSIG4/TREM1/C3/C1QB/IL6/CXCL13	14
BP	GO:0003013	circulatory system process	14/169	532/17910	0.000532897	0.00469474	0.00302684	POSTN/VEGFC/COL1A2/SERPING1/FLNA/APOE/PLN/OLR1/SLIT2/FXYD6/GJA1/COMP/RGS2/CXCR4	14
BP	GO:0002697	regulation of immune effector process	14/169	441/17910	7.79569e-05	0.00107812	0.000695099	HTRA1/SERPING1/C1R/ITGAM/C5AR1/C1S/TNFSF4/CFH/FCER1G/FCGR2B/VSIG4/C3/C1QB/IL6	14
BP	GO:0002237	response to molecule of bacterial origin	14/169	309/17910	1.43371e-06	3.40117e-05	2.19284e-05	SPARC/LOXL1/C5AR1/TNFSF4/CD14/LY96/CCL2/VCAM1/MRC1/FCGR2B/GJA1/CSF2RB/IL6/CXCL8	14
BP	GO:0001819	positive regulation of cytokine production	14/169	446/17910	8.78534e-05	0.00118077	0.00076128	SULF1/POSTN/LUM/TWIST1/C5AR1/TNFSF4/TYROBP/CD14/LY96/FCER1G/CLEC5A/CYP1B1/C3/IL6	14
BP	GO:0001649	osteoblast differentiation	14/169	222/17910	2.52076e-08	9.86352e-07	6.35931e-07	SFRP2/CTHRC1/DDR2/VCAN/GPNMB/COL1A1/GREM1/LOX/SNAI2/TWIST1/TNC/CLEC5A/GJA1/IL6	14
[truncated: 213 more rows]

## Sheet: S8
Table S7: Prognostic analysis of 28 subtype-associated genes with a univariate Cox regression model (p＜0.001).
id	HR	HR.95L	HR.95H	pvalue
[truncated: 28 more rows]
